# Supplementary material for: Examining the Evolution of the Regulatory Circuit Controlling Secondary Metabolism and Development in the Fungal Genus Aspergillus
Source: PLoS Genet. 2015 Mar 18;11(3):e1005096. doi: 10.1371/journal.pgen.1005096 (PMC4364702; doi:10.1371/journal.pgen.1005096)
Supplement: S1 Table — (XLSX) [file pgen.1005096.s003.xlsx]

## Sheet: A. fumigatus clusters
Table S1a List of secondary metabolic gene clusters in A. fumigatus
Name	Start	End	Length
clust_1	Afu1g00980	Afu1g01010	4
clust_2	Afu1g10270	Afu1g10380	12
clust_3	Afu1g17200	Afu1g17240	5
clust_4	Afu1g17710	Afu1g17740	6
clust_5	Afu2g01280	Afu2g01330	6
clust_6	Afu2g05740	Afu2g05830	10
clust_7	Afu2g17480	Afu2g17600	10
clust_8	Afu2g17960	Afu2g18060	11
clust_9	Afu3g01400	Afu3g01480	9
clust_10	Afu3g02520	Afu3g02650	15
clust_12	Afu3g02670	Afu3g02720	7
clust_13	Afu3g03300	Afu3g03460	18
clust_15	Afu3g12890	Afu3g12960	8
clust_16	Afu3g13670	Afu3g13750	9
clust_17	Afu3g14690	Afu3g14730	5
clust_18	Afu3g15240	Afu3g15290	6
clust_19	Afu4g00200	Afu4g00260	9
clust_20	Afu4g11170	Afu4g11300	14
clust_21	Afu4g11980	Afu4g12070	10
clust_22	Afu4g14450	Afu4g14610	17
clust_23	Afu5g00100	Afu5g00135	5
clust_24	Afu5g10040	Afu5g10130	10
clust_25	Afu5g12730	Afu5g12770	5
clust_26	Afu6g03430	Afu6g03490	7
clust_27	Afu6g08550	Afu6g08560	2
clust_28	Afu6g09630	Afu6g09740	12
clust_29	Afu6g12040	Afu6g12080	5
clust_30	Afu6g13920	Afu6g14000	9
clust_31	Afu7g00120	Afu7g00190	7
clust_32	Afu7g00260	Afu7g00270	2
clust_33	Afu7g01180	Afu7g01270	10
clust_34	Afu8g00170	Afu8g00260	9
clust_35	Afu8g00310	Afu8g00490	17
clust_37	Afu8g00470	Afu8g00640	19
clust_36	Afu8g00530	Afu8g00570	5
clust_38	Afu8g01630	Afu8g01640	2
clust_39	Afu8g02350	Afu8g02430	8

## Sheet: A. nidulans clusters
Table S1b List of secondary metabolic gene clusters in A. nidulans
Name	Start	End	Length
clust_1	AN6451	AN6444	9
clust_10	AN7999	AN12431	4
clust_11	AN8105	AN8112	10
clust_12	AN12440	AN8144	7
clust_13	AN8209	AN12404	3
clust_14	AN11063	AN11069	2
clust_15	AN12204	AN8263	13
clust_16	AN10486	AN3911	3
clust_17	AN3612	AN3609	5
clust_18	AN3612	AN3605	9
clust_19	AN3496	AN3490	7
clust_2	AN6437	AN6431	8
clust_20	AN10600	AN11232	9
clust_21	AN10573	AN10576	2
clust_22	AN7086	AN7080	9
clust_23	AN7075	AN10889	8
clust_24	AN7485	AN7493	8
clust_25	AN7804	AN7824	25
clust_26	AN11024	AN7839	5
clust_27	AN7836	AN7839	4
clust_28	AN8379	AN8384	6
clust_29	AN8408	AN8415	9
clust_3	AN6236	AN6234	3
clust_30	AN11082	AN11080	2
clust_31	AN8495	AN8504	10
clust_32	AN8513	AN8520	5
clust_33	AN5610	AN9473	6
clust_34	AN5318	AN5314	5
clust_35	AN9235	AN9223	15
clust_36	AN9234	AN9223	14
clust_37	AN9220	AN11191	6
clust_38	AN9185	AN9179	8
clust_39	AN9130	AN9129	2
clust_4	AN6002	AN6000	3
clust_40	AN3396	AN3394	3
clust_41	AN3386	AN3379	8
clust_42	AN10401	AN3375	3
clust_43	AN3287	AN10388	22
clust_44	AN3257	AN3252	6
clust_45	AN3230	AN3225	6
clust_46	AN2924	AN2921	4
clust_47	AN2623	AN2621	3
clust_48	AN9007	AN9002	6
clust_49	AN8910	AN8905	7
clust_5	AN6784	AN6791	10
clust_50	AN1592	AN1599	8
clust_51	AN1678	AN1681	4
clust_52	AN1784	AN1787	4
clust_53	AN1792	AN1796	5
clust_54	AN2030	AN2038	9
clust_55	AN2057	AN2068	14
clust_56	AN10289	AN2347	5
clust_57	AN2396	AN11337	16
clust_58	AN2545	AN2549	5
clust_59	AN10325	AN11348	10
clust_6	AN6787	AN6791	6
clust_60	AN9244	AN9253	10
clust_61	AN11820	AN9294	5
clust_62	AN9313	AN9314	2
clust_63	AN1247	AN1242	6
clust_64	AN1036	AN1029	9
clust_65	AN0660	AN0653	9
clust_66	AN0609	AN0607	3
clust_67	AN0533	AN0523	11
clust_68	AN10023	AN10021	12
clust_69	AN0044	AN0042	3
clust_7	AN7872	AN7884	15
clust_70	AN0029	AN0015	15
clust_8	AN7896	AN7903	9
clust_9	AN7907	AN7916	10

## Sheet: A. niger clusters
Table S1c List of secondary metabolic gene clusters in A. niger
Name	Start	End	Length
clust_1	An01g01110	An01g01230	13
clust_2	An01g06810	An01g06970	17
clust_3	An01g11760	An01g11830	8
clust_4	An02g00210	An02g00260	6
clust_5	An02g00340	An02g00540	21
clust_6	An02g00700	An02g00840	15
clust_7	An02g05050	An02g05170	13
clust_8	An02g08290	An02g08310	3
clust_9	An02g09390	An02g09430	5
clust_10	An02g10140	An02g10200	7
clust_11	An02g14170	An02g14240	8
clust_12	An02g14190	An02g14240	6
clust_13	An03g01790	An03g01820	4
clust_14	An03g03490	An03g03620	14
clust_15	An03g05140	An03g05170	4
clust_16	An03g05430	An03g05500	8
clust_17	An03g05660	An03g05710	6
clust_18	An03g05880	An03g06020	15
clust_19	An03g06310	An03g06440	14
clust_20	An04g01080	An04g01180	11
clust_21	An04g04330	An04g04400	8
clust_22	An04g06240	An04g06320	9
clust_24	An04g09510	An04g09570	7
clust_25	An04g09900	An04g10100	21
clust_26	An05g01060	An05g01120	7
clust_27	An06g01290	An06g01320	4
clust_28	An07g00900	An07g01130	22
clust_29	An07g02510	An07g02560	6
clust_30	An08g02170	An08g02310	14
clust_31	An08g03730	An08g03790	7
clust_32	An08g04790	An08g04830	5
clust_33	An08g09140	An08g09360	23
clust_34	An08g10860	An08g10930	8
clust_35	An09g00390	An09g00450	7
clust_36	An09g00520	An09g00620	11
clust_37	An09g01260	An09g01340	9
clust_38	An09g01630	An09g01860	24
clust_39	An09g01790	An09g01950	17
clust_40	An09g01980	An09g02220	26
clust_41	An09g05060	An09g05150	10
clust_42	An09g05300	An09g05350	6
clust_43	An09g05625	An09g05730	13
clust_44	An10g00100	An10g00210	12
clust_45	An10g00620	An10g00700	9
clust_46	An11g00040	An11g00080	5
clust_47	An11g00250	An11g00300	6
clust_48	An11g03870	An11g03940	8
clust_49	An11g04250	An11g04320	8
clust_50	An11g05480	An11g05530	6
clust_51	An11g05510	An11g05660	16
clust_53	An11g05940	An11g05960	3
clust_54	An11g06420	An11g06490	8
clust_55	An11g07270	An11g07350	9
clust_56	An11g09620	An11g09790	19
clust_57	An12g02620	An12g02750	14
clust_58	An12g02670	An12g02900	24
clust_59	An12g02680	An12g02880	21
clust_60	An12g07060	An12g07110	6
clust_61	An12g07220	An12g07280	7
clust_62	An12g10000	An12g10160	17
clust_63	An12g10790	An12g10860	8
clust_64	An13g01810	An13g01860	6
clust_65	An13g02390	An13g02470	9
clust_66	An13g02390	An13g02480	10
clust_67	An13g02940	An13g03090	16
clust_68	An13g02940	An13g03110	18
clust_69	An14g01910	An14g01960	6
clust_70	An14g04830	An14g04890	7
clust_71	An15g02130	An15g02200	8
clust_72	An15g04130	An15g04150	4
clust_73	An15g05090	An15g05150	7
clust_74	An15g07480	An15g07530	6
clust_76	An15g07830	An15g07930	11
clust_75	An15g07890	An15g07920	4
clust_77	An16g00520	An16g00600	9
clust_78	An16g06720	An16g06750	4
clust_79	An18g00460	An18g00530	8

## Sheet: A. oryzae clusters
Table S1d List of secondary metabolic gene clusters in A. oryzae
Name	Start	End	Length
clust_1	AO090701000568	AO090701000561	8
clust_10	AO090001000687	AO090001000768	9
clust_11	AO090003000941	AO090003000946	6
clust_12	AO090003001094	AO090003001099	6
clust_13	AO090003001537	AO090003001556	18
clust_14	AO090005000695	AO090005000687	9
clust_15	AO090005000805	AO090005000796	9
clust_16	AO090005000956	AO090005000952	5
clust_17	AO090005000968	AO090005000961	8
clust_18	AO090005000993	AO090005000990	4
clust_19	AO090005001081	AO090005001075	6
clust_2	AO090001000009	AO090001000019	11
clust_20	AO090005001555	AO090005001668	9
clust_21	AO090009000051	AO090009000717	7
clust_22	AO090009000066	AO090009000071	6
clust_23	AO090009000131	AO090009000140	10
clust_24	AO090010000056	AO090010000040	13
clust_25	AO090010000083	AO090010000074	10
clust_26	AO090010000115	AO090010000104	12
clust_27	AO090010000204	AO090010000202	3
clust_28	AO090010000349	AO090010000348	2
clust_29	AO090010000407	AO090010000390	15
clust_3	AO090001000028	AO090001000051	23
clust_30	AO090010000427	AO090010000422	5
clust_31	AO090010000507	AO090010000490	14
clust_32	AO090011000009	AO090011000957	8
clust_33	AO090011000040	AO090011000043	4
clust_34	AO090011000099	AO090011000105	7
clust_35	AO090011000326	AO090011000329	4
clust_36	AO090011000403	AO090011000413	9
clust_37	AO090011000738	AO090011000740	3
clust_38	AO090012001034	AO090012000521	3
clust_39	AO090020000162	AO090020000156	7
clust_4	AO090001000260	AO090001000264	5
clust_40	AO090020000188	AO090020000186	2
clust_41	AO090020000202	AO090020000194	7
clust_42	AO090020000241	AO090020000234	8
clust_43	AO090020000387	AO090020000366	21
clust_44	AO090020000531	AO090020000521	10
clust_45	AO090023000077	AO090023000082	6
clust_46	AO090023000443	AO090023000447	5
clust_47	AO090023000523	AO090023000529	7
clust_48	AO090023000869	AO090023000884	15
clust_49	AO090026000021	AO090026000009	13
clust_5	AO090001000277	AO090001000292	13
clust_50	AO090026000157	AO090026000147	10
clust_51	AO090026000384	AO090026000378	7
clust_52	AO090026000586	AO090026000575	11
clust_53	AO090038000092	AO090038000078	14
clust_54	AO090038000100	AO090038000098	3
clust_55	AO090038000151	AO090038000145	7
clust_56	AO090038000214	AO090038000210	4
clust_57	AO090038000392	AO090038000390	3
clust_58	AO090038000490	AO090038000486	5
clust_59	AO090038000550	AO090038000543	7
clust_6	AO090001000757	AO090001000295	12
clust_60	AO090102000170	AO090102000165	6
clust_61	AO090102000322	AO090102000317	6
clust_62	AO090102000338	AO090102000336	3
clust_63	AO090102000466	AO090102000464	3
clust_64	AO090103000170	AO090103000165	6
clust_65	AO090103000226	AO090103000220	7
clust_66	AO090103000361	AO090103000352	8
clust_67	AO090113000199	AO090113000208	10
clust_68	AO090120000022	AO090120000024	3
clust_69	AO090124000040	AO090124000035	7
clust_7	AO090001000390	AO090001000408	18
clust_70	AO090206000072	AO090206000074	3
clust_71	AO090701000530	AO090701000525	6
clust_72	AO090701000600	AO090701000597	4
clust_73	AO090701000838	AO090701000824	14
clust_74	AO090120000058	AO090120000068	9
clust_75	AO090113000164	AO090113000175	8
clust_8	AO090001000505	AO090001000506	2
clust_9	AO090001000515	AO090001000516	2
