# Supplementary material for: Examining the Evolution of the Regulatory Circuit Controlling Secondary Metabolism and Development in the Fungal Genus Aspergillus
Source: PLoS Genet. 2015 Mar 18;11(3):e1005096. doi: 10.1371/journal.pgen.1005096 (PMC4364702; doi:10.1371/journal.pgen.1005096)
Supplement: S2 Table — (XLSX) [file pgen.1005096.s004.xlsx]

## Sheet: Sheet1
Table S2. Secondary metabolic gene clusters that share more than half of their orthologous genes between A. fumigatus, A. nidulans, A. niger, and A. oryzae
Cluster 1	Cluster 1 Boundaries	Cluster 2	Cluster 2 Boundaries	Cluster 1 size	Cluster 2 size	Number of overlapping genes
A. fumigatus 18	Afu3g15240-Afu3g15290	A. niger 22	An04g06240-An04g06320	6	9	5
A. fumigatus 2	Afu1g10270-Afu1g10380	A. niger 30	An08g02170-An08g02310	12	14	12
A. fumigatus 27	Afu6g08550-Afu6g08560	A. oryzae 9	AO090001000516-AO090001000515	2	2	2
A. fumigatus 27	Afu6g08550-Afu6g08560	A. nidulans 16	AN10486-AN3911	2	3	2
A. nidulans 16	AN10486-AN3911	A. fumigatus 27	Afu6g08550-Afu6g08560	3	2	2
A. nidulans 16	AN10486-AN3911	A. oryzae 9	AO090001000516-AO090001000515	3	2	2
A. nidulans 41	AN3379-AN3386	A. oryzae 26	AO090010000104-AO090010000115	8	12	7
A. nidulans 42	AN10401-AN3375	A. oryzae 27	AO090010000202-AO090010000204	3	3	2
A. niger 22	An04g06240-An04g06320	A. fumigatus 18	Afu3g15240-Afu3g15290	9	6	5
A. niger 30	An08g02170-An08g02310	A. fumigatus 2	Afu1g10270-Afu1g10380	14	12	12
A. niger 53	An11g05940-An11g05960	A. oryzae 8	AO090001000506-AO090001000505	3	2	2
A. niger 53	An11g05940-An11g05960	A. oryzae 40	AO090020000186-AO090020000188	3	2	2
A. oryzae 26	AO090010000104-AO090010000115	A. nidulans 41	AN3379-AN3386	12	8	7
A. oryzae 27	AO090010000202-AO090010000204	A. nidulans 42	AN10401-AN3375	3	3	2
A. oryzae 40	AO090020000186-AO090020000188	A. niger 53	An11g05940-An11g05960	2	3	2
A. oryzae 8	AO090001000506-AO090001000505	A. niger 53	An11g05940-An11g05960	2	3	2
A. oryzae 9	AO090001000516-AO090001000515	A. fumigatus 27	Afu6g08550-Afu6g08560	2	2	2
A. oryzae 9	AO090001000516-AO090001000515	A. nidulans 16	AN10486-AN3911	2	3	2
