# Supplementary material for: Examining the Evolution of the Regulatory Circuit Controlling Secondary Metabolism and Development in the Fungal Genus Aspergillus
Source: PLoS Genet. 2015 Mar 18;11(3):e1005096. doi: 10.1371/journal.pgen.1005096 (PMC4364702; doi:10.1371/journal.pgen.1005096)
Supplement: S3 Table — (XLSX) [file pgen.1005096.s005.xlsx]

## Sheet: Sheet1
Table S3 Genes in the A. nidulans sterigmatocystin gene cluster and their homologs in other Aspergillus SM gene clusters
Sterigmatocystin gene id	homologous gene id	cluster id
AN7820	Afu3g12890	Afum_clust_15
AN7819	Afu4g14550	Afum_clust_22
AN11017	Afu4g14480	Afum_clust_22
AN7820	Afu4g14540	Afum_clust_22
AN7810	Afu4g14520	Afum_clust_22
AN7811	Afu4g14520	Afum_clust_22
AN7807	Afu8g00580	Afum_clust_37
AN7806	Afu2g17560	Afum_clust_7
AN7806	AN6450	Anid_clust_1
AN7812	AN6445	Anid_clust_1
AN7820	AN7073	Anid_clust_23
AN12090	AN9233	Anid_clust_35
AN12090	AN9233	Anid_clust_36
AN7807	AN1595	Anid_clust_50
AN7820	AN9292	Anid_clust_61
AN7819	AN10021	Anid_clust_68
AN7806	AN0146	Anid_clust_68
AN7820	AN0148	Anid_clust_68
AN7810	AN10044	Anid_clust_68
AN7811	AN10044	Anid_clust_68
AN7804	AN0025	Anid_clust_70
AN11013	An03g05460	Anig_clust_16
AN7818	An03g05460	Anig_clust_16
AN12090	An04g09520	Anig_clust_24
AN11013	An08g03780	Anig_clust_31
AN7818	An08g03780	Anig_clust_31
AN11013	An08g09230	Anig_clust_33
AN7804	An08g09190	Anig_clust_33
AN7818	An08g09230	Anig_clust_33
AN11013	An09g01950	Anig_clust_39
AN7818	An09g01950	Anig_clust_39
AN7806	An02g00220	Anig_clust_4
AN12090	An11g00070	Anig_clust_46
AN12090	An12g02810	Anig_clust_58
AN12090	An12g02810	Anig_clust_59
AN12090	An02g00810	Anig_clust_6
AN7804	An13g01810	Anig_clust_64
AN7821	AO090003000946	Aory_clust_11
AN7820	AO090010000049	Aory_clust_24
AN11013	AO090001000028	Aory_clust_3
AN7818	AO090001000028	Aory_clust_3
AN12090	AO090023000081	Aory_clust_45
AN12090	AO090023000445	Aory_clust_46
AN7821	AO090023000875	Aory_clust_48
AN12090	AO090023000878	Aory_clust_48
AN7819	AO090026000015	Aory_clust_49
AN11017	AO090026000010	Aory_clust_49
AN11013	AO090026000021	Aory_clust_49
AN7806	AO090026000019	Aory_clust_49
AN7820	AO090026000014	Aory_clust_49
AN7821	AO090026000011	Aory_clust_49
AN7818	AO090026000021	Aory_clust_49
AN7816	AO090026000017	Aory_clust_49
AN7808	AO090026000020	Aory_clust_49
AN7817	AO090026000016	Aory_clust_49
AN7814	AO090026000013	Aory_clust_49
AN12090	AO090001000289	Aory_clust_5
AN11013	AO090026000575	Aory_clust_52
AN7818	AO090026000575	Aory_clust_52
AN12090	AO090001000289	Aory_clust_6
