# Supplementary material for: Examining the Evolution of the Regulatory Circuit Controlling Secondary Metabolism and Development in the Fungal Genus Aspergillus
Source: PLoS Genet. 2015 Mar 18;11(3):e1005096. doi: 10.1371/journal.pgen.1005096 (PMC4364702; doi:10.1371/journal.pgen.1005096)
Supplement: S4 Table — (XLSX) [file pgen.1005096.s006.xlsx]

## Sheet: Percentage of shared orthogroup
Table S4a Primary and secondary metabolism orthogroup conservation. Percentage of shared orthogroup
Genome	Orthogroup comparison	Total number orthogroups	Orthogroups shared in at least one genome	Species-specific orthogroups	Percent species-specific orthogroups
A. nidulans	All to All	9577	7356	2221	0.23191
A. nidulans	Primary to All	1359	1203	156	0.11479
A. nidulans	Primary to Primary	1359	1172	187	0.137601
A. nidulans	PKS-NRPS-Hybrid to All	30	19	11	0.366667
A. nidulans	PKS-NRPS-Hybrid to PKS-NRPS-Hybrid	30	18	12	0.4
A. nidulans	Synthase to All	47	30	17	0.361702
A. nidulans	Synthase to Synthase	47	25	22	0.468085
A. nidulans	SM to All	417	289	128	0.306954
A. nidulans	SM to SM	417	146	271	0.64988
A. fumigatus	All to All	8810	7234	1576	0.178888
A. fumigatus	Primary to All	1322	1223	99	0.0748865
A. fumigatus	Primary to Primary	1322	1205	117	0.0885023
A. fumigatus	PKS-NRPS-Hybrid to All	20	15	5	0.25
A. fumigatus	PKS-NRPS-Hybrid to PKS-NRPS-Hybrid	20	15	5	0.25
A. fumigatus	Synthase to All	25	19	6	0.24
A. fumigatus	Synthase to Synthase	25	18	7	0.28
A. fumigatus	SM to All	281	208	73	0.259786
A. fumigatus	SM to SM	281	130	151	0.537367
A. niger	All to All	12386	7170	5216	0.421121
A. niger	Primary to All	1410	1229	181	0.128369
A. niger	Primary to Primary	1410	1188	222	0.157447
A. niger	PKS-NRPS-Hybrid to All	35	24	11	0.314286
A. niger	PKS-NRPS-Hybrid to PKS-NRPS-Hybrid	35	23	12	0.342857
A. niger	Synthase to All	50	37	13	0.26
A. niger	Synthase to Synthase	50	28	22	0.44
A. niger	SM to All	612	392	220	0.359477
A. niger	SM to SM	612	155	457	0.746732
A. oryzae	All to All	10440	7051	3389	0.324617
A. oryzae	Primary to All	1502	1270	232	0.154461
A. oryzae	Primary to Primary	1502	1231	271	0.180426
A. oryzae	PKS-NRPS-Hybrid to All	37	22	15	0.405405
A. oryzae	PKS-NRPS-Hybrid to PKS-NRPS-Hybrid	37	21	16	0.432432
A. oryzae	Synthase to All	50	31	19	0.38
A. oryzae	Synthase to Synthase	50	26	24	0.48
A. oryzae	SM to All	515	319	196	0.380583
A. oryzae	SM to SM	515	156	359	0.697087

## Sheet: Orthogroup comparison p-values
Table S4b Primary and secondary metabolism orthogroup conservation. Orthogroup comparison p-values
Genome	Category one	Category two	Species-specific orthogroups in category one	Shared orthogroups in category one	Species-specific orthogroups in category two	Shared orthogroups in category two	Fisher's exact p-value of comparison	Benjamini-Hochberg corrected p-value	Significance level
A. nidulans	Primary to All	Primary to Primary	156	1203	187	1172	0.0830032	0.129116
A. nidulans	Primary to All	PKS-NRPS-Hybrid to All	156	1203	11	19	0.000386049	0.00110865	*
A. nidulans	Primary to All	PKS-NRPS-Hybrid to PKS-NRPS-Hybrid	156	1203	12	18	8.15781e-05	0.000268728	**
A. nidulans	Primary to All	Synthase to All	156	1203	17	30	1.5545e-05	5.44074e-05	***
A. nidulans	Primary to All	Synthase to Synthase	156	1203	22	25	4.60429e-09	2.344e-08	***
A. nidulans	Primary to All	SM to All	156	1203	128	289	1.4754e-18	1.03278e-17	***
A. nidulans	Primary to All	SM to SM	156	1203	271	146	1.05068e-99	2.35353e-98	***
A. nidulans	Primary to Primary	PKS-NRPS-Hybrid to All	187	1172	11	19	0.00171465	0.0041748	*
A. nidulans	Primary to Primary	PKS-NRPS-Hybrid to PKS-NRPS-Hybrid	187	1172	12	18	0.000436816	0.00118798	*
A. nidulans	Primary to Primary	Synthase to All	187	1172	17	30	0.00014274	0.000444079	**
A. nidulans	Primary to Primary	Synthase to Synthase	187	1172	22	25	1.05511e-07	5.13793e-07	***
A. nidulans	Primary to Primary	SM to All	187	1172	128	289	5.13137e-14	3.19285e-13	***
A. nidulans	Primary to Primary	SM to SM	187	1172	271	146	1.66354e-88	3.10527e-87	***
A. nidulans	PKS-NRPS-Hybrid to All	PKS-NRPS-Hybrid to PKS-NRPS-Hybrid	11	19	12	18	1	1
A. nidulans	PKS-NRPS-Hybrid to All	Synthase to All	11	19	17	30	1	1
A. nidulans	PKS-NRPS-Hybrid to All	Synthase to Synthase	11	19	22	25	0.480285	0.648096
A. nidulans	PKS-NRPS-Hybrid to All	SM to All	11	19	128	289	0.541349	0.69691
A. nidulans	PKS-NRPS-Hybrid to All	SM to SM	11	19	271	146	0.002866	0.00641984	*
A. nidulans	PKS-NRPS-Hybrid to PKS-NRPS-Hybrid	Synthase to All	12	18	17	30	0.811319	0.960383
A. nidulans	PKS-NRPS-Hybrid to PKS-NRPS-Hybrid	Synthase to Synthase	12	18	22	25	0.640907	0.797573
A. nidulans	PKS-NRPS-Hybrid to PKS-NRPS-Hybrid	SM to All	12	18	128	289	0.310718	0.440512
A. nidulans	PKS-NRPS-Hybrid to PKS-NRPS-Hybrid	SM to SM	12	18	271	146	0.00970136	0.0197555
A. nidulans	Synthase to All	Synthase to Synthase	17	30	22	25	0.402569	0.563597
A. nidulans	Synthase to All	SM to All	17	30	128	289	0.506848	0.667846
A. nidulans	Synthase to All	SM to SM	17	30	271	146	0.000201106	0.000608755	**
A. nidulans	Synthase to Synthase	SM to All	22	25	128	289	0.0319858	0.0519189
A. nidulans	Synthase to Synthase	SM to SM	22	25	271	146	0.0168673	0.0314856
A. nidulans	SM to All	SM to SM	128	289	271	146	2.71655e-23	2.34041e-22	***
A. fumigatus	Primary to All	Primary to Primary	99	1223	117	1205	0.227341	0.335029
A. fumigatus	Primary to All	PKS-NRPS-Hybrid to All	99	1223	5	15	0.0153795	0.0296983
A. fumigatus	Primary to All	PKS-NRPS-Hybrid to PKS-NRPS-Hybrid	99	1223	5	15	0.0153795	0.0296983
A. fumigatus	Primary to All	Synthase to All	99	1223	6	19	0.0101369	0.0202737
A. fumigatus	Primary to All	Synthase to Synthase	99	1223	7	18	0.00225101	0.00525237	*
A. fumigatus	Primary to All	SM to All	99	1223	73	208	2.31254e-16	1.52356e-15	***
A. fumigatus	Primary to All	SM to SM	99	1223	151	130	3.45822e-66	5.53316e-65	***
A. fumigatus	Primary to Primary	PKS-NRPS-Hybrid to All	117	1205	5	15	0.0290986	0.0486425
A. fumigatus	Primary to Primary	PKS-NRPS-Hybrid to PKS-NRPS-Hybrid	117	1205	5	15	0.0290986	0.0486425
A. fumigatus	Primary to Primary	Synthase to All	117	1205	6	19	0.0213041	0.0367087
A. fumigatus	Primary to Primary	Synthase to Synthase	117	1205	7	18	0.00556152	0.0119787
A. fumigatus	Primary to Primary	SM to All	117	1205	73	208	1.62514e-13	9.57979e-13	***
A. fumigatus	Primary to Primary	SM to SM	117	1205	151	130	3.75399e-60	5.25558e-59	***
A. fumigatus	PKS-NRPS-Hybrid to All	PKS-NRPS-Hybrid to PKS-NRPS-Hybrid	5	15	5	15	1	1
A. fumigatus	PKS-NRPS-Hybrid to All	Synthase to All	5	15	6	19	1	1
A. fumigatus	PKS-NRPS-Hybrid to All	Synthase to Synthase	5	15	7	18	1	1
A. fumigatus	PKS-NRPS-Hybrid to All	SM to All	5	15	73	208	1	1
A. fumigatus	PKS-NRPS-Hybrid to All	SM to SM	5	15	151	130	0.0187824	0.0339294
A. fumigatus	PKS-NRPS-Hybrid to PKS-NRPS-Hybrid	Synthase to All	5	15	6	19	1	1
A. fumigatus	PKS-NRPS-Hybrid to PKS-NRPS-Hybrid	Synthase to Synthase	5	15	7	18	1	1
A. fumigatus	PKS-NRPS-Hybrid to PKS-NRPS-Hybrid	SM to All	5	15	73	208	1	1
A. fumigatus	PKS-NRPS-Hybrid to PKS-NRPS-Hybrid	SM to SM	5	15	151	130	0.0187824	0.0339294
A. fumigatus	Synthase to All	Synthase to Synthase	6	19	7	18	1	1
A. fumigatus	Synthase to All	SM to All	6	19	73	208	1	1
A. fumigatus	Synthase to All	SM to SM	6	19	151	130	0.0058115	0.0122809
A. fumigatus	Synthase to Synthase	SM to All	7	18	73	208	0.81461	0.960383
A. fumigatus	Synthase to Synthase	SM to SM	7	18	151	130	0.0201133	0.0351983
A. fumigatus	SM to All	SM to SM	73	208	151	130	2.30048e-11	1.22692e-10	***
A. niger	Primary to All	Primary to Primary	181	1229	222	1188	0.0312832	0.0515254
A. niger	Primary to All	PKS-NRPS-Hybrid to All	181	1229	11	24	0.00391801	0.00860426	*
A. niger	Primary to All	PKS-NRPS-Hybrid to PKS-NRPS-Hybrid	181	1229	12	23	0.00115744	0.00301473	*
A. niger	Primary to All	Synthase to All	181	1229	13	37	0.0168594	0.0314856
A. niger	Primary to All	Synthase to Synthase	181	1229	22	28	1.21717e-07	5.68012e-07	***
A. niger	Primary to All	SM to All	181	1229	220	392	6.24728e-31	6.99695e-30	***
A. niger	Primary to All	SM to SM	181	1229	457	155	2.74846e-164	3.07828e-162	***
A. niger	Primary to Primary	PKS-NRPS-Hybrid to All	222	1188	11	24	0.0191435	0.0340328
A. niger	Primary to Primary	PKS-NRPS-Hybrid to PKS-NRPS-Hybrid	222	1188	12	23	0.00817447	0.0169545
A. niger	Primary to Primary	Synthase to All	222	1188	13	37	0.0745549	0.117608
A. niger	Primary to Primary	Synthase to Synthase	222	1188	22	28	3.54144e-06	1.36773e-05	***
A. niger	Primary to Primary	SM to All	222	1188	220	392	1.06537e-22	8.52294e-22	***
A. niger	Primary to Primary	SM to SM	222	1188	457	155	2.39781e-145	1.34277e-143	***
A. niger	PKS-NRPS-Hybrid to All	PKS-NRPS-Hybrid to PKS-NRPS-Hybrid	11	24	12	23	1	1
A. niger	PKS-NRPS-Hybrid to All	Synthase to All	11	24	13	37	0.629866	0.79264
A. niger	PKS-NRPS-Hybrid to All	Synthase to Synthase	11	24	22	28	0.266785	0.388051
A. niger	PKS-NRPS-Hybrid to All	SM to All	11	24	220	392	0.717434	0.864006
A. niger	PKS-NRPS-Hybrid to All	SM to SM	11	24	457	155	2.52631e-07	1.08826e-06	***
A. niger	PKS-NRPS-Hybrid to PKS-NRPS-Hybrid	Synthase to All	12	23	13	37	0.472131	0.644862
A. niger	PKS-NRPS-Hybrid to PKS-NRPS-Hybrid	Synthase to Synthase	12	23	22	28	0.500148	0.666864
A. niger	PKS-NRPS-Hybrid to PKS-NRPS-Hybrid	SM to All	12	23	220	392	1	1
A. niger	PKS-NRPS-Hybrid to PKS-NRPS-Hybrid	SM to SM	12	23	457	155	1.35473e-06	5.61961e-06	***
A. niger	Synthase to All	Synthase to Synthase	13	37	22	28	0.0928192	0.142408
A. niger	Synthase to All	SM to All	13	37	220	392	0.168988	0.255766
A. niger	Synthase to All	SM to SM	13	37	457	155	8.29456e-12	4.64496e-11	***
A. niger	Synthase to Synthase	SM to All	22	28	220	392	0.285724	0.41027
A. niger	Synthase to Synthase	SM to SM	22	28	457	155	1.12743e-05	4.20908e-05	***
A. niger	SM to All	SM to SM	220	392	457	155	4.66918e-43	5.81053e-42	***
A. oryzae	Primary to All	Primary to Primary	232	1270	271	1231	0.0632479	0.101197
A. oryzae	Primary to All	PKS-NRPS-Hybrid to All	232	1270	15	22	0.00026656	0.00078565	**
A. oryzae	Primary to All	PKS-NRPS-Hybrid to PKS-NRPS-Hybrid	232	1270	16	21	6.82099e-05	0.0002315	**
A. oryzae	Primary to All	Synthase to All	232	1270	19	31	0.00012613	0.000403617	**
A. oryzae	Primary to All	Synthase to Synthase	232	1270	24	26	1.28499e-07	5.75674e-07	***
A. oryzae	Primary to All	SM to All	232	1270	196	319	4.53361e-25	4.61604e-24	***
A. oryzae	Primary to All	SM to SM	232	1270	359	156	7.61742e-114	2.84384e-112	***
A. oryzae	Primary to Primary	PKS-NRPS-Hybrid to All	271	1231	15	22	0.0018292	0.00435894	*
A. oryzae	Primary to Primary	PKS-NRPS-Hybrid to PKS-NRPS-Hybrid	271	1231	16	21	0.000417968	0.00117031	*
A. oryzae	Primary to Primary	Synthase to All	271	1231	19	31	0.00124442	0.00316762	*
A. oryzae	Primary to Primary	Synthase to Synthase	271	1231	24	26	2.11099e-06	8.44396e-06	***
A. oryzae	Primary to Primary	SM to All	271	1231	196	319	3.1804e-19	2.3747e-18	***
A. oryzae	Primary to Primary	SM to SM	271	1231	359	156	1.36087e-100	3.81045e-99	***
A. oryzae	PKS-NRPS-Hybrid to All	PKS-NRPS-Hybrid to PKS-NRPS-Hybrid	15	22	16	21	1	1
A. oryzae	PKS-NRPS-Hybrid to All	Synthase to All	15	22	19	31	0.827657	0.9656
A. oryzae	PKS-NRPS-Hybrid to All	Synthase to Synthase	15	22	24	26	0.520346	0.67766
A. oryzae	PKS-NRPS-Hybrid to All	SM to All	15	22	196	319	0.861213	0.994391
A. oryzae	PKS-NRPS-Hybrid to All	SM to SM	15	22	359	156	0.000445491	0.00118798	*
A. oryzae	PKS-NRPS-Hybrid to PKS-NRPS-Hybrid	Synthase to All	16	21	19	31	0.662902	0.81588
A. oryzae	PKS-NRPS-Hybrid to PKS-NRPS-Hybrid	Synthase to Synthase	16	21	24	26	0.670936	0.816792
A. oryzae	PKS-NRPS-Hybrid to PKS-NRPS-Hybrid	SM to All	16	21	196	319	0.600352	0.764084
A. oryzae	PKS-NRPS-Hybrid to PKS-NRPS-Hybrid	SM to SM	16	21	359	156	0.00158833	0.00395317	*
A. oryzae	Synthase to All	Synthase to Synthase	19	31	24	26	0.419292	0.579761
A. oryzae	Synthase to All	SM to All	19	31	196	319	1	1
A. oryzae	Synthase to All	SM to SM	19	31	359	156	1.30657e-05	4.7205e-05	***
A. oryzae	Synthase to Synthase	SM to All	24	26	196	319	0.174682	0.260859
A. oryzae	Synthase to Synthase	SM to SM	24	26	359	156	0.00246339	0.00563062	*
A. oryzae	SM to All	SM to SM	196	319	359	156	1.70497e-24	1.59131e-23	***
a<0.01 is *, <0.001 is **, <0.0001 is ***
