# Supplementary material for: Examining the Evolution of the Regulatory Circuit Controlling Secondary Metabolism and Development in the Fungal Genus Aspergillus
Source: PLoS Genet. 2015 Mar 18;11(3):e1005096. doi: 10.1371/journal.pgen.1005096 (PMC4364702; doi:10.1371/journal.pgen.1005096)
Supplement: S5 Table — (XLSX) [file pgen.1005096.s007.xlsx]

## Sheet: A. fumigatus del veA diff exp
Table S5a Aspergillus fumigatus ΔveA differential expression versus wild-type
Gene	Involved in SM or development	ΔveA vs. wild-type log2FoldChange	ΔveA vs. wild-type adjusted p-value	Differential expression in ΔveA
Afu1g00100		NA	NA	0
Afu1g00110		-0.505004	0.547117	0
Afu1g00120		NA	NA	0
Afu1g00130		NA	NA	0
Afu1g00140		-0.414116	0.479443	0
Afu1g00150		-1.37025	6.73e-29	-1
Afu1g00160		NA	NA	0
Afu1g00170		1.76746	0.024928	1
Afu1g00180		NA	NA	0
Afu1g00200		-1.08905	0.0109621	-1
Afu1g00210		NA	NA	0
Afu1g00220		0.384154	0.640254	0
Afu1g00230		NA	NA	0
Afu1g00240		0.509436	0.475307	0
Afu1g00250		NA	NA	0
Afu1g00270		NA	NA	0
Afu1g00280		NA	NA	0
Afu1g00290		NA	NA	0
Afu1g00300		-0.788831	0.32699	0
Afu1g00310		NA	NA	0
Afu1g00320		NA	NA	0
Afu1g00330		NA	NA	0
Afu1g00340		NA	NA	0
Afu1g00350		-0.25083	0.0729503	0
Afu1g00390		NA	NA	0
Afu1g00400		NA	NA	0
Afu1g00410		NA	NA	0
Afu1g00420		0.0585459	0.916683	0
Afu1g00440		NA	NA	0
Afu1g00450		-2.38066	0.000967811	-1
Afu1g00460		0.335151	0.633585	0
Afu1g00470		-0.195635	NA	0
Afu1g00480		0.121596	0.870723	0
Afu1g00490		NA	NA	0
Afu1g00500		-0.847952	0.000158068	0
Afu1g00510		-0.757989	7.96e-05	0
Afu1g00520		0.220927	0.783016	0
Afu1g00530		2.05351	3.21e-52	1
Afu1g00540		0.675569	0.00793621	0
Afu1g00550		-0.473597	0.0430325	0
Afu1g00560		-1.09492	7.52e-34	-1
Afu1g00570		-0.538891	0.000622576	0
Afu1g00580		0.246491	NA	0
Afu1g00590		-0.361025	0.65561	0
Afu1g00610		-0.683473	0.406236	0
Afu1g00620		NA	NA	0
Afu1g00630		NA	NA	0
Afu1g00640		NA	NA	0
Afu1g00650		NA	NA	0
Afu1g00660		NA	NA	0
Afu1g00670		NA	NA	0
Afu1g00680		NA	NA	0
Afu1g00690		NA	NA	0
Afu1g00700		NA	NA	0
Afu1g00710		NA	NA	0
Afu1g00720		NA	NA	0
Afu1g00730		NA	NA	0
Afu1g00740		NA	NA	0
Afu1g00750		1.04025	7.25e-42	1
Afu1g00760		2.68541	2.24e-39	1
Afu1g00770		3.11674	3.56e-42	1
Afu1g00780		NA	NA	0
Afu1g00790		NA	NA	0
Afu1g00800		NA	NA	0
Afu1g00810		0.518373	0.514902	0
Afu1g00820		NA	NA	0
Afu1g00830		NA	NA	0
Afu1g00840		NA	NA	0
Afu1g00850		NA	NA	0
Afu1g00880		-0.234438	0.7873	0
Afu1g00890		NA	NA	0
Afu1g00910		0.579564	0.362809	0
Afu1g00920		-0.213005	0.0571063	0
Afu1g00930		NA	NA	0
Afu1g00940		NA	NA	0
Afu1g00950		1.13461	0.0926005	1
Afu1g00960		-0.539011	0.00065342	0
Afu1g00970		NA	NA	0
Afu1g00980	SM	NA	NA	0
Afu1g00990	SM	NA	NA	0
Afu1g01000	SM	NA	NA	0
Afu1g01010	SM	NA	NA	0
Afu1g01020		NA	NA	0
Afu1g01030		NA	NA	0
Afu1g01040		NA	NA	0
Afu1g01050		NA	NA	0
Afu1g01070		NA	NA	0
Afu1g01080		NA	NA	0
Afu1g01090		NA	NA	0
Afu1g01100		-0.207304	0.796145	0
Afu1g01110		0.658903	0.323912	0
Afu1g01120		-0.045347	0.960405	0
Afu1g01130		-0.139146	0.850098	0
Afu1g01140		-0.205806	0.300888	0
Afu1g01160		5.44295	3.71e-93	1
Afu1g01170		NA	NA	0
Afu1g01175		0.274428	0.499492	0
Afu1g01180		0.569405	0.444466	0
Afu1g01190		1.6575	0.0309179	1
Afu1g01200		0.213131	0.758175	0
Afu1g01210		-0.414116	0.479443	0
Afu1g01220		-0.747774	0.370627	0
Afu1g01230		-0.637912	0.458999	0
Afu1g01240		-0.420929	0.0661588	0
Afu1g01250		-0.846403	0.244212	0
Afu1g01260		-0.104947	0.909959	0
Afu1g01265		-1.62888	0.00119498	-1
Afu1g01270		-1.26626	0.119557	0
Afu1g01280		NA	NA	0
Afu1g01290		NA	NA	0
Afu1g01300		-2.10188	2.36e-07	-1
Afu1g01310		-0.193982	NA	0
Afu1g01320		NA	NA	0
Afu1g01330		0.996594	0.000720215	0
Afu1g01340		2.75675	3.59e-52	1
Afu1g01350		2.23225	2.49e-37	1
Afu1g01360		0.896138	9.05e-05	0
Afu1g01370		0.633639	0.0059151	0
Afu1g01380		0.150955	0.203978	0
Afu1g01390		0.892194	0.000155972	0
Afu1g01400		-0.67854	0.345877	0
Afu1g01410		0.47504	0.093389	0
Afu1g01420		0.871044	0.224746	0
Afu1g01430		-2.63345	9.37e-40	-1
Afu1g01440		-2.2371	0.00439337	-1
Afu1g01450		0.51658	0.00600446	0
Afu1g01460		1.77751	0.000335189	1
Afu1g01480		-0.471616	0.59072	0
Afu1g01490		0.362461	0.454822	0
Afu1g01500		-0.633729	0.362809	0
Afu1g01520		1.65901	0.0348009	1
Afu1g01530		2.10395	1.89e-47	1
Afu1g01540		-1.45834	2.37e-25	-1
Afu1g01550	Dev	-1.74709	7.67e-137	-1
Afu1g01560		0.854726	7.35e-09	0
Afu1g01570		-0.00841883	0.976237	0
Afu1g01580		NA	NA	0
Afu1g01590		-0.290104	0.0708437	0
Afu1g01600	Dev	-0.825532	0.00895763	0
Afu1g01610		-0.650172	0.0345843	0
Afu1g01620		-0.526738	0.0115119	0
Afu1g01630		0.616183	0.0100913	0
Afu1g01640		2.63746	2.1e-133	1
Afu1g01650		0.0719044	0.841875	0
Afu1g01660		-0.211925	0.758643	0
Afu1g01670		-0.118918	0.865232	0
Afu1g01680		0.775901	5.3e-10	0
Afu1g01690		1.88571	2.36e-60	1
Afu1g01700		0.666698	0.0210754	0
Afu1g01710		NA	NA	0
Afu1g01720		0.737985	1.77e-21	0
Afu1g01730		-1.41842	3.34e-34	-1
Afu1g01740		0.856568	7.25e-29	0
Afu1g01750		0.0780292	0.60679	0
Afu1g01760		-1.06481	1.51e-20	-1
Afu1g01770		0.975458	5.26e-07	0
Afu1g01780		-1.04544	0.168109	0
Afu1g01790		-0.361234	0.0732994	0
Afu1g01812		-3.80184	1.09e-56	-1
Afu1g01820		-1.56227	0.0235606	-1
Afu1g01830		0.200686	0.202155	0
Afu1g01850		1.03555	1.12e-05	1
Afu1g01860		0.642027	1.01e-05	0
Afu1g01870		0.496174	0.000412275	0
Afu1g01890		-2.73713	1.51e-11	-1
Afu1g01900		1.42609	7.6e-15	1
Afu1g01910		0.364322	0.00388861	0
Afu1g01920		-0.538414	2.19e-06	0
Afu1g01930		-0.738161	0.00255351	0
Afu1g01940		2.33832	1.49e-70	1
Afu1g01950		0.17825	0.406252	0
Afu1g01960		-2.17484	1.99e-20	-1
Afu1g01970	Dev	1.25685	8.44e-26	1
Afu1g01980	Dev	0.0898118	0.852872	0
Afu1g01990		1.5219	2.45e-17	1
Afu1g02000		-0.892925	3.91e-05	0
Afu1g02010		0.941072	7.57e-23	0
Afu1g02020		-0.650917	1.08e-07	0
Afu1g02030	Dev	1.50636	3.45e-35	1
Afu1g02040		0.764916	0.000552222	0
Afu1g02050		-0.0854205	0.367756	0
Afu1g02060		-0.450368	0.0556956	0
Afu1g02070		0.216075	0.0373076	0
Afu1g02080		-0.107762	0.436553	0
Afu1g02090		-0.0864208	0.662705	0
Afu1g02100		-0.562781	0.0326662	0
Afu1g02110		2.45013	4.27e-152	1
Afu1g02120		-1.12346	3.7e-08	-1
Afu1g02130		-0.559319	3.83e-06	0
Afu1g02140		-1.83574	4.76e-19	-1
Afu1g02150		-0.286091	0.000399318	0
Afu1g02160		0.917041	5.56e-20	0
Afu1g02170		0.112971	0.441779	0
Afu1g02180		-0.0458217	0.774467	0
Afu1g02190		0.219884	0.019201	0
Afu1g02200		0.735067	3.97e-09	0
Afu1g02210		1.67097	1.27e-48	1
Afu1g02220		0.0382287	NA	0
Afu1g02230		1.06375	0.151388	0
Afu1g02240		-1.68515	0.0317908	-1
Afu1g02250		-0.109218	0.875899	0
Afu1g02255		-0.819373	0.320398	0
Afu1g02260		-0.11639	0.867766	0
Afu1g02270		-1.07873	5.61e-35	-1
Afu1g02280		-0.55352	2.64e-06	0
Afu1g02290		-0.967146	2.61e-36	0
Afu1g02300		-0.0947574	0.921477	0
Afu1g02310		-0.224339	0.648742	0
Afu1g02320		-0.126002	0.818638	0
Afu1g02330		-1.77607	2.01e-31	-1
Afu1g02340		-0.738238	7.15e-16	0
Afu1g02350		0.723819	0.008256	0
Afu1g02360		-0.275587	0.251324	0
Afu1g02370		-0.808146	0.00475795	0
Afu1g02380		-1.44353	1.89e-06	-1
Afu1g02390		0.321728	0.0347918	0
Afu1g02400		0.178906	0.190366	0
Afu1g02410		0.284198	0.00210901	0
Afu1g02420		0.571731	0.00227361	0
Afu1g02430		0.149027	0.11192	0
Afu1g02440		-0.0707469	0.842206	0
Afu1g02450		0.232676	0.15363	0
Afu1g02460		1.34956	1.43e-09	1
Afu1g02480		0.580597	0.0369685	0
Afu1g02490		0.421771	0.000784895	0
Afu1g02500		-0.366473	0.0121028	0
Afu1g02510		0.456285	4e-09	0
Afu1g02520		0.0382287	NA	0
Afu1g02530		2.0678	1.7e-29	1
Afu1g02540		-0.215752	0.0164223	0
Afu1g02550	Dev	-1.06697	4.84e-48	-1
Afu1g02560		-2.51619	5.06e-36	-1
Afu1g02570		-0.137482	0.524381	0
Afu1g02580		-0.125615	0.444061	0
Afu1g02590		1.28518	1.96e-30	1
Afu1g02600		-2.39735	6.49e-76	-1
Afu1g02610		0.443287	8.34e-06	0
Afu1g02620		-0.230705	0.30072	0
Afu1g02630		1.50083	5.24e-76	1
Afu1g02640		0.187183	0.159814	0
Afu1g02650		0.76122	0.254933	0
Afu1g02660		1.7655	0.000714951	1
Afu1g02670		-0.259602	0.00579098	0
Afu1g02680		1.75393	2.43e-24	1
Afu1g02700		0.88198	9.87e-19	0
Afu1g02710		0.617099	1.5e-09	0
Afu1g02720		0.212169	0.213076	0
Afu1g02730		-0.388312	0.0462006	0
Afu1g02740		0.239818	NA	0
Afu1g02750		NA	NA	0
Afu1g02760		-0.583235	2.76e-11	0
Afu1g02770		-2.63813	7.52e-59	-1
Afu1g02780		1.42568	4.39e-21	1
Afu1g02800		0.647649	1.29e-05	0
Afu1g02810		0.86028	1.76e-10	0
Afu1g02820		-1.59322	8.27e-43	-1
Afu1g02830		0.196301	0.112463	0
Afu1g02840		-1.17253	4.82e-14	-1
Afu1g02850		-1.44169	6.38e-18	-1
Afu1g02860		-0.0245909	0.941611	0
Afu1g02870		0.937195	4.18e-31	0
Afu1g02880		-2.48806	7.79e-34	-1
Afu1g02890		-1.7467	7.27e-30	-1
Afu1g02900		0.0900417	0.63199	0
Afu1g02910		-1.27444	7.83e-34	-1
Afu1g02920		-0.251031	0.102173	0
Afu1g02930		-1.08542	3.82e-09	-1
Afu1g02940		0.397727	0.00580094	0
Afu1g02950		0.508396	2.13e-07	0
Afu1g02960		0.0742868	0.885416	0
Afu1g02970		-0.620396	9.89e-06	0
Afu1g02980		0.250987	5.48e-05	0
Afu1g02985		0.18631	0.269779	0
Afu1g02990		-0.752941	2.08e-08	0
Afu1g03000		0.914677	1.41e-22	0
Afu1g03010		0.789325	2.72e-14	0
Afu1g03020		-0.22876	0.37272	0
Afu1g03030		1.17062	5.84e-66	1
Afu1g03035		-0.145218	0.664079	0
Afu1g03040	Dev	-1.98032	3.03e-90	-1
Afu1g03050		0.156632	0.184538	0
Afu1g03060		-0.239428	0.0392681	0
Afu1g03070		1.02219	1.05e-18	1
Afu1g03080		0.169263	0.285497	0
Afu1g03090		0.648016	6.03e-11	0
Afu1g03100		-0.0332789	0.765758	0
Afu1g03110		1.3264	8.67e-14	1
Afu1g03120		-0.0201741	0.896043	0
Afu1g03130		0.652854	4.07e-09	0
Afu1g03140		-1.35566	2.07e-07	-1
Afu1g03150		0.731085	0.00124024	0
Afu1g03160		-0.0752349	0.931773	0
Afu1g03170		-0.798044	0.000773446	0
Afu1g03180		2.46676	7.81e-13	1
Afu1g03190		0.229831	0.800428	0
Afu1g03200		0.811017	0.00649269	0
Afu1g03210	Dev	1.42271	3.27e-09	1
Afu1g03220		NA	NA	0
Afu1g03230		-0.361025	0.65561	0
Afu1g03240		NA	NA	0
Afu1g03250		NA	NA	0
Afu1g03260		NA	NA	0
Afu1g03270		0.0448432	NA	0
Afu1g03280		-1.24947	0.0487856	-1
Afu1g03290		-1.50541	0.0584539	-1
Afu1g03300		-3.5421	1.49e-09	-1
Afu1g03310		1.02099	0.168307	0
Afu1g03320		0.0847571	0.91863	0
Afu1g03352		7.32795	4.95e-79	1
Afu1g03360		4.46152	2.41e-44	1
Afu1g03370		0.902156	1.21e-33	0
Afu1g03380		-0.137821	0.186158	0
Afu1g03390		1.17761	1.96e-103	1
Afu1g03400		0.934294	4.25e-39	0
Afu1g03410		-0.592472	1.5e-07	0
Afu1g03420		-0.714482	1.51e-05	0
Afu1g03430		-0.194033	0.245711	0
Afu1g03440		-0.863177	8.37e-15	0
Afu1g03450	Dev	-0.514777	5.21e-05	0
Afu1g03460		0.178043	0.0956034	0
Afu1g03470		NA	NA	0
Afu1g03480		-0.012338	0.989364	0
Afu1g03490		-0.042248	0.774888	0
Afu1g03500		0.346088	8.73e-08	0
Afu1g03510		0.164373	0.0396988	0
Afu1g03520		-0.0862381	0.85229	0
Afu1g03530		-0.501493	0.0116742	0
Afu1g03540		0.576741	1.51e-05	0
Afu1g03550		-1.06368	4.86e-14	-1
Afu1g03560		-1.01686	1.39e-08	-1
Afu1g03570		-1.6515	1.06e-17	-1
Afu1g03580		-0.0366351	0.896307	0
Afu1g03590		0.049377	0.721697	0
Afu1g03600		-0.321205	0.320537	0
Afu1g03610		0.989977	2.23e-45	0
Afu1g03620		0.128544	0.374852	0
Afu1g03630		0.890231	2.81e-25	0
Afu1g03640		0.349907	0.00318837	0
Afu1g03650		1.07888	1.5e-13	1
Afu1g03660		0.835056	2.78e-27	0
Afu1g03670		NA	NA	0
Afu1g03680		-0.876019	9.34e-32	0
Afu1g03690		-1.27155	7.6e-15	-1
Afu1g03700		-0.0846489	0.760252	0
Afu1g03710		-0.912155	7.52e-15	0
Afu1g03720		-0.545887	0.000444572	0
Afu1g03730		1.17228	2.98e-44	1
Afu1g03740		-0.811069	5.77e-17	0
Afu1g03750		-0.833305	1.26e-11	0
Afu1g03760		0.0677765	0.659684	0
Afu1g03775	Dev	-0.643193	3.31e-05	0
Afu1g03790		-0.230183	0.0832755	0
Afu1g03800	Dev	2.28099	2.03e-52	1
Afu1g03810		0.389059	0.043469	0
Afu1g03820		0.232699	0.056605	0
Afu1g03830		-0.0595447	0.679499	0
Afu1g03840		-0.42946	8.54e-05	0
Afu1g03860		-0.350713	0.0695392	0
Afu1g03870		-1.07051	9.31e-06	-1
Afu1g03880		-0.350001	0.0441497	0
Afu1g03890		1.27344	1.15e-38	1
Afu1g03910		-0.365325	0.00330418	0
Afu1g03920		-0.217673	0.0919701	0
Afu1g03930		1.04992	3.51e-08	1
Afu1g03940		0.624927	5.04e-17	0
Afu1g03950		-0.723532	1.65e-10	0
Afu1g03960		-0.131906	0.324239	0
Afu1g03970		0.971814	3.58e-16	0
Afu1g03992		-0.296024	0.0159579	0
Afu1g04010		-0.350143	0.00158907	0
Afu1g04020		-0.130858	0.465918	0
Afu1g04040		1.84869	9.56e-51	1
Afu1g04062		0.554168	5.64e-10	0
Afu1g04070		1.42509	1.18e-25	1
Afu1g04080		-0.570304	3.28e-07	0
Afu1g04090		-0.329255	0.115908	0
Afu1g04100		0.102039	0.641681	0
Afu1g04110		-0.549899	0.000743484	0
Afu1g04120		-0.409559	0.0210875	0
Afu1g04130		-4.37524	1.59e-176	-1
Afu1g04140		-2.06381	3.45e-94	-1
Afu1g04150		-2.91143	7.69e-122	-1
Afu1g04160		0.174701	0.292952	0
Afu1g04170		0.325594	0.0582955	0
Afu1g04190		1.60187	8.63e-39	1
Afu1g04210		0.216024	0.0105647	0
Afu1g04220		-0.847417	0.243794	0
Afu1g04230		0.187475	0.228397	0
Afu1g04240		1.07705	6.08e-17	1
Afu1g04250		1.28657	1.03e-08	1
Afu1g04260	Dev	0.666668	7.04e-15	0
Afu1g04270		-0.524585	8.95e-06	0
Afu1g04280		1.06599	9.77e-21	1
Afu1g04290		0.31087	8.05e-05	0
Afu1g04300		-2.29937	2.22e-17	-1
Afu1g04310		0.14996	0.557405	0
Afu1g04315		-0.312691	0.213319	0
Afu1g04320		1.67157	3.59e-61	1
Afu1g04330		-0.249176	0.360774	0
Afu1g04340		-0.0549838	0.747113	0
Afu1g04350		0.438539	0.058802	0
Afu1g04360		-0.430215	1.26e-05	0
Afu1g04370		1.14065	7.14e-14	1
Afu1g04380		1.06209	4.8e-36	1
Afu1g04390		-0.403019	0.00298309	0
Afu1g04400		0.113297	0.449657	0
Afu1g04410		-0.0403993	0.771353	0
Afu1g04420		-0.730317	0.0507863	0
Afu1g04430		-2.70208	2.33e-76	-1
Afu1g04440		0.799352	9.01e-09	0
Afu1g04450		-0.00593649	0.956389	0
Afu1g04455		0.821514	0.144485	0
Afu1g04460		0.905627	4.12e-08	0
Afu1g04470		0.466134	0.0014386	0
Afu1g04480		-0.371217	0.000337025	0
Afu1g04490		-0.801791	3.82e-09	0
Afu1g04510		1.34688	2.73e-16	1
Afu1g04520		0.458516	1.36e-05	0
Afu1g04530		1.60055	6.37e-187	1
Afu1g04540		-0.708487	8.53e-06	0
Afu1g04550		-0.179148	0.201735	0
Afu1g04560		-0.417091	6.74e-08	0
Afu1g04570		0.0775745	0.707851	0
Afu1g04575		-2.72536	2.29e-42	-1
Afu1g04580		-0.599244	0.000231035	0
Afu1g04590		-0.0689576	0.573138	0
Afu1g04600		-0.309228	0.0961542	0
Afu1g04610		-0.371142	0.0526541	0
Afu1g04620		2.8814	5.05e-18	1
Afu1g04630		-0.576429	2.48e-07	0
Afu1g04640		0.532145	9.46e-07	0
Afu1g04650		NA	NA	0
Afu1g04660		1.51704	3.25e-88	1
Afu1g04670		-1.00159	1.77e-17	-1
Afu1g04680		0.673954	9.18e-22	0
Afu1g04690		0.632423	0.000109824	0
Afu1g04700		0.00748452	0.963812	0
Afu1g04710	Dev	0.596825	1.73e-08	0
Afu1g04720	Dev	1.1488	1.7e-29	1
Afu1g04730		0.340346	0.150964	0
Afu1g04740		0.306737	0.721523	0
Afu1g04750	Dev	-2.61634	9.36e-30	-1
Afu1g04760		0.725337	4.29e-07	0
Afu1g04770		0.441628	0.000584466	0
Afu1g04780		-0.317721	0.0256807	0
Afu1g04790		-0.633355	0.00113934	0
Afu1g04800		0.419809	2.27e-05	0
Afu1g04810		0.640884	0.00833815	0
Afu1g04820		0.117814	0.148952	0
Afu1g04830	Dev	-0.81846	1.2e-05	0
Afu1g04840		1.16597	2.24e-31	1
Afu1g04850	Dev	-0.257215	0.00686989	0
Afu1g04860		0.773267	5.28e-06	0
Afu1g04870		2.89925	1.9e-92	1
Afu1g04880		-0.0205379	0.840753	0
Afu1g04890		1.31023	3.1e-33	1
Afu1g04900		-0.351062	0.0888877	0
Afu1g04910		-0.284834	0.0686192	0
Afu1g04920		-1.65777	1.29e-20	-1
Afu1g04930		0.274656	0.00125857	0
Afu1g04940		0.430894	0.000551683	0
Afu1g04950	Dev	0.395078	0.000362581	0
Afu1g04960		0.21788	0.0151042	0
Afu1g04970		-0.507463	1.73e-07	0
Afu1g04980		-0.289499	0.10585	0
Afu1g04990		0.4287	6.54e-07	0
Afu1g05000		-0.282698	0.0244071	0
Afu1g05010		0.766322	0.00644933	0
Afu1g05020		-2.07177	1.64e-39	-1
Afu1g05030		NA	NA	0
Afu1g05040		0.633244	8.86e-05	0
Afu1g05050		-1.30212	4.11e-06	-1
Afu1g05060		-0.598288	6.25e-10	0
Afu1g05070		-0.275613	0.0859346	0
Afu1g05080		1.79319	1.73e-181	1
Afu1g05090		-0.502004	0.565949	0
Afu1g05100		0.0797384	0.567419	0
Afu1g05110		1.4336	1.23e-39	1
Afu1g05120		1.68966	7.4e-59	1
Afu1g05130		-0.461794	0.00161082	0
Afu1g05140		1.93678	1.46e-06	1
Afu1g05150		0.596835	0.000261238	0
Afu1g05160		0.743162	1.14e-12	0
Afu1g05170		2.17568	2.36e-50	1
Afu1g05180		0.0953621	0.501278	0
Afu1g05190		-0.901869	1.7e-32	0
Afu1g05200		1.48981	2.89e-44	1
Afu1g05210	Dev	-0.875017	1.74e-13	0
Afu1g05220		-0.153804	0.303222	0
Afu1g05230	Dev	-0.474035	0.000647529	0
Afu1g05240		0.668303	0.00198788	0
Afu1g05260		-0.456002	5.46e-05	0
Afu1g05270		-1.97882	1.73e-36	-1
Afu1g05280		0.716404	4.06e-11	0
Afu1g05290		-2.41214	3.3e-25	-1
Afu1g05300		-0.752759	1.09e-11	0
Afu1g05310		1.45591	1.24e-11	1
Afu1g05320		2.6588	4.76e-98	1
Afu1g05330		0.636199	1.57e-07	0
Afu1g05340		1.69732	1.37e-47	1
Afu1g05350		-1.38761	1.31e-11	-1
Afu1g05360		-1.37808	1.44e-08	-1
Afu1g05370		0.89335	3.91e-18	0
Afu1g05380		-0.753746	7.08e-12	0
Afu1g05390		1.10582	2.38e-46	1
Afu1g05400		-0.57903	0.468517	0
Afu1g05410		1.44305	2.78e-35	1
Afu1g05420		-0.223599	0.0159016	0
Afu1g05430		1.86398	6.74e-36	1
Afu1g05440		2.28656	1.44e-76	1
Afu1g05450		0.831469	4.51e-06	0
Afu1g05460		0.773254	9.9e-09	0
Afu1g05470		-0.258356	0.0862167	0
Afu1g05480		-0.538325	NA	0
Afu1g05490		0.479465	1.42e-07	0
Afu1g05500		1.71924	1.24e-89	1
Afu1g05510		-0.117453	0.315963	0
Afu1g05520		-1.09734	1.52e-05	-1
Afu1g05530		0.0125893	0.928287	0
Afu1g05540		-0.721701	8.93e-12	0
Afu1g05550		-1.54476	3.88e-11	-1
Afu1g05560		1.3808	1.06e-71	1
Afu1g05570		-0.301418	0.220081	0
Afu1g05580		-1.43718	8.72e-22	-1
Afu1g05590		0.211124	0.0191181	0
Afu1g05595		-1.21697	1.6e-21	-1
Afu1g05600		-1.73786	0.00663714	-1
Afu1g05610		-0.666582	1.85e-09	0
Afu1g05620		1.16355	8.83e-59	1
Afu1g05630		1.64557	1.68e-149	1
Afu1g05640		-0.122105	0.133672	0
Afu1g05650		0.428891	0.00554254	0
Afu1g05655		-0.564929	7.18e-05	0
Afu1g05660		0.884659	1.53e-12	0
Afu1g05670		-2.16826	1.42e-05	-1
Afu1g05680		0.477282	2.43e-05	0
Afu1g05690		-0.608535	0.000990581	0
Afu1g05700		0.169913	0.434825	0
Afu1g05710		-0.109812	0.628482	0
Afu1g05720		-0.61658	3.92e-05	0
Afu1g05730		-0.0352486	0.843947	0
Afu1g05740	Dev	0.0421069	0.823421	0
Afu1g05745		-1.71825	5.07e-16	-1
Afu1g05750		0.359109	0.0319994	0
Afu1g05760		0.403779	0.497824	0
Afu1g05770		-0.0498709	0.816101	0
Afu1g05780		0.86793	0.0213049	0
Afu1g05790		-0.80461	2.72e-10	0
Afu1g05800	Dev	-1.06262	4.03e-22	-1
Afu1g05810		-0.453762	3.1e-05	0
Afu1g05820		-0.0601922	0.726772	0
Afu1g05830		0.339038	0.0102076	0
Afu1g05840		-0.514984	0.000190085	0
Afu1g05850		0.0173593	0.978007	0
Afu1g05860		-1.06341	0.0444446	-1
Afu1g05870		-0.0923951	0.472785	0
Afu1g05880		0.342076	0.626707	0
Afu1g05890		-0.0588268	0.937449	0
Afu1g05900		0.41091	1.02e-05	0
Afu1g05910		-0.981543	4.41e-17	0
Afu1g05920		-0.318762	0.0039746	0
Afu1g05930	Dev	-0.0825254	0.355926	0
Afu1g05940		-0.443212	0.0228778	0
Afu1g05950		0.777383	1.73e-07	0
Afu1g05960		-1.22481	7.52e-20	-1
Afu1g05970	Dev	-0.179421	0.027456	0
Afu1g05980		-2.17166	4.96e-17	-1
Afu1g05990		1.75809	1.52e-220	1
Afu1g06000		2.31583	3.16e-33	1
Afu1g06010		NA	NA	0
Afu1g06020		-0.735355	8.5e-07	0
Afu1g06030		0.10856	0.151779	0
Afu1g06040		-0.118681	0.483183	0
Afu1g06050		-1.25834	2.77e-30	-1
Afu1g06060		-0.489394	2.1e-08	0
Afu1g06071		-0.422636	0.0180722	0
Afu1g06080		2.0672	4.95e-126	1
Afu1g06090	Dev	-0.670896	8.34e-09	0
Afu1g06100		0.897326	1.11e-14	0
Afu1g06110		1.14559	8.67e-17	1
Afu1g06120		NA	NA	0
Afu1g06130		0.765418	9.61e-11	0
Afu1g06140		0.00278342	0.989364	0
Afu1g06150		3.01355	2.17e-107	1
Afu1g06160		1.81427	1.27e-13	1
Afu1g06170		-0.0613286	0.692098	0
Afu1g06180		-0.209721	0.0329951	0
Afu1g06190		0.988388	1.9e-29	0
Afu1g06200		-1.03631	8.75e-20	-1
Afu1g06210		-0.947729	1.4e-29	0
Afu1g06220		1.61225	8.04e-34	1
Afu1g06230		1.67642	1.27e-29	1
Afu1g06240		-1.03672	1.36e-15	-1
Afu1g06250		-0.874605	6.11e-12	0
Afu1g06260		0.306772	0.0246478	0
Afu1g06270		-1.41318	6e-12	-1
Afu1g06280		-0.265803	0.0773864	0
Afu1g06290		1.44189	9.56e-37	1
Afu1g06300		-0.693402	6.5e-10	0
Afu1g06310		-0.0452663	0.66191	0
Afu1g06320		-1.28348	3.48e-36	-1
Afu1g06330		-1.14629	4.18e-15	-1
Afu1g06340		1.68913	3.8e-32	1
Afu1g06350		-1.57078	1.43e-73	-1
Afu1g06360		-0.694901	4.14e-07	0
Afu1g06370		-0.348584	0.00281029	0
Afu1g06380		0.811702	2.09e-08	0
Afu1g06390		1.53733	2.74e-273	1
Afu1g06400	Dev	0.654802	1.06e-09	0
Afu1g06410		0.127968	0.430764	0
Afu1g06420		0.304713	0.000212501	0
Afu1g06430		-0.0197891	0.91722	0
Afu1g06440		-0.583252	0.0374052	0
Afu1g06450		-0.198141	0.427434	0
Afu1g06460		0.588241	2.75e-06	0
Afu1g06470		-0.103692	0.561717	0
Afu1g06480		-2.37434	4.88e-23	-1
Afu1g06490		-0.734573	7.3e-11	0
Afu1g06500		-0.223452	0.102332	0
Afu1g06510		-0.572224	0.000126147	0
Afu1g06520		0.551019	1.09e-07	0
Afu1g06530		0.744707	7.85e-14	0
Afu1g06540		-0.0235743	0.923749	0
Afu1g06550		1.70534	1.04e-10	1
Afu1g06560		-1.4998	0.0409151	-1
Afu1g06570		0.722641	3.12e-12	0
Afu1g06580		1.21855	5.01e-32	1
Afu1g06590		-0.43411	0.000261825	0
Afu1g06600		0.987378	4.65e-09	0
Afu1g06610	Dev	0.63939	3.38e-12	0
Afu1g06620		0.200993	0.0389488	0
Afu1g06630		-0.371772	0.0015346	0
Afu1g06640		0.0482211	0.927587	0
Afu1g06650		-1.33973	5.5e-11	-1
Afu1g06660		-0.908444	1.57e-22	0
Afu1g06670		2.06629	1.46e-15	1
Afu1g06680		0.610065	5.54e-10	0
Afu1g06690		1.55037	1.92e-41	1
Afu1g06700		1.33283	5.77e-123	1
Afu1g06710		1.09664	2.59e-39	1
Afu1g06720		0.554679	2.49e-05	0
Afu1g06730		-1.00753	1.41e-08	-1
Afu1g06740		-0.617596	1.11e-07	0
Afu1g06762		0.23059	0.0531107	0
Afu1g06770		1.72158	2.08e-40	1
Afu1g06780		-0.0837935	0.448695	0
Afu1g06790		0.918833	6.95e-19	0
Afu1g06800		-0.00500519	0.980643	0
Afu1g06810		0.277981	0.059158	0
Afu1g06820		-0.22216	0.0145327	0
Afu1g06830		2.04378	1.32e-77	1
Afu1g06840		0.946472	1.83e-07	0
Afu1g06850		0.924796	1.47e-25	0
Afu1g06860		-0.236613	0.0260352	0
Afu1g06870		-0.189464	0.838062	0
Afu1g06880		0.401365	0.0679577	0
Afu1g06890		-0.134164	0.320537	0
Afu1g06900	Dev	-0.228063	0.073817	0
Afu1g06910		0.51008	0.0437822	0
Afu1g06920	Dev	-0.750892	4.54e-07	0
Afu1g06930		-2.81213	1.05e-51	-1
Afu1g06940		1.95436	1.34e-148	1
Afu1g06950		0.257462	0.0556419	0
Afu1g06960		1.15963	1.62e-50	1
Afu1g06970		0.804169	2.46e-06	0
Afu1g06980		0.52859	2.86e-05	0
Afu1g07000		0.0157141	0.923838	0
Afu1g07010		-0.556924	6.07e-12	0
Afu1g07020		0.496749	0.000283389	0
Afu1g07030		2.10892	0.000152769	1
Afu1g07040		0.725191	4.54e-05	0
Afu1g07050		-0.816859	1.58e-07	0
Afu1g07070	Dev	0.290227	0.0193119	0
Afu1g07080		0.727488	4.53e-07	0
Afu1g07090		0.977066	2.6e-19	0
Afu1g07100		-0.217857	0.0356019	0
Afu1g07110		-0.821799	5.28e-07	0
Afu1g07130		-1.07199	1.34e-15	-1
Afu1g07140	Dev	-1.07104	2.86e-19	-1
Afu1g07150		0.364911	0.00103522	0
Afu1g07160		0.558512	8.33e-06	0
Afu1g07170		0.644237	7.28e-11	0
Afu1g07180		-0.47177	0.0018757	0
Afu1g07190		-0.193393	0.794891	0
Afu1g07195		0.481323	7.85e-05	0
Afu1g07200		-0.644991	5.27e-07	0
Afu1g07210		0.774806	9.36e-05	0
Afu1g07220		1.68666	3.36e-70	1
Afu1g07230		1.36879	1.1e-09	1
Afu1g07240		-0.757993	2.98e-13	0
Afu1g07250		0.336907	0.0318463	0
Afu1g07260		0.165513	0.223543	0
Afu1g07270		-1.12126	0.000791753	-1
Afu1g07280		0.638735	2.29e-07	0
Afu1g07300		-0.476294	0.0220681	0
Afu1g07310		0.776853	1.79e-11	0
Afu1g07320	Dev	-0.362554	0.000687352	0
Afu1g07330		-0.746502	0.187174	0
Afu1g07340		-0.389906	0.0308523	0
Afu1g07350		-0.560424	1.38e-08	0
Afu1g07360		-0.0940301	0.532821	0
Afu1g07370		0.183684	0.839017	0
Afu1g07380		1.45888	3.87e-27	1
Afu1g07400		-0.657928	0.023229	0
Afu1g07420		-0.447678	0.000889417	0
Afu1g07430		-0.324071	0.0696312	0
Afu1g07440		-0.219924	0.0584339	0
Afu1g07450		0.0938385	0.298712	0
Afu1g07470	Dev	0.988648	1.94e-12	0
Afu1g07480		0.489342	2.57e-07	0
Afu1g07490		-1.18357	7.17e-28	-1
Afu1g07500		-1.21567	8.06e-31	-1
Afu1g07510		0.222045	0.20192	0
Afu1g07520		-1.34493	4.82e-29	-1
Afu1g07530		-0.23296	0.0510032	0
Afu1g07540		-0.0360117	0.825601	0
Afu1g07550		-1.35292	0.000136378	-1
Afu1g07555		0.467334	0.5821	0
Afu1g07560		-0.326141	0.359721	0
Afu1g07570	Dev	-0.714042	0.000287498	0
Afu1g07580		-0.300289	0.225903	0
Afu1g07590		-0.0188802	0.867766	0
Afu1g07600		-0.990616	7.98e-07	0
Afu1g07610		-0.418743	7.03e-05	0
Afu1g07620		-0.62032	0.0013054	0
Afu1g07625		-0.073793	0.553388	0
Afu1g07630		0.632687	2.79e-22	0
Afu1g07640		1.30303	2.73e-47	1
Afu1g07650		-1.75965	4.02e-32	-1
Afu1g07660		-1.11636	1.84e-21	-1
Afu1g07670		0.535078	2.18e-05	0
Afu1g07680		0.856441	1.72e-23	0
Afu1g07690	Dev	-0.510204	1.01e-06	0
Afu1g07700		-0.505615	1.76e-07	0
Afu1g07710		-0.118784	0.432017	0
Afu1g07720		0.146819	0.0274315	0
Afu1g07730		-0.14245	0.399589	0
Afu1g07740		-0.255056	0.0383261	0
Afu1g07750		0.895409	1.41e-17	0
Afu1g08760		0.12935	0.224428	0
Afu1g08767	Dev	-0.126141	0.243409	0
Afu1g08780		NA	NA	0
Afu1g08790		0.181984	0.00556184	0
Afu1g08795		-0.415917	0.00184626	0
Afu1g08800		-0.291986	0.0858597	0
Afu1g08810		-0.37466	0.00312568	0
Afu1g08820		0.252928	0.0248983	0
Afu1g08830		0.00559487	0.962203	0
Afu1g08840		-0.654198	2.87e-07	0
Afu1g08850	Dev	-1.45401	1.41e-96	-1
Afu1g08860		-0.341795	0.0335607	0
Afu1g08870		-0.252605	0.0799445	0
Afu1g08880		-1.29183	2.7e-24	-1
Afu1g08890		-0.58776	0.0019101	0
Afu1g08900		-0.255188	0.066692	0
Afu1g08910		0.511432	1.67e-07	0
Afu1g08920		-0.181067	0.138649	0
Afu1g08930		0.426767	0.000255916	0
Afu1g08940		0.321036	0.00622764	0
Afu1g08950		-0.110446	0.653534	0
Afu1g08960		0.0559375	0.580939	0
Afu1g08970		0.48753	0.000136955	0
Afu1g08980		-0.360301	9.53e-06	0
Afu1g08990		1.35673	1.95e-33	1
Afu1g09000		1.79226	1.63e-15	1
Afu1g09010		1.47248	8.89e-68	1
Afu1g09020		2.19676	1.46e-102	1
Afu1g09030		-1.90646	2.56e-94	-1
Afu1g09040		-0.516066	3.47e-05	0
Afu1g09050	Dev	0.26363	0.101161	0
Afu1g09060		0.411372	0.000130039	0
Afu1g09070		-0.364516	0.00116447	0
Afu1g09080		-0.325798	0.0463978	0
Afu1g09090		-0.863778	2.72e-10	0
Afu1g09100		1.69061	5.34e-61	1
Afu1g09110		-0.946373	2.42e-12	0
Afu1g09120		-1.46233	4.11e-12	-1
Afu1g09130		0.461986	0.000546713	0
Afu1g09140		-2.24382	0.00127309	-1
Afu1g09150		0.0114672	0.931773	0
Afu1g09160		0.300003	0.0188495	0
Afu1g09170	Dev	-0.708275	3.45e-17	0
Afu1g09180		0.125343	0.29481	0
Afu1g09190		-0.477973	2.18e-06	0
Afu1g09200		1.103	3.3e-12	1
Afu1g09210		1.00565	7.49e-25	1
Afu1g09220		-0.163745	0.430134	0
Afu1g09230		0.0717073	0.721697	0
Afu1g09240		-0.579423	4.09e-05	0
Afu1g09250		0.799374	1.62e-30	0
Afu1g09260		0.773789	0.212916	0
Afu1g09270	Dev	-0.305875	0.0495796	0
Afu1g09280		0.364002	0.00240931	0
Afu1g09290		-0.156448	0.179042	0
Afu1g09300		-0.836958	0.0349028	0
Afu1g09310		-1.0118	2.12e-10	-1
Afu1g09320		1.06154	5.86e-18	1
Afu1g09330		1.35001	8.54e-83	1
Afu1g09340		1.93183	3.44e-05	1
Afu1g09350		0.637636	5.1e-09	0
Afu1g09360		-0.819529	0.000314171	0
Afu1g09370		0.97172	3.66e-09	0
Afu1g09380		0.396689	0.0192057	0
Afu1g09390		-0.0840037	0.625545	0
Afu1g09400		0.113137	0.375435	0
Afu1g09410		0.553789	0.000400877	0
Afu1g09420		-1.51598	3.59e-10	-1
Afu1g09430		-0.934813	1.2e-12	0
Afu1g09440		1.69582	3.33e-82	1
Afu1g09450		1.3655	2.52e-46	1
Afu1g09460		-0.551516	8.92e-05	0
Afu1g09470		-0.14805	0.180913	0
Afu1g09480	Dev	0.35431	0.000260213	0
Afu1g09490		0.441545	5.93e-06	0
Afu1g09500		0.0318333	0.721279	0
Afu1g09510		-1.48142	1.42e-19	-1
Afu1g09520		-0.883893	2.34e-07	0
Afu1g09530		-0.183394	0.0824173	0
Afu1g09540	Dev	-1.15879	2.49e-10	-1
Afu1g09550		-1.84524	1.59e-50	-1
Afu1g09560		-1.8125	9.92e-99	-1
Afu1g09570		-0.0185305	0.927346	0
Afu1g09580		0.572809	0.0278138	0
Afu1g09590		0.830276	1.24e-11	0
Afu1g09600		-0.0347437	0.863098	0
Afu1g09610		1.08464	1.42e-45	1
Afu1g09620		0.633135	1.86e-12	0
Afu1g09630		0.239068	0.0758298	0
Afu1g09640	Dev	-0.24317	0.0210889	0
Afu1g09650		0.233208	0.151873	0
Afu1g09660		-1.19357	9.26e-16	-1
Afu1g09670		0.226299	0.0267647	0
Afu1g09680		0.202757	0.0274781	0
Afu1g09690		3.1731	5.07e-212	1
Afu1g09700		1.98451	9.59e-47	1
Afu1g09710		-0.453601	0.606196	0
Afu1g09720		-1.14001	2.54e-09	-1
Afu1g09730		1.59848	7.35e-40	1
Afu1g09750		-0.920876	0.0255988	0
Afu1g09754		0.507452	0.000838141	0
Afu1g09757		0.0943744	0.662705	0
Afu1g09760		0.176129	0.10556	0
Afu1g09770		1.07019	1.38e-13	1
Afu1g09780		0.487654	3.05e-06	0
Afu1g09790		0.333564	0.00325645	0
Afu1g09800		0.617411	2.98e-17	0
Afu1g09810		-1.82276	1.85e-231	-1
Afu1g09820		-0.972175	1.35e-09	0
Afu1g09830		-0.0403461	0.70627	0
Afu1g09840		1.26132	4.79e-43	1
Afu1g09850		0.100645	0.475677	0
Afu1g09870		0.58056	2.78e-07	0
Afu1g09880		0.316931	0.109045	0
Afu1g09890		1.24428	1e-14	1
Afu1g09900		-0.56039	0.000374785	0
Afu1g09910		-0.138496	0.53669	0
Afu1g09920		-0.247103	0.0988618	0
Afu1g09930		-0.295482	0.00137761	0
Afu1g09940		1.00427	1.82e-20	1
Afu1g09950		-0.216047	0.0627898	0
Afu1g09960		-0.749195	1.02e-06	0
Afu1g09970	Dev	1.16591	2e-67	1
Afu1g09980		-0.118538	0.475523	0
Afu1g10012		-1.10557	3.21e-39	-1
Afu1g10020		-1.14748	2.45e-31	-1
Afu1g10030		0.893496	1.82e-42	0
Afu1g10040		-0.104994	0.503863	0
Afu1g10050		0.236813	0.00112166	0
Afu1g10060		-0.973294	9.91e-07	0
Afu1g10080		-0.288648	0.00920612	0
Afu1g10090		-1.45542	4.73e-13	-1
Afu1g10100		1.18993	1.84e-06	1
Afu1g10110		-2.42236	1.6e-89	-1
Afu1g10120		-1.58736	8.55e-20	-1
Afu1g10130		0.142235	0.0956034	0
Afu1g10140		-2.66963	5.44e-103	-1
Afu1g10150		-1.09185	6.06e-15	-1
Afu1g10160		0.17111	0.592242	0
Afu1g10170		5.18599	2.74e-59	1
Afu1g10180		-2.75536	2.53e-09	-1
Afu1g10190		0.636515	1.42e-07	0
Afu1g10200		0.616299	1.3e-10	0
Afu1g10210		0.0146789	0.951357	0
Afu1g10220		-0.159454	0.0198845	0
Afu1g10230		0.205689	0.360686	0
Afu1g10240		0.219841	0.750433	0
Afu1g10250		1.96248	0.00374653	1
Afu1g10260		-1.5675	2.53e-06	-1
Afu1g10270	SM	-1.21316	5.83e-11	-1
Afu1g10280	SM	-0.13544	0.439475	0
Afu1g10295	SM	0.37601	0.0104836	0
Afu1g10310	SM	1.40183	1.78e-51	1
Afu1g10320	SM	0.773987	3.59e-17	0
Afu1g10330	SM	-0.287767	0.00893601	0
Afu1g10340	SM	0.472138	6.68e-07	0
Afu1g10350	SM	0.309593	2.86e-06	0
Afu1g10355	SM	0.737841	1.1e-07	0
Afu1g10360	SM	1.15872	1.3e-40	1
Afu1g10370	SM	0.229614	0.117526	0
Afu1g10380	SM	-1.70067	1.23e-17	-1
Afu1g10390		-1.40227	5.41e-21	-1
Afu1g10400		-0.470318	0.00289352	0
Afu1g10410	Dev	1.11726	3.06e-29	1
Afu1g10420		-1.68044	4.67e-13	-1
Afu1g10430		-0.965448	1.82e-19	0
Afu1g10440		1.51339	3.91e-16	1
Afu1g10450		-0.350037	0.0385166	0
Afu1g10460		-0.70423	8e-06	0
Afu1g10470		0.314179	5.5e-05	0
Afu1g10480		1.27422	4.25e-25	1
Afu1g10490		0.704802	6.27e-11	0
Afu1g10497		0.564456	2.06e-05	0
Afu1g10510		1.5945	1.9e-66	1
Afu1g10525		-0.151412	0.199103	0
Afu1g10540		0.430956	0.000280188	0
Afu1g10550		0.417474	0.0301139	0
Afu1g10560		1.45979	4.09e-40	1
Afu1g10570		0.71482	6e-08	0
Afu1g10580		-0.590441	1.74e-07	0
Afu1g10590		-0.832002	2.55e-07	0
Afu1g10600		-0.579631	3.54e-09	0
Afu1g10610		-0.962719	2.32e-14	0
Afu1g10620		-0.975704	7.91e-11	0
Afu1g10630	Dev	-0.0413928	0.707851	0
Afu1g10640		0.13847	0.407126	0
Afu1g10645		0.696942	4.45e-07	0
Afu1g10650		-2.00948	2.3e-55	-1
Afu1g10660		0.882629	4.3e-12	0
Afu1g10670		0.339028	1.29e-06	0
Afu1g10690		1.67197	3.71e-85	1
Afu1g10700		-0.234197	0.0394099	0
Afu1g10710		1.24234	1.41e-30	1
Afu1g10720		-0.282228	0.264567	0
Afu1g10730		-2.2307	8.02e-06	-1
Afu1g10740		0.653508	8.83e-05	0
Afu1g10750		0.295637	0.0742561	0
Afu1g10760		1.29898	9.18e-68	1
Afu1g10770		-1.50358	2.43e-11	-1
Afu1g10780		1.29418	3.05e-17	1
Afu1g10790		-2.88192	6.6e-34	-1
Afu1g10800		1.12364	6.15e-16	1
Afu1g10810		-0.491135	3.69e-06	0
Afu1g10820		-0.434125	0.000132133	0
Afu1g10830		-0.468854	0.054961	0
Afu1g10840		-1.15266	2.74e-11	-1
Afu1g10850		0.122095	0.387403	0
Afu1g10860		0.0403115	0.7873	0
Afu1g10870		-3.02296	9.86e-24	-1
Afu1g10880	Dev	0.109028	0.544705	0
Afu1g10890		-1.18426	0.00054984	-1
Afu1g10900		-0.17605	0.162108	0
Afu1g10910	Dev	-0.918092	2.28e-29	0
Afu1g10920		-0.418586	0.000274541	0
Afu1g10930		1.92373	1.83e-91	1
Afu1g10940	Dev	-0.578274	0.00275846	0
Afu1g10950		-0.496201	1.25e-05	0
Afu1g10960		1.22644	4.88e-17	1
Afu1g10970		0.425757	1.73e-09	0
Afu1g10980		-0.0969829	0.655717	0
Afu1g10990		1.26649	9.59e-24	1
Afu1g11000		-0.305128	0.14039	0
Afu1g11010		-2.67729	6.95e-51	-1
Afu1g11020		-0.948748	0.255704	0
Afu1g11030		-2.7753	4.02e-11	-1
Afu1g11040		-1.41106	1.78e-08	-1
Afu1g11050		0.111675	0.606196	0
Afu1g11060		-0.723326	1.48e-06	0
Afu1g11070		-0.0510357	0.652715	0
Afu1g11080	Dev	-0.511718	0.00276896	0
Afu1g11090	Dev	-0.17392	0.306184	0
Afu1g11100		-1.75247	3.83e-15	-1
Afu1g11110	Dev	0.964201	6.78e-26	0
Afu1g11120		0.243797	0.0338344	0
Afu1g11130		1.78454	4.61e-73	1
Afu1g11140		0.443973	0.000274028	0
Afu1g11150		-0.255257	0.0366932	0
Afu1g11160		1.13214	5.63e-09	1
Afu1g11170		0.743236	0.00033802	0
Afu1g11180		0.138461	0.211991	0
Afu1g11190		1.13222	1.18e-35	1
Afu1g11200		-0.700741	9.28e-07	0
Afu1g11210		0.59767	0.38617	0
Afu1g11220		-1.42866	3.48e-36	-1
Afu1g11230		1.94517	4.8e-06	1
Afu1g11240		0.0382287	NA	0
Afu1g11250		-0.23415	0.010865	0
Afu1g11260		-1.18767	0.133261	0
Afu1g11270		0.368759	0.660757	0
Afu1g11280		-2.37084	0.000126926	-1
Afu1g11290		0.412699	0.313447	0
Afu1g11300		-1.16251	0.0525353	-1
Afu1g11310		-0.0809853	0.926219	0
Afu1g11320		-0.207103	0.796253	0
Afu1g11330		-0.554827	0.525275	0
Afu1g11340		-1.45633	0.0713575	-1
Afu1g11350		-0.696969	0.348611	0
Afu1g11360		-0.894175	0.0788545	0
Afu1g11370		-1.43871	0.000222215	-1
Afu1g11380		-2.8705	7.32e-62	-1
Afu1g11390		-0.757049	2.04e-12	0
Afu1g11400		0.255615	0.159252	0
Afu1g11410		-0.310314	0.115233	0
Afu1g11420	Dev	-0.0656829	0.478039	0
Afu1g11430		NA	NA	0
Afu1g11440		-0.456664	0.00226058	0
Afu1g11450		-0.599599	3.03e-06	0
Afu1g11460		0.098475	0.146712	0
Afu1g11470		0.830087	9.56e-07	0
Afu1g11480		-0.939938	6.81e-14	0
Afu1g11490		-0.846383	2.06e-06	0
Afu1g11500		-1.27116	7.75e-30	-1
Afu1g11510		-0.204312	0.497976	0
Afu1g11520		-0.622709	0.0047628	0
Afu1g11530		-1.57638	7.02e-12	-1
Afu1g11535		-0.82983	9.62e-07	0
Afu1g11540		-0.54603	1.06e-07	0
Afu1g11550		-0.290498	0.0675828	0
Afu1g11560		-0.50871	0.262069	0
Afu1g11570		-0.180396	0.743315	0
Afu1g11580		-0.889545	0.000318833	0
Afu1g11590		-1.49395	0.00141476	-1
Afu1g11600		-0.477638	0.131296	0
Afu1g11610		-0.639163	0.333671	0
Afu1g11620		-1.04611	1.59e-14	-1
Afu1g11630		-0.955915	1.31e-13	0
Afu1g11640		-0.814253	0.0039746	0
Afu1g11650		-0.470475	0.254535	0
Afu1g11660		-0.733393	1.72e-14	0
Afu1g11670		0.209541	0.23978	0
Afu1g11690		0.618737	4.3e-08	0
Afu1g11700		0.586553	0.000365904	0
Afu1g11710		1.53629	3.22e-71	1
Afu1g11715		0.128468	0.82353	0
Afu1g11720		-1.22812	6.21e-05	-1
Afu1g11730		0.933159	1.13e-22	0
Afu1g11740		-1.65541	0.000167718	-1
Afu1g11760		-0.583711	7.81e-10	0
Afu1g11770		0.370381	0.00343179	0
Afu1g11780		1.59678	2.32e-18	1
Afu1g11790		1.25366	1.43e-30	1
Afu1g11800		1.52895	1.66e-36	1
Afu1g11810		-0.570343	8.64e-05	0
Afu1g11820		-0.656739	0.368497	0
Afu1g11830		-0.428538	0.00984066	0
Afu1g11840		-0.329158	0.635973	0
Afu1g11850		0.712156	9.5e-05	0
Afu1g11860		0.429085	0.00127273	0
Afu1g11870		0.626159	8.4e-11	0
Afu1g11880		1.08423	3.18e-10	1
Afu1g11890		-0.00309957	0.987274	0
Afu1g11900		1.56721	2.34e-96	1
Afu1g11910		2.38478	6.87e-32	1
Afu1g11920		-1.06622	1.47e-11	-1
Afu1g11930		-0.648283	9.07e-12	0
Afu1g11940		0.718186	8.43e-13	0
Afu1g11950		0.670927	5.03e-08	0
Afu1g11960		0.0574649	0.76097	0
Afu1g11970		-0.420164	0.00198166	0
Afu1g11980		0.122678	0.31335	0
Afu1g11990		-0.948577	8.4e-09	0
Afu1g12000		0.361543	1.42e-06	0
Afu1g12010		0.888902	2.26e-10	0
Afu1g12020		-0.162284	0.133711	0
Afu1g12025		0.432085	0.0429383	0
Afu1g12030		-0.0965679	0.444906	0
Afu1g12040		-0.513562	4.32e-13	0
Afu1g12050		-0.492626	0.0682507	0
Afu1g12060		-1.04677	3.83e-16	-1
Afu1g12065		0.145673	0.534361	0
Afu1g12070		0.380974	0.00551717	0
Afu1g12080		0.315795	0.00377742	0
Afu1g12090		-0.524216	4.61e-05	0
Afu1g12100		1.72234	0.000226672	1
Afu1g12110		-0.441549	0.00144454	0
Afu1g12120		0.279149	0.0524212	0
Afu1g12130		-1.14804	1.37e-19	-1
Afu1g12140		0.187968	0.161336	0
Afu1g12150		-0.522005	2.43e-06	0
Afu1g12160		-0.48988	0.02825	0
Afu1g12170		0.985191	2.05e-22	0
Afu1g12180		-0.149778	0.0738767	0
Afu1g12190		0.213199	0.305502	0
Afu1g12200		-0.0255318	0.892776	0
Afu1g12210		-2.5009	0.000224866	-1
Afu1g12220		-0.700122	0.00188944	0
Afu1g12230		-0.647848	2.82e-05	0
Afu1g12240		-0.810646	4.37e-05	0
Afu1g12250		0.474438	3.79e-09	0
Afu1g12260		0.6067	1.16e-08	0
Afu1g12270		0.409475	0.195244	0
Afu1g12280		0.446231	4.02e-05	0
Afu1g12290		-0.730482	2.74e-07	0
Afu1g12300		-0.865937	4.98e-06	0
Afu1g12310		-0.514535	0.00071461	0
Afu1g12320		0.335104	0.617832	0
Afu1g12332		-0.0351441	0.796145	0
Afu1g12340		0.00137181	0.99165	0
Afu1g12350		-0.13186	0.42698	0
Afu1g12360		-0.321383	NA	0
Afu1g12370		0.213257	0.0115457	0
Afu1g12380		1.04171	1.53e-29	1
Afu1g12390		0.989072	3.69e-32	0
Afu1g12400		-0.0517048	0.824681	0
Afu1g12410		1.463	0.0115382	1
Afu1g12420		1.91552	0.0113566	1
Afu1g12440		-1.11638	8.17e-07	-1
Afu1g12450		-0.878322	8.03e-11	0
Afu1g12460		0.179794	0.334534	0
Afu1g12475		0.0242906	0.963418	0
Afu1g12480		-1.42965	8.2e-16	-1
Afu1g12490	Dev	-6.80469	3.2e-81	-1
Afu1g12500		NA	NA	0
Afu1g12510		-1.05243	0.00719372	-1
Afu1g12520		0.115244	0.50876	0
Afu1g12530	Dev	-2.16612	2.64e-30	-1
Afu1g12540		-0.268992	0.00536604	0
Afu1g12550		0.432917	0.0062132	0
Afu1g12560		-3.26331	2.18e-59	-1
Afu1g12570		0.721551	1.81e-16	0
Afu1g12580		-0.766013	7.89e-05	0
Afu1g12590		1.89794	9.66e-138	1
Afu1g12600	Dev	0.051847	0.837149	0
Afu1g12610		0.972837	2.22e-35	0
Afu1g12620		3.12211	8.41e-65	1
Afu1g12630		-1.3948	1.29e-24	-1
Afu1g12640		0.722504	1.8e-08	0
Afu1g12650		-1.24251	3.05e-10	-1
Afu1g12660		0.706794	1.7e-08	0
Afu1g12670	Dev	-0.320655	0.0442639	0
Afu1g12680		-0.517486	8.76e-07	0
Afu1g12690		-0.812869	0.0223298	0
Afu1g12700		-0.630609	2.14e-06	0
Afu1g12710		-0.0516347	0.94548	0
Afu1g12720		-0.477479	0.0146365	0
Afu1g12730		0.802882	1.08e-11	0
Afu1g12740		-0.514234	5.85e-05	0
Afu1g12750		-0.30644	0.0170584	0
Afu1g12760	Dev	0.289419	0.0156522	0
Afu1g12770		-0.0138921	0.934178	0
Afu1g12780		0.843351	2.12e-13	0
Afu1g12790		0.357798	1.11e-05	0
Afu1g12800		0.26513	0.00124627	0
Afu1g12810		-0.616621	1.41e-05	0
Afu1g12820		-0.591367	0.0238319	0
Afu1g12830		2.53026	8.59e-143	1
Afu1g12840		0.947931	1.19e-27	0
Afu1g12850		0.98351	2.55e-10	0
Afu1g12860		-0.262717	0.451595	0
Afu1g12870		-0.98796	3.2e-17	0
Afu1g12875		-0.795816	5.9e-10	0
Afu1g12880		-1.04401	1.16e-12	-1
Afu1g12890		1.36116	2.8e-107	1
Afu1g12900		0.583785	1.04e-10	0
Afu1g12910		0.236834	0.0228545	0
Afu1g12920		-2.03381	6.16e-116	-1
Afu1g12930	Dev	0.378208	0.00997118	0
Afu1g12940	Dev	-0.429849	6.4e-05	0
Afu1g12950		0.0701714	0.542774	0
Afu1g12960		-0.0182842	0.879528	0
Afu1g12970		0.399551	0.107995	0
Afu1g12980		-0.937821	2.76e-08	0
Afu1g12990		-1.28016	2.57e-15	-1
Afu1g13000		2.08553	1.9e-18	1
Afu1g13010		1.82485	5.86e-82	1
Afu1g13020		-0.625458	2.23e-06	0
Afu1g13030		1.72739	3.09e-17	1
Afu1g13040		1.44602	1.02e-32	1
Afu1g13050		1.89122	4.82e-62	1
Afu1g13060		1.25009	8.33e-37	1
Afu1g13070		1.41225	4.35e-17	1
Afu1g13080		1.76707	0.000632606	1
Afu1g13090	Dev	0.675104	1.88e-26	0
Afu1g13100		0.0315552	0.867766	0
Afu1g13110		-1.90302	1.09e-05	-1
Afu1g13120		-0.714962	0.0172036	0
Afu1g13130		0.782223	7.43e-06	0
Afu1g13140	Dev	-0.771547	3.56e-28	0
Afu1g13150		-0.5059	0.00123783	0
Afu1g13160		0.171478	0.192915	0
Afu1g13170		-2.19894	1.17e-27	-1
Afu1g13180		-0.0333118	0.913077	0
Afu1g13190		-0.0984134	0.696723	0
Afu1g13195		-0.613601	0.000339059	0
Afu1g13200		1.23293	1.51e-31	1
Afu1g13210		2.04178	1.27e-55	1
Afu1g13220		-1.23529	1.98e-14	-1
Afu1g13230		5.78361	0	1
Afu1g13240		-0.0117467	0.963418	0
Afu1g13250		1.41758	9.55e-17	1
Afu1g13260		-0.416983	0.0155394	0
Afu1g13270		-0.237993	0.459162	0
Afu1g13280		-0.415253	8.02e-10	0
Afu1g13290		-0.638452	2.93e-07	0
Afu1g13300		1.14292	3.99e-18	1
Afu1g13310		1.64584	8.17e-65	1
Afu1g13320		0.274575	0.0733795	0
Afu1g13330	Dev	-0.139241	0.0700008	0
Afu1g13340		-0.16935	0.160168	0
Afu1g13350		-2.60682	3.33e-17	-1
Afu1g13360		-1.71577	7.85e-13	-1
Afu1g13370		0.316254	0.0236739	0
Afu1g13380		-1.06547	2.38e-14	-1
Afu1g13390		-1.13727	6.23e-23	-1
Afu1g13400		-0.648578	8.87e-09	0
Afu1g13410		-0.994275	0.00226682	0
Afu1g13420		-0.421259	8.09e-06	0
Afu1g13430		-0.72349	0.000475553	0
Afu1g13440		-1.1902	3.11e-08	-1
Afu1g13450		0.395623	7.72e-06	0
Afu1g13460		0.552638	0.0113789	0
Afu1g13470	Dev	0.467274	2.11e-07	0
Afu1g13480		0.318566	0.0797738	0
Afu1g13490		0.396775	6.78e-11	0
Afu1g13500		-0.209576	0.0201494	0
Afu1g13510	Dev	1.26278	8.14e-18	1
Afu1g13520		-0.818831	6.03e-13	0
Afu1g13530		-0.351304	0.343429	0
Afu1g13540		0.557957	4.06e-10	0
Afu1g13550		-0.0426423	0.877639	0
Afu1g13560		-0.822583	0.00513007	0
Afu1g13570		1.29545	1.32e-42	1
Afu1g13580		-0.192286	0.153133	0
Afu1g13590		-0.415721	1.72e-05	0
Afu1g13600	Dev	0.574374	0.000149079	0
Afu1g13610		-0.822665	2.85e-07	0
Afu1g13620		0.927241	5.33e-19	0
Afu1g13630		1.21712	2.65e-35	1
Afu1g13640		1.69099	0.0260751	1
Afu1g13650		0.63118	0.408587	0
Afu1g13660		2.16829	4.79e-16	1
Afu1g13670		0.67315	0.000382506	0
Afu1g13680		-0.837587	0.0307604	0
Afu1g13690		-0.59357	5.58e-07	0
Afu1g13700		0.290355	0.0105473	0
Afu1g13710		1.4809	5.33e-81	1
Afu1g13720		0.0614903	0.526512	0
Afu1g13730		0.582742	1.28e-11	0
Afu1g13740		1.62017	1.43e-102	1
Afu1g13750		1.23388	9.12e-16	1
Afu1g13760		0.866074	3.41e-13	0
Afu1g13770		-0.0512256	0.796253	0
Afu1g13780		-1.51728	4.8e-33	-1
Afu1g13790	Dev	-0.262934	2.6e-05	0
Afu1g13800		1.5666	3.28e-13	1
Afu1g13810		-0.0588268	0.937449	0
Afu1g13820		0.603631	0.283097	0
Afu1g13830		-3.89633	3.08e-16	-1
Afu1g13840		1.72252	6.09e-35	1
Afu1g13850		0.35763	0.00102959	0
Afu1g13860		-0.636613	0.00151718	0
Afu1g13870		-0.222628	0.169603	0
Afu1g13880		1.62444	1.2e-28	1
Afu1g13890		1.0229	1.26e-18	1
Afu1g13900		1.59381	1.8e-15	1
Afu1g13910		2.07673	7.32e-52	1
Afu1g13920		0.458266	0.00312924	0
Afu1g13930		-0.164305	0.0989268	0
Afu1g13940		-0.134766	0.567459	0
Afu1g13950		-1.12743	0.0202593	-1
Afu1g13960		0.783403	1.43e-05	0
Afu1g13970		-0.5876	6.41e-05	0
Afu1g13980		-0.991474	6.59e-07	0
Afu1g13990		-1.89381	8.72e-23	-1
Afu1g14000		-0.123699	0.886632	0
Afu1g14010		-0.653296	3.63e-06	0
Afu1g14020		0.910787	4.22e-21	0
Afu1g14030		-0.103718	0.581617	0
Afu1g14040		-0.971592	0.000967622	0
Afu1g14050		2.53505	1.43e-54	1
Afu1g14060		0.236477	0.0461016	0
Afu1g14070		-0.731222	3.71e-12	0
Afu1g14080		-0.662488	0.0114578	0
Afu1g14090		1.58297	6.4e-50	1
Afu1g14100		0.295296	0.0114974	0
Afu1g14110		0.981305	1.01e-14	0
Afu1g14120		0.817113	2.42e-10	0
Afu1g14130		-1.4646	5.51e-07	-1
Afu1g14140		-1.73808	0.00198825	-1
Afu1g14150		0.532564	0.000388317	0
Afu1g14160		0.219434	0.72787	0
Afu1g14170		-0.732448	0.00843549	0
Afu1g14180		0.62219	6.66e-06	0
Afu1g14190		1.75047	3.98e-08	1
Afu1g14200		0.402321	1.3e-06	0
Afu1g14210		-1.26429	4.03e-10	-1
Afu1g14220		1.53305	5.97e-52	1
Afu1g14230		-5.15516	7.84e-35	-1
Afu1g14240		-0.0632503	0.598655	0
Afu1g14250		-0.209659	0.220414	0
Afu1g14260		-0.270437	0.026908	0
Afu1g14270		-0.430154	5.85e-05	0
Afu1g14280		-0.367315	0.000104138	0
Afu1g14290		-0.524344	1.84e-06	0
Afu1g14300		-1.44622	1.83e-55	-1
Afu1g14310		-0.0662941	0.647403	0
Afu1g14320		-0.0897359	0.532251	0
Afu1g14330		0.589076	0.000484937	0
Afu1g14340		-0.00466001	0.982651	0
Afu1g14350		1.27401	2.7e-24	1
Afu1g14360		0.0542103	0.807549	0
Afu1g14380		-0.798085	0.00143685	0
Afu1g14390		0.00392212	0.987991	0
Afu1g14400		-1.39021	3.34e-37	-1
Afu1g14410		1.96023	7.54e-278	1
Afu1g14420		0.964258	4.77e-38	0
Afu1g14430		-1.89602	2.31e-39	-1
Afu1g14440		0.021058	0.933937	0
Afu1g14450		2.0459	6.25e-66	1
Afu1g14460		-1.31505	5.73e-15	-1
Afu1g14480		0.281343	0.235225	0
Afu1g14490		-0.111578	0.555831	0
Afu1g14500		0.5067	6.42e-05	0
Afu1g14510		-1.02177	2.35e-09	-1
Afu1g14520	Dev	0.400455	0.629079	0
Afu1g14530		-0.783687	0.111939	0
Afu1g14540		-0.86223	5.8e-09	0
Afu1g14550		-0.31281	0.0764611	0
Afu1g14560	Dev	-2.73714	3.06e-159	-1
Afu1g14570		-0.0692595	0.341104	0
Afu1g14580		1.39012	6.46e-19	1
Afu1g14590		0.547654	0.0020178	0
Afu1g14600		0.5868	0.00521046	0
Afu1g14610		-0.702484	2.86e-08	0
Afu1g14620		0.593872	7.96e-08	0
Afu1g14630		1.46234	2.48e-23	1
Afu1g14640		1.11354	1.67e-10	1
Afu1g14650		-0.334248	0.0270413	0
Afu1g14660	Dev	-0.382719	0.00597987	0
Afu1g14670		0.540685	3.69e-10	0
Afu1g14680		0.87894	2.1e-08	0
Afu1g14690		1.07848	5.48e-28	1
Afu1g14695		-0.604379	0.000516289	0
Afu1g14700		-1.05913	1.26e-21	-1
Afu1g14710		-0.0676157	0.419301	0
Afu1g14720		1.14314	2.67e-21	1
Afu1g14730		-1.1272	1.01e-18	-1
Afu1g14740		0.322134	0.00276928	0
Afu1g14750		0.970924	2.65e-13	0
Afu1g14760		0.562259	0.399907	0
Afu1g14770		0.82925	1.86e-22	0
Afu1g14780		-0.095704	0.582076	0
Afu1g14790		-0.199478	0.25814	0
Afu1g14800		-1.69241	5.37e-153	-1
Afu1g14810	Dev	-1.08016	1.16e-10	-1
Afu1g14820		-1.26266	0.0240126	-1
Afu1g14830		-0.538987	8.13e-11	0
Afu1g14840		0.170207	0.367696	0
Afu1g14850		0.295537	0.000277587	0
Afu1g14860		-0.0341616	0.951956	0
Afu1g14870		0.742465	2.21e-06	0
Afu1g14880		-0.380244	0.0281415	0
Afu1g14890		-0.528235	0.000731185	0
Afu1g14910		0.828898	1.47e-13	0
Afu1g14920		0.505663	1.3e-07	0
Afu1g14930		3.84857	2.29e-212	1
Afu1g14940		1.51133	1.45e-64	1
Afu1g14945		-1.36958	2.53e-40	-1
Afu1g14950		0.348315	0.00259603	0
Afu1g14960		-0.564434	7.97e-05	0
Afu1g14970		0.361829	0.108153	0
Afu1g14980		3.33335	7.68e-48	1
Afu1g14990		1.0135	2.06e-06	1
Afu1g15000		3.1988	6.5e-235	1
Afu1g15010		-0.658858	9.25e-08	0
Afu1g15020		1.8351	4.86e-43	1
Afu1g15030		1.36703	1.25e-32	1
Afu1g15040		-0.521554	0.00915534	0
Afu1g15050		2.87988	5.53e-172	1
Afu1g15070		-0.936372	8.38e-12	0
Afu1g15080		-0.449318	0.00056638	0
Afu1g15090		-0.86181	4.82e-18	0
Afu1g15100		-1.23564	0.00015684	-1
Afu1g15110		-1.27565	9.48e-11	-1
Afu1g15120		-0.101661	0.440474	0
Afu1g15130		-0.832877	1.43e-13	0
Afu1g15140		0.244873	0.0628325	0
Afu1g15150		-0.967162	2.04e-08	0
Afu1g15160		-1.73225	9.2e-73	-1
Afu1g15170		-0.0568975	0.729563	0
Afu1g15180		0.332872	0.0212831	0
Afu1g15190		-1.15524	0.123084	0
Afu1g15200		-0.189421	0.00749329	0
Afu1g15210		-1.5983	4.1e-17	-1
Afu1g15220		-1.13205	6.78e-11	-1
Afu1g15230	Dev	0.885687	2.15e-08	0
Afu1g15240		0.296033	0.141635	0
Afu1g15250		-0.235307	0.0574783	0
Afu1g15260		-0.736824	1.67e-09	0
Afu1g15270		-0.000385521	0.995871	0
Afu1g15280		0.931407	6.3e-09	0
Afu1g15290		1.57294	0.000340762	1
Afu1g15300		1.04292	4.03e-07	1
Afu1g15310		-0.271291	0.168059	0
Afu1g15330		-1.97796	5.87e-07	-1
Afu1g15340		-0.235718	0.091504	0
Afu1g15350		0.0436716	0.8266	0
Afu1g15360		-0.855256	3.27e-08	0
Afu1g15370		-0.142916	0.43669	0
Afu1g15380		-1.95845	2.45e-24	-1
Afu1g15390		1.13429	8.62e-64	1
Afu1g15400		-0.0324257	0.852686	0
Afu1g15410		1.25408	1.26e-08	1
Afu1g15420		0.865286	0.000191707	0
Afu1g15430		4.5148	6.55e-164	1
Afu1g15440	Dev	-0.364568	0.000665126	0
Afu1g15450		1.81998	1.04e-155	1
Afu1g15460		0.395061	5.58e-05	0
Afu1g15470		-1.11187	1.04e-16	-1
Afu1g15490		3.62882	0	1
Afu1g15500		3.177	0	1
Afu1g15510		0.595617	9.12e-09	0
Afu1g15520		0.678585	0.0035083	0
Afu1g15530		0.0166723	0.971078	0
Afu1g15540		1.60782	9.46e-10	1
Afu1g15550		4.14571	0	1
Afu1g15560		1.2832	5.36e-35	1
Afu1g15570		1.32934	2.52e-24	1
Afu1g15580		-0.0538139	0.803522	0
Afu1g15590		0.0942252	0.289966	0
Afu1g15610		-0.679442	1.54e-07	0
Afu1g15620		0.719224	8.78e-09	0
Afu1g15630		-0.00565612	0.991055	0
Afu1g15640		-0.937858	4.01e-05	0
Afu1g15650		0.476882	0.513299	0
Afu1g15660		-0.455605	0.607157	0
Afu1g15670		-3.71064	1.05e-84	-1
Afu1g15680		-0.866509	0.000260022	0
Afu1g15690		2.32619	6.87e-06	1
Afu1g15700		-0.553088	0.00409055	0
Afu1g15710		-0.930548	4.09e-22	0
Afu1g15720		0.399629	0.000598156	0
Afu1g15730		2.34528	1.13e-64	1
Afu1g15740		-0.257274	0.311036	0
Afu1g15750		0.995182	3.7e-18	0
Afu1g15760	Dev	0.397899	5.7e-07	0
Afu1g15770		-0.622635	0.000401621	0
Afu1g15780		-0.927122	1.32e-17	0
Afu1g15790		0.115204	0.404251	0
Afu1g15800		0.494263	4.16e-05	0
Afu1g15810	Dev	-0.909432	4.91e-10	0
Afu1g15820		-0.364059	0.000684287	0
Afu1g15830		-1.10347	1.69e-18	-1
Afu1g15840		0.0950473	0.517023	0
Afu1g15850		-0.855391	8.38e-05	0
Afu1g15860		0.473899	4.71e-09	0
Afu1g15870		0.455309	1.5e-06	0
Afu1g15880		0.809982	2.21e-20	0
Afu1g15890		-0.445431	1.4e-05	0
Afu1g15900		0.44752	1.19e-08	0
Afu1g15910	Dev	5.6413	3.86e-100	1
Afu1g15920		0.051227	0.783474	0
Afu1g15930		1.0919	4.6e-38	1
Afu1g15940		-0.742991	3.88e-06	0
Afu1g15950	Dev	-0.47017	0.00908957	0
Afu1g15960		0.196901	0.0100363	0
Afu1g15970		-2.21175	7.17e-11	-1
Afu1g15980		-0.683473	0.406236	0
Afu1g15990		1.10558	0.153209	0
Afu1g16000		NA	NA	0
Afu1g16010		-0.422056	0.628389	0
Afu1g16020		0.0142565	0.979945	0
Afu1g16030		-2.95002	2.74e-36	-1
Afu1g16040		0.138827	0.85472	0
Afu1g16050		-0.282206	0.736414	0
Afu1g16060		-0.393556	0.590119	0
Afu1g16070		-0.255176	0.782254	0
Afu1g16080		-0.194686	0.790419	0
Afu1g16090		NA	NA	0
Afu1g16100		-0.195635	NA	0
Afu1g16110		0.579564	0.362809	0
Afu1g16115		NA	NA	0
Afu1g16120		NA	NA	0
Afu1g16130		NA	NA	0
Afu1g16140		NA	NA	0
Afu1g16150		NA	NA	0
Afu1g16160		-1.5766	3.21e-06	-1
Afu1g16170		0.347975	0.453245	0
Afu1g16190		1.36918	1.07e-25	1
Afu1g16200		-1.15073	8.46e-06	-1
Afu1g16210		0.403485	0.00164753	0
Afu1g16220		0.503197	0.00043813	0
Afu1g16230		-0.0718508	0.686173	0
Afu1g16240		-0.458536	0.00570908	0
Afu1g16250		-2.5059	1.01e-59	-1
Afu1g16260		-1.81646	0.0217841	-1
Afu1g16270		-0.953983	1.13e-12	0
Afu1g16280		0.0717478	0.424156	0
Afu1g16290		1.30957	4.23e-20	1
Afu1g16300		-0.243605	0.0428185	0
Afu1g16310		1.11734	2.51e-05	1
Afu1g16320		-0.257092	0.0879698	0
Afu1g16330		1.77761	8.53e-22	1
Afu1g16340		0.516041	1.8e-10	0
Afu1g16350		1.38731	1.7e-20	1
Afu1g16360		2.75776	0.000257857	1
Afu1g16375		0.911072	1.91e-33	0
Afu1g16390		-0.0384128	0.95037	0
Afu1g16400		-0.647162	0.0453014	0
Afu1g16410		0.267983	0.548206	0
Afu1g16420		-0.00654508	0.982267	0
Afu1g16430		5.28737	1.03e-104	1
Afu1g16440		4.62846	0	1
Afu1g16450		2.03076	1.7e-06	1
Afu1g16460	Dev	0.273927	0.0126268	0
Afu1g16470		0.621183	2.38e-09	0
Afu1g16480		-0.542464	1.24e-07	0
Afu1g16490		-1.28408	1.41e-16	-1
Afu1g16500		-0.917051	3.82e-22	0
Afu1g16510		-0.0754306	0.506426	0
Afu1g16523		1.81685	3.98e-63	1
Afu1g16540		-0.521778	5.03e-05	0
Afu1g16550		1.47016	1.63e-19	1
Afu1g16553		0.524639	0.000444326	0
Afu1g16556		4.5813	3.09e-107	1
Afu1g16560		6.12299	0	1
Afu1g16564		4.64824	0	1
Afu1g16570		1.17448	2e-25	1
Afu1g16580		-0.155744	0.592176	0
Afu1g16590	Dev	-2.5834	5.59e-49	-1
Afu1g16600		0.0368445	0.803483	0
Afu1g16610		0.79311	1.2e-13	0
Afu1g16620		-0.322849	0.0220758	0
Afu1g16630		1.24185	1.03e-10	1
Afu1g16635		-0.49532	0.000548973	0
Afu1g16640		-1.36247	2.09e-06	-1
Afu1g16650		-1.24956	3.21e-35	-1
Afu1g16660		1.13145	6.98e-61	1
Afu1g16670		-2.46498	3.37e-07	-1
Afu1g16680		-0.343359	0.0240126	0
Afu1g16690		-0.910269	6.57e-05	0
Afu1g16700		-1.12965	2.99e-15	-1
Afu1g16710		-1.28842	9e-10	-1
Afu1g16720		-0.170274	0.336632	0
Afu1g16730		1.24404	1.43e-20	1
Afu1g16740		-0.195635	NA	0
Afu1g16745		0.103165	0.58486	0
Afu1g16750		0.987784	1.28e-27	0
Afu1g16760		1.47289	6.54e-25	1
Afu1g16770		-0.590409	0.00367088	0
Afu1g16780	Dev	0.273167	0.0401558	0
Afu1g16790		0.0369502	0.767387	0
Afu1g16800		-0.22242	0.0605887	0
Afu1g16810		0.0324359	0.826982	0
Afu1g16820		0.355795	0.00143114	0
Afu1g16830		0.17071	0.167682	0
Afu1g16840	Dev	1.1867	2.47e-25	1
Afu1g16850	Dev	0.499956	8.42e-07	0
Afu1g16860		-1.11061	0.0242034	-1
Afu1g16870		-1.59763	1.14e-06	-1
Afu1g16880		-0.306003	0.0980316	0
Afu1g16890		-0.765238	0.18883	0
Afu1g16900		2.43942	0.00147783	1
Afu1g16910		1.08271	0.0289271	1
Afu1g16920		-0.103562	0.862073	0
Afu1g16930		-1.41049	0.0103116	-1
Afu1g16940		1.16825	1.52e-14	1
Afu1g16950	Dev	-0.498423	5.22e-06	0
Afu1g16960		-0.781338	0.0764272	0
Afu1g16970		0.162612	0.144035	0
Afu1g16980		1.36114	2.04e-63	1
Afu1g16990		0.305533	0.0336422	0
Afu1g17000		0.399955	0.0321753	0
Afu1g17010		0.0780104	0.819625	0
Afu1g17020		-0.927342	3.11e-13	0
Afu1g17030		-0.634566	0.155076	0
Afu1g17040		-1.54642	2.73e-48	-1
Afu1g17050		-0.363104	0.29894	0
Afu1g17060		2.50839	8.18e-09	1
Afu1g17070		1.18247	2.17e-14	1
Afu1g17080		-0.953793	0.000967811	0
Afu1g17090		1.22175	5.65e-31	1
Afu1g17100		-0.600996	7.72e-05	0
Afu1g17110		-0.238301	0.0636836	0
Afu1g17120		0.274188	0.0414327	0
Afu1g17130		-0.558658	0.443959	0
Afu1g17140		2.60012	2.33e-270	1
Afu1g17150		-1.95897	1.33e-47	-1
Afu1g17160		-0.750095	0.32049	0
Afu1g17170		1.22281	0.00417895	1
Afu1g17180		-0.143602	0.848445	0
Afu1g17190		2.17153	0.000812123	1
Afu1g17200	SM	-0.718094	1.67e-11	0
Afu1g17210	SM	NA	NA	0
Afu1g17220	SM	0.593546	0.25513	0
Afu1g17230	SM	-0.626926	0.0134813	0
Afu1g17240	SM	-0.387792	0.085881	0
Afu1g17250	Dev	-5.31365	7.33e-143	-1
Afu1g17260		-3.02203	5.03e-42	-1
Afu1g17270		-0.0628712	0.926582	0
Afu1g17280		1.22698	5.76e-11	1
Afu1g17290		0.848895	1.01e-05	0
Afu1g17310		-1.14795	4.66e-06	-1
Afu1g17320		-1.16195	0.0454064	-1
Afu1g17340		-1.04864	0.201334	0
Afu1g17350		-1.38377	2.14e-35	-1
Afu1g17360		-0.64854	3.4e-05	0
Afu1g17370		0.0374509	0.917061	0
Afu1g17380		-0.380078	0.426375	0
Afu1g17390		-1.69774	9.28e-10	-1
Afu1g17400		-2.26444	5.94e-25	-1
Afu1g17410		-0.374148	0.543377	0
Afu1g17420		-1.11495	0.1219	0
Afu1g17430		0.382357	0.227276	0
Afu1g17440		-2.99575	4.12e-10	-1
Afu1g17460		2.54277	9.25e-75	1
Afu1g17470		3.22592	2.09e-274	1
Afu1g17480		-0.513545	0.177756	0
Afu1g17490		2.11339	1.7e-18	1
Afu1g17500		NA	NA	0
Afu1g17520		0.53214	0.180526	0
Afu1g17530		0.0931987	0.857047	0
Afu1g17540		-0.31927	NA	0
Afu1g17550		1.19019	1.74e-06	1
Afu1g17560		1.05438	0.0192658	1
Afu1g17570		-1.78748	1.94e-05	-1
Afu1g17580		-3.30769	1.42e-10	-1
Afu1g17590		-0.0579395	0.937057	0
Afu1g17600		NA	NA	0
Afu1g17610		-2.33468	0.00232859	-1
Afu1g17620		5.56854	7.73e-81	1
Afu1g17630		-0.622877	0.382435	0
Afu1g17640		0.335151	0.633585	0
Afu1g17650		NA	NA	0
Afu1g17660		-0.487037	0.428015	0
Afu1g17670		-0.193982	NA	0
Afu1g17680		0.724434	0.394321	0
Afu1g17690		-0.383398	0.665267	0
Afu1g17700		-1.54634	0.0204484	-1
Afu1g17710	SM	NA	NA	0
Afu1g17720	SM	NA	NA	0
Afu1g17723	SM	NA	NA	0
Afu1g17725	SM	NA	NA	0
Afu1g17730	SM	NA	NA	0
Afu1g17740	SM	NA	NA	0
Afu1g17750		NA	NA	0
Afu2g00090		NA	NA	0
Afu2g00100		1.2058	4.06e-36	1
Afu2g00110		-0.234117	0.796253	0
Afu2g00120		-0.212204	0.792854	0
Afu2g00130		-0.361025	0.65561	0
Afu2g00140		-0.362105	0.654861	0
Afu2g00150		-0.177676	0.845622	0
Afu2g00160		-0.414116	0.479443	0
Afu2g00170		-0.332291	0.697203	0
Afu2g00180		1.48973	5.77e-15	1
Afu2g00190		0.246491	NA	0
Afu2g00200		-1.74855	0.018754	-1
Afu2g00210		-0.0341514	0.91627	0
Afu2g00220		-1.3558	3.48e-24	-1
Afu2g00230		-1.2981	0.00845528	-1
Afu2g00240		2.5134	1.01e-40	1
Afu2g00250		-3.68446	5.32e-15	-1
Afu2g00260		-0.00954049	0.990353	0
Afu2g00270		-0.221531	0.754323	0
Afu2g00300		-1.62782	0.0396878	-1
Afu2g00310		-0.196558	0.137366	0
Afu2g00320		0.0294279	0.916658	0
Afu2g00330		-1.67708	4.32e-12	-1
Afu2g00340		1.28237	0.114034	0
Afu2g00350		1.23692	0.115584	0
Afu2g00360		0.89224	1.55e-10	0
Afu2g00370		-0.259733	0.0140938	0
Afu2g00380		-0.641012	0.232374	0
Afu2g00390		0.397237	0.483216	0
Afu2g00400		NA	NA	0
Afu2g00410		0.784847	0.00584301	0
Afu2g00420		2.27712	0.00189392	1
Afu2g00430		-0.651345	0.407185	0
Afu2g00440		0.5088	0.348602	0
Afu2g00450		-1.96892	5.15e-06	-1
Afu2g00460		0.540873	0.498425	0
Afu2g00470		-0.323631	0.657217	0
Afu2g00480		-1.00717	0.208233	0
Afu2g00490		-0.195635	NA	0
Afu2g00500		0.899665	0.011608	0
Afu2g00510		NA	NA	0
Afu2g00520		-1.05663	0.106868	0
Afu2g00530		0.389275	0.488843	0
Afu2g00540		-0.311997	0.727131	0
Afu2g00550		0.798066	0.32814	0
Afu2g00560		4.52342	2.52e-11	1
Afu2g00570		5.97593	0	1
Afu2g00580		9.71875	1.18e-258	1
Afu2g00590		4.24433	3.22e-262	1
Afu2g00600		2.10796	0.00570842	1
Afu2g00620		1.53491	0.0429996	1
Afu2g00625		NA	NA	0
Afu2g00630		-0.819373	0.320398	0
Afu2g00640		-1.14093	0.0168598	-1
Afu2g00650		-0.715795	0.30759	0
Afu2g00656		1.0239	0.167448	0
Afu2g00660	Dev	0.121251	0.230311	0
Afu2g00670		-0.809027	0.16614	0
Afu2g00680		-3.23921	2.12e-26	-1
Afu2g00690		-0.923149	0.0517641	0
Afu2g00700		-0.538325	NA	0
Afu2g00710		0.085192	0.92424	0
Afu2g00720		-1.44443	8.48e-41	-1
Afu2g00730		0.924639	0.000189564	0
Afu2g00740		0.317765	0.0178387	0
Afu2g00750		-0.109902	0.76859	0
Afu2g00760		-2.26339	3.61e-06	-1
Afu2g00770		-0.372253	0.110944	0
Afu2g00780		2.37637	1.49e-83	1
Afu2g00790		-0.0174934	0.952257	0
Afu2g00800		-1.9494	0.000943407	-1
Afu2g00810		1.81047	0.000342367	1
Afu2g00820		0.0766921	0.918066	0
Afu2g00830		-1.04857	6.03e-07	-1
Afu2g00840		-3.30382	1.91e-52	-1
Afu2g00850		-0.313465	0.0731143	0
Afu2g00860		-1.90317	0.0145297	-1
Afu2g00870		-1.79018	1.67e-16	-1
Afu2g00880		-1.10951	2.52e-05	-1
Afu2g00890		1.33159	0.0136023	1
Afu2g00900		0.500507	0.485753	0
Afu2g00910		-0.752216	0.142023	0
Afu2g00920		0.225881	0.52102	0
Afu2g00930		-0.221865	0.699123	0
Afu2g00940		4.1356	4.32e-283	1
Afu2g00960		-0.344869	0.0942943	0
Afu2g00963		-0.910808	0.000912542	0
Afu2g00967		-1.31345	2.67e-14	-1
Afu2g00970		0.514296	0.000249943	0
Afu2g00980		4.70209	7.35e-68	1
Afu2g00990		-0.120433	0.816232	0
Afu2g01000		-0.696931	0.00876779	0
Afu2g01010		-0.32223	0.0171358	0
Afu2g01030		-0.694543	1.16e-10	0
Afu2g01040		1.54118	1.17e-10	1
Afu2g01050		0.258899	0.051194	0
Afu2g01060		0.510243	0.00399809	0
Afu2g01070	Dev	0.0813127	0.657518	0
Afu2g01080		-0.40898	0.000661443	0
Afu2g01090		-0.0553688	0.647508	0
Afu2g01100		1.65851	1.14e-09	1
Afu2g01110		1.05789	1.12e-05	1
Afu2g01120		-0.0921067	0.595312	0
Afu2g01130		0.040122	0.816882	0
Afu2g01140		-0.923375	2.39e-13	0
Afu2g01150		-2.93251	6.41e-09	-1
Afu2g01160		-1.86227	1.31e-17	-1
Afu2g01170	Dev	-1.76674	7.52e-46	-1
Afu2g01180		1.64564	1.79e-35	1
Afu2g01190		0.609275	1.93e-06	0
Afu2g01200		-0.0572489	0.711486	0
Afu2g01210		-0.0159127	0.833649	0
Afu2g01220		-1.09587	4.91e-38	-1
Afu2g01230		-1.4021	0.000120149	-1
Afu2g01240		-2.42586	2.41e-31	-1
Afu2g01250		-1.20102	0.0918803	-1
Afu2g01260	Dev	-0.7378	0.00219231	0
Afu2g01270		0.13723	0.544946	0
Afu2g01280	SM	-2.73817	5.32e-06	-1
Afu2g01290	SM	-0.788393	0.000301943	0
Afu2g01300	SM	0.151083	0.219613	0
Afu2g01310	SM	-0.907105	2.18e-10	0
Afu2g01320	SM	1.98108	2.16e-84	1
Afu2g01330	SM	0.80275	1.5e-06	0
Afu2g01340		-0.538325	NA	0
Afu2g01350		-0.425712	0.000599046	0
Afu2g01360		-0.726264	0.000124404	0
Afu2g01370		-0.198013	0.720609	0
Afu2g01380		2.24253	9.45e-16	1
Afu2g01390		-0.90794	8.3e-05	0
Afu2g01400		0.470146	0.143355	0
Afu2g01405		0.909796	0.0942772	0
Afu2g01410		-2.54563	5.74e-22	-1
Afu2g01420		NA	NA	0
Afu2g01430		-0.33444	0.000292798	0
Afu2g01440		0.772002	1.53e-07	0
Afu2g01450		0.365512	0.0216224	0
Afu2g01460		-1.19414	1.78e-12	-1
Afu2g01470		NA	NA	0
Afu2g01480		1.37551	1.18e-35	1
Afu2g01490		0.610887	0.419922	0
Afu2g01500		0.279623	0.0448274	0
Afu2g01510		-0.796011	1.78e-05	0
Afu2g01520	Dev	-0.455937	0.0887327	0
Afu2g01530		1.88689	1.2e-33	1
Afu2g01540		0.637727	3.89e-14	0
Afu2g01550		-0.0296336	0.768405	0
Afu2g01570		0.315511	0.0389575	0
Afu2g01580		-0.505086	0.000960713	0
Afu2g01590	Dev	-0.553459	0.00112455	0
Afu2g01600		-0.223185	0.127813	0
Afu2g01610		-0.0266067	0.860997	0
Afu2g01620		-0.475404	0.00126398	0
Afu2g01630		0.49283	0.00327618	0
Afu2g01640		0.672016	6.1e-22	0
Afu2g01650		-0.745562	3.76e-05	0
Afu2g01660	Dev	0.316046	0.00443484	0
Afu2g01670		0.499108	1.84e-13	0
Afu2g01680		0.446839	0.594706	0
Afu2g01690		0.355588	0.30245	0
Afu2g01700	Dev	0.00445869	0.970046	0
Afu2g01710		0.803824	0.000107308	0
Afu2g01720		2.28594	2.41e-127	1
Afu2g01730		0.923974	0.0465864	0
Afu2g01740		0.422375	0.0668636	0
Afu2g01750		-0.211253	0.0621924	0
Afu2g01760		0.0818158	0.745072	0
Afu2g01770		1.01705	4.09e-08	1
Afu2g01780		1.64073	1.36e-18	1
Afu2g01790		0.0811674	0.641787	0
Afu2g01800		-2.1553	0.00337745	-1
Afu2g01810		-1.72885	8.7e-87	-1
Afu2g01820		-0.159526	0.262607	0
Afu2g01830		0.66171	8.51e-15	0
Afu2g01840		-0.532861	0.000939571	0
Afu2g01850		-0.155525	0.167638	0
Afu2g01860		-0.848821	2.6e-07	0
Afu2g01870	Dev	-0.032073	0.881454	0
Afu2g01880		0.165529	0.184774	0
Afu2g01890		0.0223637	0.907911	0
Afu2g01900	Dev	0.851535	6.75e-15	0
Afu2g01910		-1.54344	1.19e-22	-1
Afu2g01920		2.03266	2.09e-174	1
Afu2g01930		-0.490527	6.26e-05	0
Afu2g01940		0.0395937	0.776308	0
Afu2g01950		-0.769401	0.0100457	0
Afu2g01960		0.278745	0.408636	0
Afu2g01970		1.12558	6.11e-13	1
Afu2g01980		1.06003	1.73e-06	1
Afu2g01990		-0.339798	0.000716895	0
Afu2g02000		-0.108227	0.275685	0
Afu2g02010		0.380812	0.000663634	0
Afu2g02020		0.284449	0.175103	0
Afu2g02030		-0.431169	0.416629	0
Afu2g02040		-0.340363	0.620775	0
Afu2g02050		-0.97637	4.39e-08	0
Afu2g02060		0.125272	0.549652	0
Afu2g02070		0.633163	4.9e-12	0
Afu2g02080		2.05763	4.99e-15	1
Afu2g02090		0.00600165	0.986386	0
Afu2g02100		0.0376803	0.777689	0
Afu2g02110		-1.0115	2.96e-06	-1
Afu2g02120		-0.429268	0.0101998	0
Afu2g02130		-0.659804	1.88e-07	0
Afu2g02140		2.65561	1.69e-162	1
Afu2g02150		1.4902	6.72e-79	1
Afu2g02160		0.483263	0.00011981	0
Afu2g02165		-0.550156	3.83e-06	0
Afu2g02170		-0.573978	3.92e-05	0
Afu2g02180		1.47849	3.09e-29	1
Afu2g02190		0.985455	2.72e-05	0
Afu2g02210		1.45723	2.6e-27	1
Afu2g02220	Dev	-0.823502	2.05e-31	0
Afu2g02230		0.0507737	0.636923	0
Afu2g02240		-1.21052	9.72e-17	-1
Afu2g02250		1.22209	5.35e-14	1
Afu2g02260		1.04067	0.00469483	1
Afu2g02270		0.395674	0.0423247	0
Afu2g02275		0.0530748	0.803868	0
Afu2g02280		0.426525	0.00211246	0
Afu2g02290		0.918847	3.24e-22	0
Afu2g02300		-0.0399062	0.836759	0
Afu2g02310	Dev	-0.373375	0.0135806	0
Afu2g02320		1.51089	3.96e-90	1
Afu2g02330		-0.321383	NA	0
Afu2g02340		-0.530847	0.0155369	0
Afu2g02350		0.385803	0.00154067	0
Afu2g02360		1.86504	4.71e-85	1
Afu2g02370		0.342753	0.557772	0
Afu2g02380		0.871125	7.85e-12	0
Afu2g02390		0.115301	0.680752	0
Afu2g02400		0.95652	4.88e-15	0
Afu2g02410		NA	NA	0
Afu2g02420	Dev	0.118867	0.175217	0
Afu2g02430		0.296724	0.0235001	0
Afu2g02440		-0.934525	4.45e-11	0
Afu2g02450		-0.29358	0.044568	0
Afu2g02460		0.299612	0.391613	0
Afu2g02470		0.686616	2.52e-24	0
Afu2g02480		-1.37615	2.2e-10	-1
Afu2g02485		0.284147	0.709959	0
Afu2g02490		3.19909	0	1
Afu2g02500		1.32327	5.88e-08	1
Afu2g02510		-0.30204	0.0661588	0
Afu2g02520	Dev	-0.798384	3e-08	0
Afu2g02530	Dev	0.622424	3.74e-15	0
Afu2g02540	Dev	-0.583174	0.00359176	0
Afu2g02550		-0.196081	0.221686	0
Afu2g02560		0.126003	0.273604	0
Afu2g02570		0.364479	0.0241126	0
Afu2g02580		0.836152	1.06e-15	0
Afu2g02590		1.72037	5.8e-90	1
Afu2g02600		0.371728	0.00282098	0
Afu2g02610		0.1015	0.244604	0
Afu2g02620		2.16931	1.01e-169	1
Afu2g02630		0.271622	0.0574195	0
Afu2g02640		1.65057	0.00119713	1
Afu2g02650		-0.838028	0.000422277	0
Afu2g02660		0.202123	0.304072	0
Afu2g02670		-0.477263	0.00028413	0
Afu2g02680		0.575363	1.29e-12	0
Afu2g02690		0.989115	4.54e-16	0
Afu2g02700		0.709501	1.66e-05	0
Afu2g02710		1.73376	2.86e-51	1
Afu2g02720		1.40879	0.0376558	1
Afu2g02730		0.118569	0.362257	0
Afu2g02740		3.09334	1.29e-29	1
Afu2g02750		0.836426	1.47e-13	0
Afu2g02760		-0.828769	6.18e-05	0
Afu2g02770		-0.829012	5.7e-06	0
Afu2g02780		0.701081	3.12e-20	0
Afu2g02810		-1.53327	2.87e-21	-1
Afu2g02820		0.192735	0.181133	0
Afu2g02830		0.497432	1.71e-06	0
Afu2g02840		0.0202101	0.877691	0
Afu2g02850	Dev	0.347585	0.00271571	0
Afu2g02860		-0.217561	0.00742738	0
Afu2g02870		1.06049	5.29e-21	1
Afu2g02880		-1.04931	3.15e-20	-1
Afu2g02890		3.19511	4.11e-195	1
Afu2g02910		-0.308081	0.216284	0
Afu2g02920		-0.475921	0.000420464	0
Afu2g02930		0.210983	0.273787	0
Afu2g02940		-1.13685	4.05e-05	-1
Afu2g02950		-0.412916	1.11e-05	0
Afu2g02960		-0.211807	0.0170563	0
Afu2g02970		-1.06086	0.000148278	-1
Afu2g02980		-1.0164	2.73e-19	-1
Afu2g02990		-1.14615	1.88e-22	-1
Afu2g03000		0.316928	0.244618	0
Afu2g03010		0.0779913	0.543268	0
Afu2g03020		-1.19547	2.28e-14	-1
Afu2g03030		0.334247	0.0071687	0
Afu2g03040		1.54026	1.12e-30	1
Afu2g03050		-1.17958	1.15e-09	-1
Afu2g03060		0.348703	0.000380689	0
Afu2g03070		1.13305	5.04e-16	1
Afu2g03080		0.315311	0.0305962	0
Afu2g03090		-0.0417119	0.833668	0
Afu2g03100		-0.0379661	0.82486	0
Afu2g03110		-0.857451	2.15e-20	0
Afu2g03120		0.100037	0.313309	0
Afu2g03130		0.526043	0.471735	0
Afu2g03140		0.696954	6.64e-13	0
Afu2g03150		-1.14517	1.21e-08	-1
Afu2g03155		-0.038382	0.808557	0
Afu2g03160		0.517105	0.0114411	0
Afu2g03170		-0.380492	0.0241656	0
Afu2g03180		-1.16156	0.00188751	-1
Afu2g03190		-4.80186	1.23e-79	-1
Afu2g03200		0.390897	0.00539903	0
Afu2g03210		0.74065	8.22e-07	0
Afu2g03220		0.110953	0.184463	0
Afu2g03230		1.70263	1.99e-32	1
Afu2g03240		-1.61375	0.0409976	-1
Afu2g03250		NA	NA	0
Afu2g03260		0.988776	1.12e-12	0
Afu2g03270		-0.680214	6.89e-08	0
Afu2g03280		0.541511	0.000613903	0
Afu2g03290	Dev	0.326201	0.00202829	0
Afu2g03300		0.43014	0.0108219	0
Afu2g03310		0.0933522	0.402458	0
Afu2g03320		-1.07165	5.33e-20	-1
Afu2g03330		-0.0649654	0.721097	0
Afu2g03340		0.682285	7.97e-07	0
Afu2g03350		-0.741539	2.85e-08	0
Afu2g03360		-1.44023	2.1e-38	-1
Afu2g03370		-0.0468295	0.744352	0
Afu2g03380		1.5336	3.56e-45	1
Afu2g03390	Dev	0.30313	0.00714104	0
Afu2g03400		-0.151043	0.214302	0
Afu2g03410		0.438888	0.00523105	0
Afu2g03420		0.348216	5.51e-06	0
Afu2g03430		0.747821	0.00598199	0
Afu2g03440		0.0113257	0.947645	0
Afu2g03450		-0.325714	0.0171847	0
Afu2g03460	Dev	0.17945	0.137897	0
Afu2g03470		0.109891	0.579169	0
Afu2g03480		-0.136373	0.432933	0
Afu2g03490		0.0788735	0.569274	0
Afu2g03500		1.85435	4.11e-29	1
Afu2g03510		0.142479	0.358042	0
Afu2g03520		0.68445	0.00461492	0
Afu2g03540		0.381493	0.0105587	0
Afu2g03560	Dev	0.380344	7.46e-06	0
Afu2g03570		0.50936	4.52e-06	0
Afu2g03580		0.77299	1.15e-39	0
Afu2g03590		1.42932	9.14e-19	1
Afu2g03600		0.0829621	0.589195	0
Afu2g03610		2.34285	5.59e-88	1
Afu2g03620		0.207278	0.814759	0
Afu2g03630		-0.243823	0.0950317	0
Afu2g03640		-1.45436	6.39e-31	-1
Afu2g03650		-0.399772	1e-05	0
Afu2g03670		1.31872	9.12e-07	1
Afu2g03680		0.0186312	0.932338	0
Afu2g03690		-1.12636	0.0548987	-1
Afu2g03700		-0.562119	1.08e-12	0
Afu2g03710		-0.165644	0.295414	0
Afu2g03720		0.192781	0.0190814	0
Afu2g03730	Dev	-0.678663	2.23e-09	0
Afu2g03740		0.452385	0.000554126	0
Afu2g03750		0.24963	0.237653	0
[truncated: 7,785 more rows]

## Sheet: A. fumigatus del mtfA diff exp
Table S5b Aspergillus fumigatus ΔmtfA differential expression versus wild-type
Gene	Involved in SM or development	ΔmtfA vs. wild-type log2FoldChange	ΔmtfA vs. wild-type adjusted p-value	Differential expression in ΔmtfA
Afu2g17550	SM, Dev	-0.0631268	0.317765	0
Afu2g17600	SM, Dev	-0.0595185	0.750195	0
Afu4g11210	SM, Dev	-0.0206939	0.932949	0
Afu4g11980	SM, Dev	-0.0207401	0.751486	0
Afu4g12060	SM, Dev	0.112874	0.16019	0
Afu4g14490	SM, Dev	0.149368	0.649107	0
Afu6g13970	SM, Dev	-0.314453	4.53796e-06	0
Afu7g00150	SM, Dev	0.164266	0.687139	0
Afu1g00980	SM	NA	NA	0
Afu1g00990	SM	NA	NA	0
Afu1g01000	SM	NA	NA	0
Afu1g01010	SM	NA	NA	0
Afu1g10270	SM	0.0488879	0.767689	0
Afu1g10280	SM	0.0260296	0.86657	0
Afu1g10295	SM	0.0757306	0.697758	0
Afu1g10310	SM	0.0933725	0.134981	0
Afu1g10320	SM	-0.0783469	0.402193	0
Afu1g10330	SM	0.0873391	0.403386	0
Afu1g10340	SM	0.0673607	0.560566	0
Afu1g10350	SM	0.134426	0.0261725	0
Afu1g10355	SM	-0.0575326	0.435325	0
Afu1g10360	SM	-0.0572957	0.540578	0
Afu1g10370	SM	-0.134791	0.402796	0
Afu1g10380	SM	-0.544036	0.0157642	0
Afu1g17200	SM	-0.157455	0.446533	0
Afu1g17210	SM	-0.00411374	NA	0
Afu1g17220	SM	-0.106558	0.807513	0
Afu1g17230	SM	-0.0306371	0.927046	0
Afu1g17240	SM	0.0661378	0.834479	0
Afu1g17710	SM	NA	NA	0
Afu1g17720	SM	NA	NA	0
Afu1g17723	SM	NA	NA	0
Afu1g17725	SM	NA	NA	0
Afu1g17730	SM	NA	NA	0
Afu1g17740	SM	NA	NA	0
Afu2g01280	SM	-0.0455989	0.928079	0
Afu2g01290	SM	-0.00899554	0.970736	0
Afu2g01300	SM	0.065426	0.708423	0
Afu2g01310	SM	-0.206325	0.00196244	0
Afu2g01320	SM	-0.320617	0.00191784	0
Afu2g01330	SM	0.0941624	0.734107	0
Afu2g05740	SM	0.0783157	0.407113	0
Afu2g05750	SM	-0.46192	0.00803934	0
Afu2g05760	SM	0.146904	0.270221	0
Afu2g05770	SM	0.109117	0.482493	0
Afu2g05780	SM	0.0669163	0.728845	0
Afu2g05790	SM	0.0177978	0.897724	0
Afu2g05800	SM	0.14821	0.119062	0
Afu2g05810	SM	0.0605359	0.782954	0
Afu2g05820	SM	-0.0252911	0.873279	0
Afu2g05830	SM	-0.115259	0.511649	0
Afu2g17480	SM	-0.453107	0.15017	0
Afu2g17490	SM	-0.755784	1.6622e-06	0
Afu2g17500	SM	2.94521	0	1
Afu2g17520	SM	0.183548	0.04807	0
Afu2g17530	SM	0.216942	0.0117039	0
Afu2g17540	SM	0.567397	1.06882e-10	0
Afu2g17560	SM	-0.109785	0.00648916	0
Afu2g17580	SM	-0.465393	7.86914e-29	0
Afu2g17960	SM	-0.965181	4.90305e-27	0
Afu2g17970	SM	-1.08015	1.0816e-64	-1
Afu2g17980	SM	-1.17726	1.0551e-10	-1
Afu2g17990	SM	-1.25055	3.41822e-27	-1
Afu2g18000	SM	-1.30385	1.23597e-227	-1
Afu2g18010	SM	-1.18638	2.53984e-52	-1
Afu2g18020	SM	-0.31331	0.382934	0
Afu2g18030	SM	-0.922995	7.26949e-96	0
Afu2g18040	SM	-1.16557	5.10791e-39	-1
Afu2g18050	SM	-0.784741	1.18845e-05	0
Afu2g18060	SM	-1.23844	7.13471e-28	-1
Afu3g01400	SM	-0.00557697	0.969777	0
Afu3g01410	SM	-0.239069	0.243356	0
Afu3g01420	SM	-0.403177	0.0917353	0
Afu3g01430	SM	0.0762114	0.806692	0
Afu3g01440	SM	-0.151328	0.20575	0
Afu3g01450	SM	0.135612	0.204992	0
Afu3g01460	SM	-0.647317	0.000568432	0
Afu3g01470	SM	-0.375289	0.259667	0
Afu3g01480	SM	-0.44107	0.148464	0
Afu3g02520	SM	0.845628	1.35405e-28	0
Afu3g02530	SM	0.0527407	0.90336	0
Afu3g02540	SM	-0.153374	0.718782	0
Afu3g02550	SM	NA	NA	0
Afu3g02560	SM	NA	NA	0
Afu3g02570	SM	NA	NA	0
Afu3g02580	SM	NA	NA	0
Afu3g02585	SM	NA	NA	0
Afu3g02590	SM	NA	NA	0
Afu3g02600	SM	NA	NA	0
Afu3g02610	SM	NA	NA	0
Afu3g02620	SM	NA	NA	0
Afu3g02630	SM	NA	NA	0
Afu3g02640	SM	NA	NA	0
Afu3g02650	SM	NA	NA	0
Afu3g02670	SM	-0.839975	7.82321e-15	0
Afu3g02680	SM	-0.400276	0.0285984	0
Afu3g02685	SM	-0.0185223	NA	0
Afu3g02690	SM	-0.373556	0.26836	0
Afu3g02700	SM	-0.319608	0.263814	0
Afu3g02710	SM	-0.1573	NA	0
Afu3g02720	SM	-0.0860358	NA	0
Afu3g03300	SM	-0.013108	NA	0
Afu3g03310	SM	-0.0546651	NA	0
Afu3g03315	SM	-0.30652	0.387052	0
Afu3g03320	SM	-0.673944	2.19859e-09	0
Afu3g03330	SM	-0.643947	7.03967e-08	0
Afu3g03340	SM	-0.000260296	NA	0
Afu3g03350	SM	-0.901856	9.25355e-05	0
Afu3g03370	SM	-0.0681683	0.685499	0
Afu3g03380	SM	-0.220721	0.532593	0
Afu3g03390	SM	0.0019089	NA	0
Afu3g03400	SM	-0.0334715	NA	0
Afu3g03410	SM	NA	NA	0
Afu3g03420	SM	-0.337246	NA	0
Afu3g03430	SM	-0.101601	0.812104	0
Afu3g03440	SM	-0.154149	0.696291	0
Afu3g03445	SM	-0.00237697	NA	0
Afu3g03450	SM	-0.165471	0.687139	0
Afu3g03460	SM	-0.116926	0.795061	0
Afu3g12890	SM	-0.1455	0.341064	0
Afu3g12900	SM	-0.517878	1.77099e-09	0
Afu3g12910	SM	-1.32436	3.71024e-17	-1
Afu3g12920	SM	-0.615201	0.00511357	0
Afu3g12930	SM	0.0617007	0.875525	0
Afu3g12940	SM	0.0285678	0.805934	0
Afu3g12950	SM	-1.05563	4.09633e-05	-1
Afu3g12960	SM	-0.40037	0.00749938	0
Afu3g13670	SM	-0.33669	7.13429e-13	0
Afu3g13680	SM	-0.124855	0.446533	0
Afu3g13690	SM	-0.105093	0.799709	0
Afu3g13700	SM	-0.126308	0.437354	0
Afu3g13710	SM	0.102579	NA	0
Afu3g13720	SM	-0.217705	0.564755	0
Afu3g13730	SM	-0.383757	0.175312	0
Afu3g13740	SM	-0.131263	0.765166	0
Afu3g13750	SM	0.173052	0.67283	0
Afu3g14690	SM	-0.770337	0.00420009	0
Afu3g14700	SM	-0.161169	0.626487	0
Afu3g14710	SM	-0.256696	NA	0
Afu3g14720	SM	0.0926146	0.350597	0
Afu3g14730	SM	0.0604954	0.672822	0
Afu3g15240	SM	4.42955	1.88721e-118	1
Afu3g15250	SM	-0.682179	0.0184822	0
Afu3g15260	SM	-0.0334715	NA	0
Afu3g15270	SM	-0.0889101	NA	0
Afu3g15280	SM	NA	NA	0
Afu3g15290	SM	0.0412599	NA	0
Afu4g00200	SM	-0.290719	0.000405249	0
Afu4g00210	SM	-0.378317	2.9889e-06	0
Afu4g00220	SM	-0.233808	0.0231124	0
Afu4g00225	SM	-0.576497	2.52495e-15	0
Afu4g00230	SM	0.242081	0.00856549	0
Afu4g00235	SM	-0.00639717	0.98544	0
Afu4g00240	SM	-0.466436	0.107497	0
Afu4g00250	SM	-0.59589	9.37877e-07	0
Afu4g00260	SM	-0.200744	0.621097	0
Afu4g11170	SM	0.373098	0.000347359	0
Afu4g11180	SM	0.22922	0.354711	0
Afu4g11190	SM	0.046145	0.74934	0
Afu4g11200	SM	-0.0330252	0.94704	0
Afu4g11220	SM	0.0498261	0.610174	0
Afu4g11230	SM	0.0715879	0.551717	0
Afu4g11240	SM	0.0418275	0.640851	0
Afu4g11250	SM	0.196656	0.189968	0
Afu4g11260	SM	0.125274	0.344145	0
Afu4g11270	SM	-0.0131656	0.944403	0
Afu4g11280	SM	0.0877368	0.468773	0
Afu4g11290	SM	-0.0490666	0.792367	0
Afu4g11300	SM	0.110805	0.114005	0
Afu4g11990	SM	0.21551	0.0344237	0
Afu4g12000	SM	-0.077721	0.566738	0
Afu4g12010	SM	0.210796	0.0618573	0
Afu4g12020	SM	-0.118761	0.119443	0
Afu4g12030	SM	0.0840373	NA	0
Afu4g12040	SM	0.112748	0.300132	0
Afu4g12050	SM	0.80542	0.000332155	0
Afu4g12070	SM	0.00310517	0.98544	0
Afu4g14450	SM	0.635243	4.53944e-23	0
Afu4g14460	SM	0.153216	NA	0
Afu4g14470	SM	-0.00941433	NA	0
Afu4g14480	SM	0.0624596	NA	0
Afu4g14500	SM	0.0647409	NA	0
Afu4g14510	SM	-0.0576378	0.80195	0
Afu4g14520	SM	0.00556468	0.987814	0
Afu4g14530	SM	-0.652511	1.08337e-22	0
Afu4g14540	SM	-0.72105	1.58228e-15	0
Afu4g14550	SM	-0.581566	0.0528807	0
Afu4g14560	SM	-0.252702	0.496747	0
Afu4g14570	SM	-1.26578	3.39767e-11	-1
Afu4g14580	SM	-0.465672	0.00016749	0
Afu4g14590	SM	0.0628417	0.883693	0
Afu4g14600	SM	-0.0967415	0.803266	0
Afu4g14610	SM	0.060057	0.899773	0
Afu5g00100	SM	-0.310618	6.30354e-08	0
Afu5g00110	SM	-1.59965	2.55884e-216	-1
Afu5g00120	SM	-1.61039	4.07413e-88	-1
Afu5g00130	SM	-1.85582	1.48918e-198	-1
Afu5g00135	SM	-0.0114717	0.976352	0
Afu5g10040	SM	-0.72647	0.0110709	0
Afu5g10050	SM	-0.254583	0.491833	0
Afu5g10060	SM	-0.128358	NA	0
Afu5g10070	SM	-0.00942144	NA	0
Afu5g10080	SM	NA	NA	0
Afu5g10090	SM	-0.714266	0.0118961	0
Afu5g10100	SM	0.0505071	NA	0
Afu5g10110	SM	0.0666211	0.867657	0
Afu5g10120	SM	-0.238665	0.0100192	0
Afu5g10130	SM	-0.0025558	NA	0
Afu5g12730	SM	-0.373541	0.207562	0
Afu5g12740	SM	0.114217	0.329913	0
Afu5g12750	SM	-0.68045	1.79254e-17	0
Afu5g12760	SM	-0.185193	0.390365	0
Afu5g12770	SM	-0.00889149	0.976725	0
Afu6g03430	SM	-0.0098095	0.949986	0
Afu6g03440	SM	-1.10139	7.12138e-08	-1
Afu6g03450	SM	-0.839018	7.24655e-07	0
Afu6g03460	SM	-0.687464	6.39962e-09	0
Afu6g03470	SM	0.0412411	0.68324	0
Afu6g03480	SM	-0.861776	0.000181713	0
Afu6g03490	SM	-1.18651	1.96216e-10	-1
Afu6g08550	SM	0.0500089	0.749304	0
Afu6g08560	SM	-0.121661	0.646819	0
Afu6g09630	SM	0.404535	9.31239e-08	0
Afu6g09640	SM	-0.862609	6.54679e-13	0
Afu6g09650	SM	-0.310566	0.0131744	0
Afu6g09660	SM	-0.18749	0.300618	0
Afu6g09670	SM	-0.259901	0.0439597	0
Afu6g09680	SM	0.605307	6.65029e-18	0
Afu6g09690	SM	0.764561	3.11072e-26	0
Afu6g09700	SM	0.480354	1.11813e-06	0
Afu6g09710	SM	3.06233	0	1
Afu6g09720	SM	-0.238903	0.0906268	0
Afu6g09730	SM	0.877644	1.26376e-35	0
Afu6g09740	SM	1.81664	1.55084e-212	1
Afu6g12040	SM	-0.167382	0.670942	0
Afu6g12050	SM	-1.14755	2.87263e-141	-1
Afu6g12060	SM	-0.0566159	0.560934	0
Afu6g12070	SM	0.0135886	0.8873	0
Afu6g12080	SM	-0.632866	0.00038902	0
Afu6g13920	SM	0.0633518	0.397187	0
Afu6g13930	SM	0.141868	0.487825	0
Afu6g13940	SM	0.0545025	0.65944	0
Afu6g13945	SM	0.343444	5.25935e-07	0
Afu6g13950	SM	0.104304	0.507363	0
Afu6g13980	SM	0.680958	1.37641e-09	0
Afu6g13990	SM	0.235549	0.100706	0
Afu6g14000	SM	0.256641	0.250871	0
Afu7g00120	SM	0.117681	NA	0
Afu7g00130	SM	-0.151705	NA	0
Afu7g00160	SM	0.0329524	NA	0
Afu7g00170	SM	-0.0334715	NA	0
Afu7g00180	SM	-0.0169959	NA	0
Afu7g00190	SM	NA	NA	0
Afu7g00260	SM	0.125595	NA	0
Afu7g00270	SM	0.120365	NA	0
Afu7g01180	SM	-0.447384	0.168109	0
Afu7g01190	SM	-0.380668	0.266508	0
Afu7g01200	SM	-0.253032	0.0405732	0
Afu7g01210	SM	-0.620968	6.58887e-05	0
Afu7g01220	SM	0.198218	2.83509e-05	0
Afu7g01230	SM	0.0964089	0.201757	0
Afu7g01240	SM	-0.00466303	0.988067	0
Afu7g01250	SM	-0.186732	0.640081	0
Afu7g01260	SM	0.311142	0.0226364	0
Afu7g01270	SM	-0.100074	0.380033	0
Afu8g00170	SM	-0.814756	2.68344e-07	0
Afu8g00190	SM	-0.556484	7.22041e-12	0
Afu8g00200	SM	-0.566253	1.22603e-11	0
Afu8g00210	SM	-0.785838	6.56982e-16	0
Afu8g00220	SM	-0.63313	2.64018e-09	0
Afu8g00230	SM	0.0443101	0.857501	0
Afu8g00240	SM	-0.0641896	0.879208	0
Afu8g00250	SM	-0.00333133	0.993137	0
Afu8g00260	SM	0.171755	0.463784	0
Afu8g00310	SM	NA	NA	0
Afu8g00320	SM	NA	NA	0
Afu8g00330	SM	NA	NA	0
Afu8g00350	SM	-0.0295749	0.946342	0
Afu8g00360	SM	-0.157238	NA	0
Afu8g00370	SM	-1.36634	1.30123e-38	-1
Afu8g00380	SM	-1.72166	4.47942e-114	-1
Afu8g00390	SM	-1.36401	1.3331e-48	-1
Afu8g00400	SM	-1.28432	5.04158e-31	-1
Afu8g00410	SM	-0.314626	1.78678e-11	0
Afu8g00420	SM	-0.528636	4.4522e-20	0
Afu8g00430	SM	-1.15997	1.47637e-19	-1
Afu8g00440	SM	-1.26371	1.1859e-153	-1
Afu8g00460	SM	-0.110635	0.120043	0
Afu8g00470	SM	-0.509951	5.31286e-07	0
Afu8g00480	SM	-1.54271	5.97674e-217	-1
Afu8g00490	SM	-0.992883	7.78161e-06	0
Afu8g00500	SM	-1.46349	1.7597e-45	-1
Afu8g00510	SM	-1.44382	1.8823e-49	-1
Afu8g00520	SM	-1.0583	1.03869e-10	-1
Afu8g00530	SM	-1.53727	1.13844e-80	-1
Afu8g00540	SM	-1.11507	1.76163e-11	-1
Afu8g00550	SM	-1.37138	2.42535e-58	-1
Afu8g00560	SM	-1.36149	2.93388e-144	-1
Afu8g00570	SM	-1.30753	9.01498e-19	-1
Afu8g00580	SM	-1.22927	8.17684e-31	-1
Afu8g00590	SM	-0.106669	0.553276	0
Afu8g00595	SM	NA	NA	0
Afu8g00600	SM	-0.141383	0.720808	0
Afu8g00610	SM	0.689797	0.0023489	0
Afu8g00620	SM	-0.172321	0.0730268	0
Afu8g00630	SM	-0.643306	9.84034e-19	0
Afu8g00640	SM	-0.451902	0.000589795	0
Afu8g01630	SM	-0.0127458	NA	0
Afu8g01640	SM	-0.058991	0.900812	0
Afu8g02350	SM	-0.286865	0.435358	0
Afu8g02360	SM	-0.0534988	NA	0
Afu8g02380	SM	0.320324	0.367104	0
Afu8g02390	SM	NA	NA	0
Afu8g02400	SM	-0.211726	NA	0
Afu8g02410	SM	-0.0670231	NA	0
Afu8g02420	SM	-0.119865	0.657987	0
Afu8g02430	SM	0.133586	0.428728	0
Afu1g01550	Dev	-0.162305	0.00970929	0
Afu1g01600	Dev	0.174392	0.290418	0
Afu1g01970	Dev	0.0408904	0.765721	0
Afu1g01980	Dev	-0.034098	0.934646	0
Afu1g02030	Dev	0.176954	0.00642472	0
Afu1g02550	Dev	0.341121	1.20755e-20	0
Afu1g03040	Dev	0.232869	0.000245046	0
Afu1g03210	Dev	0.200832	0.391262	0
Afu1g03450	Dev	0.0268463	0.857731	0
Afu1g03775	Dev	0.172481	0.217366	0
Afu1g03800	Dev	0.106922	0.517899	0
Afu1g04260	Dev	0.0621844	0.523714	0
Afu1g04710	Dev	-0.00207786	0.990302	0
Afu1g04720	Dev	0.319416	0.00357798	0
Afu1g04750	Dev	-0.228986	0.0316205	0
Afu1g04830	Dev	-0.434144	4.10822e-16	0
Afu1g04850	Dev	0.0471726	0.751433	0
Afu1g04950	Dev	0.0946274	0.238372	0
Afu1g05210	Dev	0.168131	0.139446	0
Afu1g05230	Dev	0.0633921	0.677597	0
Afu1g05740	Dev	0.114515	0.555495	0
Afu1g05800	Dev	0.0822246	0.198432	0
Afu1g05930	Dev	0.0512195	0.504758	0
Afu1g05970	Dev	-0.0345877	0.733088	0
Afu1g06090	Dev	0.0972274	0.483626	0
Afu1g06400	Dev	-0.155506	0.0753462	0
Afu1g06610	Dev	0.217756	0.0343256	0
Afu1g06900	Dev	0.0523359	0.628364	0
Afu1g06920	Dev	0.0326774	0.877412	0
Afu1g07070	Dev	-0.0231967	0.897724	0
Afu1g07140	Dev	0.273929	0.000333311	0
Afu1g07320	Dev	0.326033	6.77894e-07	0
Afu1g07470	Dev	-0.156855	6.53073e-05	0
Afu1g07570	Dev	-0.239427	0.315433	0
Afu1g07690	Dev	-0.0268824	0.738256	0
Afu1g08767	Dev	-0.0575537	0.634268	0
Afu1g08850	Dev	0.271699	1.5019e-06	0
Afu1g09050	Dev	0.0671138	0.602877	0
Afu1g09170	Dev	0.0610096	0.523659	0
Afu1g09270	Dev	-0.287323	0.00138323	0
Afu1g09480	Dev	0.0707218	0.625685	0
Afu1g09540	Dev	0.0444285	0.834411	0
Afu1g09640	Dev	0.115125	0.346429	0
Afu1g09970	Dev	0.149999	0.0508008	0
Afu1g10410	Dev	0.161764	0.238372	0
Afu1g10630	Dev	0.155523	2.55224e-06	0
Afu1g10880	Dev	0.13468	0.392617	0
Afu1g10910	Dev	0.232488	4.39139e-10	0
Afu1g10940	Dev	0.0129278	0.946597	0
Afu1g11080	Dev	0.0701298	0.65833	0
Afu1g11090	Dev	0.205535	0.24063	0
Afu1g11110	Dev	-0.045806	0.82796	0
Afu1g11420	Dev	0.0607186	0.670389	0
Afu1g12490	Dev	-0.152537	0.0564229	0
Afu1g12530	Dev	0.270745	2.02376e-07	0
Afu1g12600	Dev	-0.0508777	0.855536	0
Afu1g12670	Dev	0.0331518	0.809271	0
Afu1g12760	Dev	0.117934	0.289537	0
Afu1g12930	Dev	0.148593	0.308619	0
Afu1g12940	Dev	0.0762073	0.424676	0
Afu1g13090	Dev	-0.0117764	0.887862	0
Afu1g13140	Dev	0.229139	3.90596e-08	0
Afu1g13330	Dev	0.0932169	0.164501	0
Afu1g13470	Dev	0.159086	0.0944389	0
Afu1g13510	Dev	-0.0433983	0.759196	0
Afu1g13600	Dev	-0.04577	0.839107	0
Afu1g13790	Dev	0.29022	0.0034085	0
Afu1g14520	Dev	-0.0675341	0.886922	0
Afu1g14560	Dev	0.721248	3.09241e-54	0
Afu1g14660	Dev	-0.0502285	0.77066	0
Afu1g14810	Dev	0.138604	0.318643	0
Afu1g15230	Dev	0.0448553	0.817926	0
Afu1g15440	Dev	-0.191037	0.119062	0
Afu1g15760	Dev	0.163866	0.0148948	0
Afu1g15810	Dev	0.0584055	0.451205	0
Afu1g15910	Dev	-0.199052	0.614358	0
Afu1g15950	Dev	-0.0963146	0.128126	0
Afu1g16460	Dev	0.0410044	0.835855	0
Afu1g16590	Dev	-0.130745	0.0415297	0
Afu1g16780	Dev	-0.0659442	0.519643	0
Afu1g16840	Dev	0.128516	3.14372e-05	0
Afu1g16850	Dev	0.341127	3.72026e-06	0
Afu1g16950	Dev	0.101542	0.405955	0
Afu1g17250	Dev	0.978961	2.14956e-11	0
Afu2g00660	Dev	-0.120724	0.0747657	0
Afu2g01070	Dev	0.0609422	0.69342	0
Afu2g01170	Dev	-0.0926768	0.0416496	0
Afu2g01260	Dev	0.208981	0.0436084	0
Afu2g01520	Dev	0.180734	0.266359	0
Afu2g01590	Dev	-0.148408	0.290972	0
Afu2g01660	Dev	0.169613	0.0186585	0
Afu2g01700	Dev	-0.0855626	0.243356	0
Afu2g01870	Dev	-0.0270088	0.875947	0
Afu2g01900	Dev	0.0107606	0.94704	0
Afu2g02220	Dev	-0.11374	0.296682	0
Afu2g02310	Dev	0.160631	0.0534595	0
Afu2g02420	Dev	-0.0322372	0.789407	0
Afu2g02520	Dev	0.160593	0.088834	0
Afu2g02530	Dev	0.0857838	0.12411	0
Afu2g02540	Dev	-0.0124305	0.92767	0
Afu2g02850	Dev	-0.020266	0.903489	0
Afu2g03290	Dev	0.16112	3.95407e-05	0
Afu2g03390	Dev	-0.00652869	0.94704	0
Afu2g03460	Dev	-0.0679235	0.454593	0
Afu2g03560	Dev	0.113023	0.477146	0
Afu2g03730	Dev	-0.0882269	0.412592	0
Afu2g03770	Dev	-0.202955	0.140748	0
Afu2g04030	Dev	0.0230427	0.859024	0
Afu2g04670	Dev	-0.135014	0.0720663	0
Afu2g04680	Dev	0.0444449	0.617287	0
Afu2g04740	Dev	0.0245977	0.848366	0
Afu2g05020	Dev	0.0183292	0.938034	0
Afu2g05200	Dev	0.0952165	0.418956	0
Afu2g05360	Dev	0.0344874	0.883942	0
Afu2g05860	Dev	0.0504423	0.712661	0
Afu2g05910	Dev	0.174128	0.000139326	0
Afu2g07340	Dev	-0.13355	0.0173247	0
Afu2g07420	Dev	-0.00359387	0.957837	0
Afu2g07690	Dev	0.0965888	0.65945	0
Afu2g07900	Dev	-0.0490712	0.606674	0
Afu2g08360	Dev	0.0901181	0.575541	0
Afu2g08470	Dev	0.120516	0.509785	0
Afu2g08590	Dev	0.0146817	0.943168	0
Afu2g08690	Dev	0.122946	0.0626702	0
Afu2g09090	Dev	0.128224	0.123916	0
Afu2g09130	Dev	0.213688	4.57723e-05	0
Afu2g09680	Dev	0.282267	0.00313171	0
Afu2g09710	Dev	0.0264265	0.870705	0
Afu2g09790	Dev	0.0135304	0.834479	0
Afu2g09960	Dev	0.28873	1.37385e-09	0
Afu2g10460	Dev	0.121888	0.182056	0
Afu2g10620	Dev	0.0768664	0.408983	0
Afu2g10640	Dev	0.000898375	0.995945	0
Afu2g10730	Dev	0.261382	0.00260312	0
Afu2g10900	Dev	-0.103343	0.244368	0
Afu2g11180	Dev	-0.0429073	0.710321	0
Afu2g11430	Dev	0.184629	0.0604954	0
Afu2g11710	Dev	0.181267	0.052276	0
Afu2g11840	Dev	-0.0325795	0.866512	0
Afu2g12200	Dev	0.0378912	0.767965	0
Afu2g12390	Dev	0.0495121	0.665838	0
Afu2g12640	Dev	-0.263677	0.163317	0
Afu2g13110	Dev	0.415542	5.11391e-19	0
Afu2g13140	Dev	0.542475	4.39139e-10	0
Afu2g13250	Dev	-0.111273	0.0285473	0
Afu2g13260	Dev	-0.219318	0.065148	0
Afu2g13320	Dev	0.0233572	0.894295	0
Afu2g13430	Dev	0.0786423	0.707808	0
Afu2g13440	Dev	0.00623735	0.977373	0
Afu2g13450	Dev	0.18431	0.0432761	0
Afu2g13680	Dev	-0.168923	8.22507e-05	0
Afu2g13760	Dev	0.06683	0.493978	0
Afu2g13770	Dev	0.295381	1.28096e-05	0
Afu2g13860	Dev	-0.210849	0.000232257	0
Afu2g14270	Dev	0.121555	0.0659403	0
Afu2g14670	Dev	0.103738	0.0917353	0
Afu2g14680	Dev	0.136728	0.00940198	0
Afu2g14910	Dev	0.0827108	0.483101	0
Afu2g14990	Dev	0.109356	0.165086	0
Afu2g15010	Dev	0.0204285	0.950376	0
Afu2g15050	Dev	0.115887	0.291612	0
Afu2g16240	Dev	0.117072	0.451373	0
Afu2g16250	Dev	-0.0364383	0.714903	0
Afu2g16840	Dev	0.0846199	0.348866	0
Afu2g16850	Dev	0.158458	0.177805	0
Afu2g17130	Dev	0.0591563	0.698398	0
Afu2g17170	Dev	-0.393169	3.10188e-06	0
Afu3g00930	Dev	-0.635366	3.29692e-06	0
Afu3g01580	Dev	-0.0897554	0.0914403	0
Afu3g02270	Dev	0.861413	7.44276e-126	0
Afu3g03060	Dev	-0.237089	0.365283	0
Afu3g04220	Dev	0.0623187	0.702845	0
Afu3g05540	Dev	0.0332349	0.818298	0
Afu3g05560	Dev	0.0802328	0.356585	0
Afu3g05630	Dev	0.0791439	0.67283	0
Afu3g05650	Dev	-0.00886858	0.947851	0
Afu3g05720	Dev	0.146862	0.371329	0
Afu3g05780	Dev	-0.48847	1.39983e-06	0
Afu3g05900	Dev	0.162736	0.210978	0
Afu3g06140	Dev	0.119597	0.0494837	0
Afu3g06170	Dev	NA	NA	0
Afu3g06300	Dev	0.117034	0.235524	0
Afu3g06450	Dev	0.0100703	0.930295	0
Afu3g06690	Dev	0.0734461	0.471959	0
Afu3g06700	Dev	-0.0465056	0.687124	0
Afu3g07140	Dev	-0.293955	0.000896312	0
Afu3g07430	Dev	-0.0982286	0.606674	0
Afu3g08000	Dev	0.180776	0.16899	0
Afu3g08010	Dev	-0.231729	8.05634e-05	0
Afu3g08200	Dev	0.0535997	0.465264	0
Afu3g08540	Dev	0.0189175	0.901454	0
Afu3g09050	Dev	0.133677	0.170494	0
Afu3g09060	Dev	0.469569	6.4471e-07	0
Afu3g09550	Dev	0.0939811	0.344788	0
Afu3g09850	Dev	0.0974101	0.214721	0
Afu3g09910	Dev	0.0560498	0.569528	0
Afu3g10000	Dev	0.117389	0.143239	0
Afu3g10190	Dev	0.192526	0.20373	0
Afu3g10340	Dev	0.0318232	0.834756	0
Afu3g10360	Dev	-0.0101935	0.927503	0
Afu3g10530	Dev	-0.212721	0.00086651	0
Afu3g10720	Dev	0.15718	0.301912	0
Afu3g10960	Dev	0.172631	0.0011989	0
Afu3g11080	Dev	0.0274382	0.924656	0
Afu3g11170	Dev	0.0812069	0.672822	0
Afu3g11220	Dev	-0.0939829	0.366852	0
Afu3g11250	Dev	0.347662	0.000516874	0
Afu3g11320	Dev	0.0533057	0.641771	0
Afu3g11330	Dev	0.123316	0.028466	0
Afu3g11360	Dev	0.155366	0.000399202	0
Afu3g11380	Dev	0.0968008	0.362528	0
Afu3g11860	Dev	0.169039	0.00230458	0
Afu3g11950	Dev	0.159845	0.700912	0
Afu3g11960	Dev	0.0593027	0.793056	0
Afu3g12080	Dev	0.390211	1.46068e-10	0
Afu3g12100	Dev	-0.0907154	0.293247	0
Afu3g12120	Dev	-0.18481	0.000744699	0
Afu3g12400	Dev	0.0526065	0.619177	0
Afu3g12480	Dev	0.0499842	0.748662	0
Afu3g12640	Dev	0.270752	0.0958066	0
Afu3g12700	Dev	0.2638	0.00336507	0
Afu3g13390	Dev	0.0339479	0.749372	0
Afu3g13600	Dev	-0.444345	0.175861	0
Afu3g13830	Dev	-0.130034	0.277805	0
Afu3g13870	Dev	-0.00415275	0.988569	0
Afu3g13990	Dev	0.108429	0.295377	0
Afu3g14150	Dev	-0.281917	0.0647179	0
Afu3g14230	Dev	0.0384316	0.758112	0
Afu3g14290	Dev	-0.0648184	0.608303	0
Afu3g14330	Dev	0.114748	0.648885	0
Afu3g14420	Dev	0.174922	0.0315716	0
Afu4g01510	Dev	-0.98958	2.72768e-07	0
Afu4g02900	Dev	0.122269	0.425109	0
Afu4g03140	Dev	-0.00252425	0.981133	0
Afu4g03390	Dev	0.00381171	0.990564	0
Afu4g03410	Dev	0.819795	7.57291e-45	0
Afu4g03780	Dev	0.286462	0.301235	0
Afu4g03850	Dev	0.0171757	0.895088	0
Afu4g03970	Dev	0.100538	0.134072	0
Afu4g04120	Dev	-0.0884071	0.36513	0
Afu4g04180	Dev	0.173386	0.0216429	0
Afu4g04390	Dev	0.369421	0.000118963	0
Afu4g04502	Dev	0.125944	0.352104	0
Afu4g04600	Dev	0.0542279	0.689107	0
Afu4g04710	Dev	0.024099	0.825275	0
Afu4g04810	Dev	0.0480859	0.528529	0
Afu4g06260	Dev	-0.0126071	0.94704	0
Afu4g06290	Dev	0.137744	0.320843	0
Afu4g06400	Dev	0.0700828	0.508786	0
Afu4g06750	Dev	0.139904	0.201757	0
Afu4g06820	Dev	0.128242	0.192755	0
Afu4g06880	Dev	0.900571	3.75372e-34	0
Afu4g06970	Dev	0.278519	0.00255901	0
Afu4g07080	Dev	-0.0909759	0.519891	0
Afu4g07190	Dev	0.173977	0.02238	0
Afu4g07260	Dev	0.0615014	0.807964	0
Afu4g07640	Dev	0.015346	0.945851	0
Afu4g08010	Dev	-0.113119	0.0558802	0
Afu4g08070	Dev	0.0574286	0.658212	0
Afu4g08200	Dev	0.0202803	0.879519	0
Afu4g08580	Dev	0.247874	0.00143445	0
Afu4g08820	Dev	0.0388549	0.729546	0
Afu4g09050	Dev	-0.0437588	0.716937	0
Afu4g09710	Dev	0.107576	0.211913	0
Afu4g09940	Dev	-0.477226	0.118201	0
Afu4g10050	Dev	-0.0800521	0.125255	0
Afu4g10220	Dev	0.158154	0.474755	0
Afu4g10550	Dev	-0.0370425	0.753887	0
Afu4g10570	Dev	-0.263582	0.395737	0
Afu4g10660	Dev	0.104846	0.39434	0
Afu4g10770	Dev	-0.508849	5.21604e-05	0
Afu4g10860	Dev	-0.0572386	0.783584	0
Afu4g11050	Dev	0.0952142	0.184206	0
Afu4g11080	Dev	-0.069323	0.367306	0
Afu4g11150	Dev	-0.0594075	0.521244	0
Afu4g11450	Dev	0.0342444	0.723422	0
Afu4g11510	Dev	0.0758514	0.401733	0
Afu4g11560	Dev	0.0530942	0.849431	0
Afu4g11580	Dev	0.00956543	0.902892	0
Afu4g11890	Dev	0.0730366	0.247434	0
Afu4g12210	Dev	0.00955159	0.966858	0
Afu4g12620	Dev	-0.163763	0.113427	0
Afu4g12630	Dev	-0.109114	0.396455	0
Afu4g12680	Dev	-0.0446484	0.729913	0
Afu4g12690	Dev	-0.0366538	0.897674	0
Afu4g12830	Dev	0.0955	0.283243	0
Afu4g12970	Dev	-0.0153629	0.895088	0
Afu4g13170	Dev	0.0851415	0.480815	0
Afu4g13230	Dev	-0.0641603	0.747257	0
Afu4g13390	Dev	0.209471	0.120728	0
Afu4g13530	Dev	0.114229	0.0485702	0
Afu4g13670	Dev	0.173087	0.000315351	0
Afu4g13720	Dev	0.0266473	0.834411	0
Afu5g01780	Dev	0.040299	0.773726	0
Afu5g01860	Dev	-0.00535679	0.971405	0
Afu5g02220	Dev	0.451311	2.02228e-05	0
Afu5g02510	Dev	-0.0266337	0.846761	0
Afu5g02620	Dev	-1.28961	5.62596e-25	-1
Afu5g02690	Dev	-0.0450159	0.762988	0
Afu5g02740	Dev	0.149518	0.0211933	0
Afu5g02800	Dev	0.107802	0.309361	0
Afu5g03080	Dev	0.251122	5.86811e-09	0
Afu5g03610	Dev	0.0619633	0.624207	0
Afu5g03720	Dev	0.0620466	0.61581	0
Afu5g03790	Dev	0.0232158	0.957439	0
Afu5g03820	Dev	0.100558	0.471728	0
Afu5g03850	Dev	-0.0512304	0.725869	0
Afu5g04130	Dev	-0.0262003	0.765641	0
Afu5g04210	Dev	0.211897	0.00418623	0
Afu5g04370	Dev	0.243532	9.55146e-06	0
Afu5g05480	Dev	-0.00290575	0.979912	0
Afu5g05550	Dev	0.0498867	0.661776	0
Afu5g05680	Dev	-0.000554422	0.995497	0
Afu5g05710	Dev	0.0389081	0.710013	0
Afu5g05840	Dev	0.0834783	0.444092	0
Afu5g05900	Dev	0.0956244	0.173738	0
Afu5g05950	Dev	0.00397683	0.97852	0
Afu5g05960	Dev	0.0644426	0.341242	0
Afu5g06080	Dev	0.20592	0.368909	0
Afu5g06190	Dev	0.0613727	0.67283	0
Afu5g06310	Dev	0.0440882	0.823153	0
Afu5g06420	Dev	0.0525146	0.614418	0
Afu5g06510	Dev	-0.0247677	0.839107	0
Afu5g07150	Dev	0.0897303	0.430593	0
Afu5g07260	Dev	-0.0155206	0.908739	0
Afu5g07320	Dev	-0.387372	0.000624605	0
Afu5g07470	Dev	0.0347831	0.704866	0
Afu5g07710	Dev	0.0853066	0.682767	0
Afu5g07880	Dev	-0.136939	0.236497	0
Afu5g08300	Dev	0.0015254	0.98929	0
Afu5g08390	Dev	0.0115446	0.944207	0
Afu5g08420	Dev	0.1328	0.122175	0
Afu5g08430	Dev	0.102664	0.329358	0
Afu5g08540	Dev	0.370743	3.23239e-09	0
Afu5g08550	Dev	-0.00864206	0.956106	0
Afu5g08570	Dev	0.281496	0.00679602	0
Afu5g08580	Dev	-0.0900922	0.687513	0
Afu5g08670	Dev	0.00561134	0.976009	0
Afu5g08700	Dev	0.0881373	0.662047	0
Afu5g08800	Dev	0.134604	0.0219789	0
Afu5g09020	Dev	0.0798419	0.163987	0
Afu5g09090	Dev	0.0331006	0.948175	0
Afu5g09210	Dev	-0.112485	0.00544433	0
Afu5g09240	Dev	0.0298805	0.910649	0
Afu5g09360	Dev	0.0402133	0.669253	0
Afu5g09580	Dev	-0.237518	0.0048775	0
Afu5g09610	Dev	0.0113809	0.93199	0
Afu5g09740	Dev	0.133346	0.304476	0
Afu5g10400	Dev	-0.0127458	NA	0
Afu5g10610	Dev	0.213313	0.037559	0
Afu5g10760	Dev	0.253232	0.111556	0
Afu5g10820	Dev	0.109366	0.276301	0
Afu5g11230	Dev	0.234458	0.0720663	0
Afu5g11370	Dev	0.0602433	0.59498	0
Afu5g11520	Dev	0.0287128	0.759196	0
Afu5g11560	Dev	0.110033	0.0612991	0
Afu5g11610	Dev	0.0474358	0.682767	0
Afu5g11790	Dev	-0.0294	0.847635	0
Afu5g11810	Dev	-0.052824	0.867014	0
Afu5g11970	Dev	0.032193	0.834515	0
Afu5g12020	Dev	0.162798	0.0627396	0
Afu5g12130	Dev	0.0754394	0.447199	0
Afu5g12200	Dev	0.318704	0.0064918	0
Afu5g12210	Dev	0.22914	0.0031393	0
Afu5g12230	Dev	0.0591264	0.424776	0
Afu5g12520	Dev	-0.0788712	0.600596	0
Afu5g12990	Dev	0.111943	0.131576	0
Afu5g13130	Dev	0.0984953	0.567917	0
Afu5g13410	Dev	-0.028967	0.808173	0
Afu5g13460	Dev	-0.0461424	0.825555	0
Afu5g13890	Dev	0.0559827	0.604509	0
Afu5g13970	Dev	0.244269	0.0183117	0
Afu5g14060	Dev	0.192765	0.134661	0
Afu6g02370	Dev	0.0951824	0.153315	0
Afu6g02530	Dev	-0.0455221	0.696205	0
Afu6g02670	Dev	0.421879	0.00120348	0
Afu6g02840	Dev	0.00197551	0.988112	0
Afu6g03740	Dev	0.300823	0.295377	0
Afu6g03890	Dev	-0.104919	0.360786	0
Afu6g04050	Dev	-0.0791161	0.385209	0
Afu6g04250	Dev	-0.0134404	0.916933	0
Afu6g04290	Dev	0.159745	0.0398893	0
Afu6g04420	Dev	0.00625867	0.972087	0
Afu6g04540	Dev	0.106624	0.0947548	0
Afu6g05110	Dev	0.222116	0.00142506	0
Afu6g05120	Dev	0.128419	0.0758986	0
Afu6g05150	Dev	0.0268443	0.674332	0
Afu6g06335	Dev	0.0230885	0.868828	0
Afu6g06520	Dev	-0.165798	0.0808352	0
Afu6g06720	Dev	0.0571414	0.706836	0
Afu6g06860	Dev	-0.0867648	0.304774	0
Afu6g06870	Dev	0.143336	0.0359315	0
Afu6g06900	Dev	0.0358424	0.780562	0
Afu6g07010	Dev	NA	NA	0
Afu6g07020	Dev	0.0304544	NA	0
Afu6g07040	Dev	-0.180696	0.123194	0
Afu6g07290	Dev	0.214125	0.0132158	0
Afu6g07770	Dev	0.170801	0.000431235	0
Afu6g07890	Dev	-0.133859	0.336076	0
Afu6g08350	Dev	0.108982	0.5882	0
Afu6g08520	Dev	0.0570285	0.673714	0
Afu6g08810	Dev	0.0821272	0.674436	0
Afu6g09020	Dev	0.166039	0.154024	0
Afu6g09165	Dev	0.0672277	0.790538	0
Afu6g09250	Dev	0.206774	0.0284128	0
Afu6g09930	Dev	-0.0122253	0.922379	0
Afu6g10060	Dev	0.108952	0.380706	0
Afu6g10240	Dev	-0.127913	0.447477	0
Afu6g10380	Dev	-0.00237792	0.977381	0
Afu6g10410	Dev	0.0372694	0.738188	0
Afu6g10440	Dev	0.051357	0.673714	0
Afu6g10460	Dev	0.20417	0.0110709	0
Afu6g11010	Dev	0.0886183	0.70153	0
Afu6g11410	Dev	-0.148859	0.262999	0
Afu6g11470	Dev	0.0331989	0.775822	0
Afu6g12400	Dev	-0.0104274	0.964144	0
Afu6g12522	Dev	-0.252305	0.00253131	0
Afu6g12540	Dev	-0.0679875	0.387582	0
Afu6g12580	Dev	-0.106479	0.241493	0
Afu6g12820	Dev	0.185776	0.0240313	0
Afu6g12910	Dev	0.0594569	0.661764	0
Afu6g12950	Dev	0.0643957	0.404564	0
Afu6g12970	Dev	0.192872	0.0171493	0
Afu6g12980	Dev	0.208894	0.0110044	0
Afu6g13160	Dev	-0.159985	0.0444446	0
Afu6g13346	Dev	0.0167687	0.954095	0
Afu6g13350	Dev	0.00617072	0.97852	0
Afu6g14220	Dev	0.0885062	0.282762	0
Afu6g14240	Dev	0.125759	0.204963	0
Afu7g01510	Dev	0.176696	0.0567063	0
Afu7g01530	Dev	0.0885867	0.485818	0
Afu7g01880	Dev	0.0578819	0.556019	0
Afu7g01930	Dev	-0.0563283	0.456578	0
Afu7g02170	Dev	-0.110155	0.302303	0
Afu7g02350	Dev	0.120393	0.100082	0
Afu7g03870	Dev	-0.0347988	0.850315	0
Afu7g03900	Dev	0.0539872	0.620358	0
Afu7g03910	Dev	-0.0765944	0.678212	0
Afu7g04480	Dev	0.177382	0.250935	0
Afu7g04610	Dev	0.0680799	0.517363	0
Afu7g04660	Dev	0.0240009	0.834234	0
Afu7g05340	Dev	0.101518	0.438375	0
Afu7g05370	Dev	0.184906	6.6481e-07	0
Afu7g05740	Dev	0.0910378	0.223138	0
Afu7g05920	Dev	0.270903	3.14289e-10	0
Afu7g05950	Dev	0.0786831	0.693196	0
Afu7g06500	Dev	-0.103282	0.688379	0
Afu8g00950	Dev	-0.0473649	0.737399	0
Afu8g01410	Dev	0.395382	2.7352e-06	0
Afu8g01710	Dev	-0.225901	0.00476382	0
Afu8g02840	Dev	-0.00364232	0.976352	0
Afu8g04440	Dev	0.00467075	0.977373	0
Afu8g04460	Dev	0.26034	0.00543981	0
Afu8g04500	Dev	-0.00731424	0.959111	0
Afu8g04540	Dev	-0.0509776	0.739784	0
Afu8g04660	Dev	0.107143	0.438375	0
Afu8g04670	Dev	-7.08365e-05	0.999618	0
Afu8g04810	Dev	0.0689318	0.303596	0
Afu8g04880	Dev	0.0377996	0.715136	0
Afu8g05360	Dev	-0.0735159	0.436046	0
Afu8g05460	Dev	0.153571	0.032071	0
Afu8g05500	Dev	-0.0582184	0.552126	0
Afu8g05560	Dev	0.0154252	0.883693	0
Afu8g05630	Dev	0.0376227	0.740931	0
Afu8g05660	Dev	0.0470933	0.737548	0
Afu8g05680	Dev	0.451288	5.26943e-08	0
Afu1g00100		NA	NA	0
Afu1g00110		0.134195	0.730485	0
Afu1g00120		NA	NA	0
Afu1g00130		NA	NA	0
Afu1g00140		0.0495821	NA	0
Afu1g00150		0.0846266	0.172208	0
Afu1g00160		NA	NA	0
Afu1g00170		NA	NA	0
Afu1g00180		NA	NA	0
Afu1g00200		-0.991332	2.70386e-49	0
Afu1g00210		NA	NA	0
Afu1g00220		-0.0874391	NA	0
Afu1g00230		-0.0025558	NA	0
Afu1g00240		-0.174896	0.678212	0
Afu1g00250		NA	NA	0
Afu1g00270		NA	NA	0
Afu1g00280		NA	NA	0
Afu1g00290		NA	NA	0
Afu1g00300		-0.0874391	NA	0
Afu1g00310		NA	NA	0
Afu1g00320		NA	NA	0
Afu1g00330		NA	NA	0
Afu1g00340		NA	NA	0
Afu1g00350		-0.59817	1.69677e-09	0
Afu1g00390		NA	NA	0
Afu1g00400		NA	NA	0
Afu1g00410		0.0495821	NA	0
Afu1g00420		-0.0529739	0.90277	0
Afu1g00440		0.0264254	NA	0
Afu1g00450		-0.128181	0.747336	0
Afu1g00460		-0.0841682	NA	0
Afu1g00470		0.0840373	NA	0
Afu1g00480		-0.0378533	0.935499	0
Afu1g00490		NA	NA	0
Afu1g00500		-1.16426	4.11842e-17	-1
Afu1g00510		-0.714106	0.000245046	0
Afu1g00520		-0.0268705	0.957369	0
Afu1g00530		-0.0631794	0.815897	0
Afu1g00540		0.19649	0.147327	0
Afu1g00550		0.139568	0.30728	0
Afu1g00560		-0.193821	0.0011292	0
Afu1g00570		-0.117533	0.358432	0
Afu1g00580		-0.118948	NA	0
Afu1g00590		-0.0196839	NA	0
Afu1g00610		-0.130467	NA	0
Afu1g00620		NA	NA	0
Afu1g00630		NA	NA	0
Afu1g00640		NA	NA	0
Afu1g00650		NA	NA	0
Afu1g00660		NA	NA	0
Afu1g00670		NA	NA	0
Afu1g00680		NA	NA	0
Afu1g00690		NA	NA	0
Afu1g00700		NA	NA	0
Afu1g00710		NA	NA	0
Afu1g00720		NA	NA	0
Afu1g00730		NA	NA	0
Afu1g00740		NA	NA	0
Afu1g00750		-0.0635776	0.65833	0
Afu1g00760		-0.068644	0.708151	0
Afu1g00770		-0.735779	3.91547e-12	0
Afu1g00780		NA	NA	0
Afu1g00790		NA	NA	0
Afu1g00800		NA	NA	0
Afu1g00810		-0.0334715	NA	0
Afu1g00820		NA	NA	0
Afu1g00830		NA	NA	0
Afu1g00840		NA	NA	0
Afu1g00850		NA	NA	0
Afu1g00880		0.0540665	NA	0
Afu1g00890		NA	NA	0
Afu1g00910		0.296313	0.326671	0
Afu1g00920		0.191729	0.0535924	0
Afu1g00930		NA	NA	0
Afu1g00940		0.0983458	NA	0
Afu1g00950		-0.0425977	0.933604	0
Afu1g00960		-0.108555	0.615556	0
Afu1g00970		NA	NA	0
Afu1g01020		NA	NA	0
Afu1g01030		NA	NA	0
Afu1g01040		NA	NA	0
Afu1g01050		NA	NA	0
Afu1g01070		NA	NA	0
Afu1g01080		NA	NA	0
Afu1g01090		NA	NA	0
Afu1g01100		-0.351034	0.259667	0
Afu1g01110		NA	NA	0
Afu1g01120		0.170966	0.624432	0
Afu1g01130		-0.0183795	0.969971	0
Afu1g01140		0.00113577	0.996106	0
Afu1g01160		-0.365302	0.279153	0
Afu1g01170		-0.046409	NA	0
Afu1g01175		0.233094	0.506974	0
Afu1g01180		-0.14252	0.721078	0
Afu1g01190		-0.238564	0.483253	0
Afu1g01200		NA	NA	0
Afu1g01210		-0.413557	NA	0
Afu1g01220		-0.744149	0.00577355	0
Afu1g01230		0.135767	0.71468	0
Afu1g01240		0.0500637	0.848366	0
Afu1g01250		-0.136721	NA	0
Afu1g01260		0.0577575	0.901454	0
Afu1g01265		0.183306	0.643995	0
Afu1g01270		-0.0345015	NA	0
Afu1g01280		NA	NA	0
Afu1g01290		NA	NA	0
Afu1g01300		-0.782019	3.91438e-07	0
Afu1g01310		-0.0267186	NA	0
Afu1g01320		0.0717559	NA	0
Afu1g01330		-0.361251	0.227471	0
Afu1g01340		-0.164166	0.60527	0
Afu1g01350		-0.106119	0.784484	0
Afu1g01360		-0.366758	0.0230466	0
Afu1g01370		-0.178174	0.482902	0
Afu1g01380		-0.0234414	0.906697	0
Afu1g01390		-0.347471	0.121947	0
Afu1g01400		-0.0275156	0.955019	0
Afu1g01410		-0.0604106	0.874516	0
Afu1g01420		-0.0334715	NA	0
Afu1g01430		0.249952	0.270301	0
Afu1g01440		-0.073253	0.852503	0
Afu1g01450		-0.238879	0.413858	0
Afu1g01460		0.129484	0.749304	0
Afu1g01480		-0.0048275	NA	0
Afu1g01490		-0.722685	3.49866e-07	0
Afu1g01500		-0.400841	0.209548	0
Afu1g01520		-0.0687312	NA	0
Afu1g01530		-0.555462	2.07186e-05	0
Afu1g01540		-0.261777	0.000511649	0
Afu1g01560		-0.0417796	0.841462	0
Afu1g01570		-0.0259102	0.93199	0
Afu1g01580		-0.0369793	NA	0
Afu1g01590		-0.020081	0.902892	0
Afu1g01610		0.139584	0.523802	0
Afu1g01620		-0.0689362	0.804424	0
Afu1g01630		-0.0042724	0.988322	0
Afu1g01640		-0.218124	0.0620466	0
Afu1g01650		0.367674	0.0966391	0
Afu1g01660		0.0908631	0.839459	0
Afu1g01670		-0.0017468	NA	0
Afu1g01680		-0.132835	0.0436084	0
Afu1g01690		-0.514983	7.09372e-22	0
Afu1g01700		-0.135776	0.693211	0
Afu1g01710		NA	NA	0
Afu1g01720		-0.0759553	0.375542	0
Afu1g01730		-0.092555	0.398328	0
Afu1g01740		0.0314611	0.825394	0
Afu1g01750		-0.00653161	0.976759	0
Afu1g01760		0.127997	0.111857	0
Afu1g01770		-0.217915	0.193342	0
Afu1g01780		0.0522155	0.902707	0
Afu1g01790		0.00103917	0.993158	0
Afu1g01812		-0.0443773	0.783049	0
Afu1g01820		-0.410881	0.220186	0
Afu1g01830		0.156453	0.468692	0
Afu1g01850		0.150488	0.342591	0
Afu1g01860		0.0980976	0.569964	0
Afu1g01870		0.0981787	0.44329	0
Afu1g01890		-0.217709	0.23688	0
Afu1g01900		0.188523	0.43356	0
Afu1g01910		0.293163	0.0161843	0
Afu1g01920		-0.486377	5.10474e-11	0
Afu1g01930		-0.0405821	0.880689	0
Afu1g01940		-0.612313	2.18116e-05	0
Afu1g01950		0.226616	0.333008	0
Afu1g01960		0.842575	4.65817e-14	0
Afu1g01990		0.163932	0.163256	0
Afu1g02000		-0.177197	0.165062	0
Afu1g02010		-0.0452535	0.708911	0
Afu1g02020		0.100252	0.31668	0
Afu1g02040		-0.295326	0.210752	0
Afu1g02050		0.0723375	0.401265	0
Afu1g02060		0.0345859	0.912982	0
Afu1g02070		0.200405	0.0165624	0
Afu1g02080		0.00434828	0.984966	0
Afu1g02090		-0.361641	0.000121157	0
Afu1g02100		-0.4621	0.00182632	0
Afu1g02110		0.00772684	0.946384	0
Afu1g02120		-0.207039	0.0492274	0
Afu1g02130		0.227968	0.0175254	0
Afu1g02140		0.162277	0.0604988	0
Afu1g02150		-0.0311523	0.75606	0
Afu1g02160		0.0508867	0.834411	0
Afu1g02170		-0.0516337	0.762558	0
Afu1g02180		0.0599758	0.765641	0
Afu1g02190		0.0370827	0.796805	0
Afu1g02200		-0.0926584	0.390404	0
Afu1g02210		-0.0330462	0.802901	0
Afu1g02220		-0.159139	NA	0
Afu1g02230		-0.160406	0.684396	0
Afu1g02240		0.00636317	NA	0
Afu1g02250		NA	NA	0
Afu1g02255		-0.0971791	NA	0
Afu1g02260		-0.157238	NA	0
Afu1g02270		-0.122545	0.119062	0
Afu1g02280		-0.121464	0.433518	0
Afu1g02290		-0.201289	0.0690125	0
Afu1g02300		0.146912	NA	0
Afu1g02310		0.00392522	0.991874	0
Afu1g02320		0.377814	0.118836	0
Afu1g02330		0.283346	0.0199496	0
Afu1g02340		0.219839	0.00234816	0
Afu1g02350		-0.103333	0.727396	0
Afu1g02360		0.150557	0.439895	0
Afu1g02370		0.118696	0.709065	0
Afu1g02380		-0.0733392	0.843163	0
Afu1g02390		-0.0115841	0.959801	0
Afu1g02400		0.183415	0.09377	0
Afu1g02410		-0.00834867	0.946342	0
Afu1g02420		-0.0225837	0.895146	0
Afu1g02430		-0.0984362	0.327781	0
Afu1g02440		0.0053711	0.988067	0
Afu1g02450		-0.174904	0.337434	0
Afu1g02460		0.0420289	0.756416	0
Afu1g02480		-0.0920541	0.68245	0
Afu1g02490		-0.0125462	0.956212	0
Afu1g02500		-0.131718	0.449144	0
Afu1g02510		0.0344153	0.869145	0
Afu1g02520		-0.168928	NA	0
Afu1g02530		-0.763643	7.006e-17	0
Afu1g02540		-0.0158045	0.934572	0
Afu1g02560		0.171698	0.200019	0
Afu1g02570		-0.0575433	0.701659	0
Afu1g02580		0.0717671	0.708384	0
Afu1g02590		0.101857	0.32642	0
Afu1g02600		-0.0294894	0.792194	0
Afu1g02610		-0.0332175	0.795568	0
Afu1g02620		0.0770055	0.696291	0
Afu1g02630		0.00518222	0.975034	0
Afu1g02640		0.0191867	0.906509	0
Afu1g02650		0.0349748	0.943168	0
Afu1g02660		-0.110152	0.804424	0
Afu1g02670		0.00716233	0.93556	0
Afu1g02680		-0.00986564	0.969041	0
Afu1g02700		-0.0872764	0.561189	0
Afu1g02710		0.0223534	0.882213	0
Afu1g02720		0.0363728	0.847869	0
Afu1g02730		0.149638	0.283101	0
Afu1g02740		0.0323983	NA	0
Afu1g02750		0.0248004	NA	0
Afu1g02760		0.0814426	0.679478	0
Afu1g02770		0.360633	0.00142313	0
Afu1g02780		0.231532	0.284497	0
Afu1g02800		-0.0867814	0.445558	0
Afu1g02810		0.0395293	0.863074	0
Afu1g02820		-0.514033	3.67928e-32	0
Afu1g02830		-0.105397	0.190151	0
Afu1g02840		0.11966	0.390765	0
Afu1g02850		-0.218445	0.0707999	0
Afu1g02860		-0.215813	0.448232	0
Afu1g02870		0.0894328	0.381127	0
Afu1g02880		0.109671	0.379576	0
Afu1g02890		0.260398	0.0390377	0
Afu1g02900		-0.0073757	0.969502	0
Afu1g02910		-0.0888021	0.270052	0
Afu1g02920		-0.00279716	0.988569	0
Afu1g02930		0.215119	0.055941	0
Afu1g02940		-0.12797	0.458897	0
Afu1g02950		-0.00621017	0.963185	0
Afu1g02960		-0.0359684	0.923235	0
Afu1g02970		0.1349	0.0496132	0
Afu1g02980		0.0714188	0.585358	0
Afu1g02985		0.198634	0.0585285	0
Afu1g02990		-0.136579	0.0990281	0
Afu1g03000		-0.00155903	0.992016	0
Afu1g03010		-0.0905613	0.360786	0
Afu1g03020		0.0322642	0.839489	0
Afu1g03030		-0.0640404	0.456371	0
Afu1g03035		0.130857	0.663999	0
Afu1g03050		0.0719202	0.529846	0
Afu1g03060		0.0864847	0.561189	0
Afu1g03070		0.0193378	0.867014	0
Afu1g03080		0.152083	0.188948	0
Afu1g03090		-0.266054	0.0192211	0
Afu1g03100		0.188511	0.326406	0
Afu1g03110		0.0744717	0.423226	0
Afu1g03120		-0.0978383	0.368746	0
Afu1g03130		0.0480317	0.782275	0
Afu1g03140		-0.221136	0.120728	0
Afu1g03150		0.350105	0.128534	0
Afu1g03160		-0.496924	0.114005	0
Afu1g03170		-0.155027	0.396354	0
Afu1g03180		0.0519018	0.905416	0
Afu1g03190		0.0329672	0.944207	0
Afu1g03200		1.75107	2.33208e-14	1
Afu1g03220		-0.0935793	NA	0
Afu1g03230		-0.262261	NA	0
Afu1g03240		NA	NA	0
Afu1g03250		NA	NA	0
Afu1g03260		NA	NA	0
Afu1g03270		0.0624596	NA	0
Afu1g03280		-0.0153016	0.976009	0
Afu1g03290		-0.0577675	0.884617	0
Afu1g03300		0.0171274	0.972087	0
Afu1g03310		-0.046409	NA	0
Afu1g03320		0.316442	0.368613	0
Afu1g03352		-0.0136004	NA	0
Afu1g03360		-0.0914924	0.834284	0
Afu1g03370		-0.120721	0.0927807	0
Afu1g03380		-0.0564755	0.76338	0
Afu1g03390		0.171612	0.419396	0
Afu1g03400		-7.4927e-05	0.999618	0
Afu1g03410		0.298035	0.00158627	0
Afu1g03420		0.146487	0.144769	0
Afu1g03430		0.0740018	0.614796	0
Afu1g03440		0.167893	0.0356318	0
Afu1g03460		0.00593092	0.972876	0
Afu1g03470		0.021514	NA	0
Afu1g03480		0.150001	NA	0
Afu1g03490		0.14362	0.212617	0
Afu1g03500		0.00672439	0.94704	0
Afu1g03510		0.126676	0.316772	0
Afu1g03520		-1.08014	3.28846e-11	-1
Afu1g03530		-0.25255	0.206839	0
Afu1g03540		0.0382917	0.753926	0
Afu1g03550		0.0891019	0.269046	0
Afu1g03560		-0.012863	0.931112	0
Afu1g03570		-0.123574	0.56273	0
Afu1g03580		-0.0423062	0.870376	0
Afu1g03590		0.0886457	0.440025	0
Afu1g03600		0.0575784	0.802186	0
Afu1g03610		1.10535	4.82807e-32	1
Afu1g03620		-0.105161	0.480995	0
Afu1g03630		0.00948253	0.935107	0
Afu1g03640		-0.074872	0.555189	0
Afu1g03650		0.207501	0.401872	0
Afu1g03660		0.0733289	0.623368	0
Afu1g03670		-0.0334715	NA	0
Afu1g03680		-0.0703675	0.344843	0
Afu1g03690		-0.410922	9.58373e-05	0
Afu1g03700		-0.0886868	0.743575	0
Afu1g03710		0.0203522	0.89309	0
Afu1g03720		0.0058079	0.956212	0
Afu1g03730		-0.215063	0.00916409	0
Afu1g03740		-0.0143525	0.879519	0
Afu1g03750		0.220617	0.0570036	0
Afu1g03760		0.0422858	0.829343	0
Afu1g03790		-0.261666	0.136943	0
Afu1g03810		0.0890965	0.51271	0
Afu1g03820		-0.0764908	0.565796	0
Afu1g03830		0.0502821	0.779558	0
Afu1g03840		0.296775	0.000140032	0
Afu1g03860		-0.0350722	0.897674	0
Afu1g03870		-0.0615178	0.688628	0
Afu1g03880		-0.266538	0.0174095	0
Afu1g03890		-0.0786995	0.411389	0
Afu1g03910		0.0518217	0.720756	0
Afu1g03920		0.151396	0.0493701	0
Afu1g03930		0.0684774	0.600596	0
Afu1g03940		-0.00518212	0.9674	0
Afu1g03950		0.187913	5.09651e-05	0
Afu1g03960		0.0697835	0.660227	0
Afu1g03970		0.0863962	0.43743	0
Afu1g03992		0.155172	0.213671	0
Afu1g04010		0.15341	0.162648	0
Afu1g04020		-0.0545826	0.651724	0
Afu1g04040		0.0975908	0.26836	0
Afu1g04062		-0.0755108	0.348774	0
Afu1g04070		0.006185	0.937964	0
Afu1g04080		0.142586	0.232708	0
Afu1g04090		0.309637	0.0361354	0
Afu1g04100		-0.0951204	0.72583	0
Afu1g04110		-0.0846032	0.597837	0
Afu1g04120		0.0647706	0.669755	0
Afu1g04130		-0.1257	0.40758	0
Afu1g04140		-0.373412	1.28296e-07	0
Afu1g04150		-0.303544	1.3112e-20	0
Afu1g04160		-0.28393	0.0985663	0
Afu1g04170		-0.179705	0.143239	0
Afu1g04190		0.0613149	0.476955	0
Afu1g04210		0.0556295	0.717427	0
Afu1g04220		-0.0477621	NA	0
Afu1g04230		0.336726	0.00200483	0
Afu1g04240		0.0576597	0.664375	0
Afu1g04250		0.288544	0.129583	0
Afu1g04270		-0.0823802	0.430055	0
Afu1g04280		0.128218	0.18565	0
Afu1g04290		0.0249736	0.847635	0
Afu1g04300		-0.631693	0.00232011	0
Afu1g04310		-0.347387	0.152704	0
Afu1g04315		0.0449314	0.76598	0
Afu1g04320		0.0996249	0.428193	0
Afu1g04330		-0.181657	0.200115	0
Afu1g04340		0.0500976	0.83221	0
Afu1g04350		-0.294865	0.0275494	0
Afu1g04360		0.0889715	0.431499	0
Afu1g04370		0.0614288	0.788059	0
Afu1g04380		0.0296297	0.812656	0
Afu1g04390		-0.094265	0.332757	0
Afu1g04400		-0.0728016	0.624595	0
Afu1g04410		0.11124	0.409145	0
Afu1g04420		0.120826	0.678212	0
Afu1g04430		0.296021	3.88497e-05	0
Afu1g04440		-0.0153873	0.934646	0
Afu1g04450		0.133088	0.184212	0
Afu1g04455		-0.163865	0.69256	0
Afu1g04460		0.149169	0.317808	0
Afu1g04470		0.228134	0.0418962	0
Afu1g04480		0.175651	0.153921	0
Afu1g04490		0.0501068	0.692341	0
Afu1g04510		0.530378	0.000420454	0
Afu1g04520		0.0235476	0.848366	0
Afu1g04530		0.16034	0.236166	0
Afu1g04540		0.21013	0.00173445	0
Afu1g04550		0.183029	0.0138524	0
Afu1g04560		-0.172086	0.000234501	0
Afu1g04570		0.0142192	0.947851	0
Afu1g04575		0.0618477	0.555296	0
Afu1g04580		-0.0502537	0.83221	0
Afu1g04590		-0.0181205	0.923986	0
Afu1g04600		0.0872414	0.595514	0
Afu1g04610		-0.0815861	0.613093	0
Afu1g04620		0.150758	0.724324	0
Afu1g04630		-0.0144726	0.906351	0
Afu1g04640		0.15505	0.114005	0
Afu1g04650		NA	NA	0
Afu1g04660		0.138899	0.209622	0
Afu1g04670		0.0673134	0.460269	0
Afu1g04680		0.0203813	0.882213	0
Afu1g04690		-0.000373888	0.997788	0
Afu1g04700		0.0834436	0.30981	0
Afu1g04730		-0.556749	0.000122036	0
Afu1g04740		0.173587	0.638949	0
Afu1g04760		-0.0361768	0.835855	0
Afu1g04770		-0.145035	0.321245	0
Afu1g04780		-0.121587	0.223497	0
Afu1g04790		0.103361	0.40758	0
Afu1g04800		0.0276222	0.884741	0
Afu1g04810		-0.0349414	0.834479	0
Afu1g04820		0.0263812	0.883657	0
Afu1g04840		0.0531358	0.733948	0
Afu1g04860		0.0369194	0.783584	0
Afu1g04870		0.0713589	0.710321	0
Afu1g04880		0.240229	0.000298062	0
Afu1g04890		0.220981	0.00254962	0
Afu1g04900		0.219006	6.14395e-07	0
Afu1g04910		0.0283463	0.883947	0
Afu1g04920		0.242407	0.215813	0
Afu1g04930		0.249233	0.000582557	0
Afu1g04940		0.0531235	0.731832	0
Afu1g04960		-0.238596	0.0306231	0
Afu1g04970		0.0822893	0.432808	0
Afu1g04980		0.146288	0.217685	0
Afu1g04990		-0.0689779	0.51992	0
Afu1g05000		-0.00171629	0.990302	0
Afu1g05010		-0.405013	0.0470798	0
Afu1g05020		0.117054	0.245988	0
Afu1g05030		NA	NA	0
Afu1g05040		-0.0556544	0.26818	0
Afu1g05050		-0.052938	0.794718	0
Afu1g05060		0.137925	0.266607	0
Afu1g05070		0.0759739	0.614796	0
Afu1g05080		0.241985	0.000153976	0
Afu1g05090		-0.228988	0.55571	0
Afu1g05100		-0.0224732	0.89309	0
Afu1g05110		-0.0366617	0.809621	0
Afu1g05120		0.182868	0.0393957	0
Afu1g05130		-0.0369806	0.841779	0
Afu1g05140		-0.0664226	0.866512	0
Afu1g05150		-0.0946442	0.625687	0
Afu1g05160		0.000722796	0.995646	0
Afu1g05170		-0.0550243	0.797896	0
Afu1g05180		0.299783	0.0328782	0
Afu1g05190		0.144203	0.00674786	0
Afu1g05200		0.00187461	0.992403	0
Afu1g05220		-0.155884	0.0226364	0
Afu1g05240		-0.00101432	0.996106	0
Afu1g05260		0.0360496	0.838636	0
Afu1g05270		-0.0489697	0.659498	0
Afu1g05280		-0.0882488	0.627649	0
Afu1g05290		-0.382695	0.0486025	0
Afu1g05300		0.0509094	0.660227	0
Afu1g05310		0.00658132	0.969682	0
Afu1g05320		-0.0922698	0.240205	0
Afu1g05330		0.00294344	0.988297	0
Afu1g05340		0.257271	0.122273	0
Afu1g05350		0.13323	0.500134	0
Afu1g05360		0.053456	0.745509	0
Afu1g05370		0.0206218	0.87164	0
Afu1g05380		-0.0306347	0.867364	0
Afu1g05390		0.237243	0.000537483	0
Afu1g05400		0.473359	0.13661	0
Afu1g05410		0.0584313	0.72583	0
Afu1g05420		0.120475	0.121217	0
Afu1g05430		0.13731	0.623738	0
Afu1g05440		-0.033155	0.887487	0
Afu1g05450		0.0936175	0.392107	0
Afu1g05460		-0.015797	0.933563	0
Afu1g05470		-0.0161098	0.943604	0
Afu1g05480		0.0717578	NA	0
Afu1g05490		-0.0575492	0.684396	0
Afu1g05500		0.125424	0.168129	0
Afu1g05510		0.10112	0.283709	0
Afu1g05520		0.0166954	0.930908	0
Afu1g05530		0.0662054	0.772268	0
Afu1g05540		-0.0164985	0.913552	0
Afu1g05550		0.192484	0.0781462	0
Afu1g05560		-0.00402182	0.977381	0
Afu1g05570		0.0847547	0.75606	0
Afu1g05580		0.0432238	0.759451	0
Afu1g05590		-0.195721	0.00681507	0
Afu1g05595		0.147957	0.0620345	0
Afu1g05600		-0.154262	0.717427	0
Afu1g05610		0.0442485	0.604509	0
Afu1g05620		0.0437402	0.572551	0
Afu1g05630		0.134181	0.400551	0
Afu1g05640		-0.0213996	0.839489	0
Afu1g05650		0.108275	0.439525	0
Afu1g05655		0.042838	0.710321	0
Afu1g05660		-0.0611453	0.822122	0
Afu1g05670		0.203599	0.513235	0
Afu1g05680		-0.0645551	0.45639	0
Afu1g05690		-0.0529527	0.772375	0
Afu1g05700		0.044546	0.806979	0
Afu1g05710		0.0591431	0.843163	0
Afu1g05720		0.170636	0.297408	0
Afu1g05730		-0.0879303	0.33909	0
Afu1g05745		0.125554	0.360786	0
Afu1g05750		0.226375	0.287911	0
Afu1g05760		-0.292927	0.424776	0
Afu1g05770		0.262418	0.00580502	0
Afu1g05780		0.641035	0.0105228	0
Afu1g05790		0.203536	0.00486396	0
Afu1g05810		0.0224039	0.895088	0
Afu1g05820		0.0484043	0.835453	0
Afu1g05830		0.0196301	0.928958	0
Afu1g05840		0.152186	0.121519	0
Afu1g05850		0.155161	0.71436	0
Afu1g05860		0.08594	0.813354	0
Afu1g05870		0.0823739	0.608303	0
Afu1g05880		-0.128036	NA	0
Afu1g05890		0.0329524	NA	0
Afu1g05900		0.0526337	0.630119	0
Afu1g05910		-0.273986	0.000626434	0
Afu1g05920		0.268865	9.20016e-06	0
Afu1g05940		-0.0218646	0.93711	0
Afu1g05950		-0.0247741	0.904745	0
Afu1g05960		-0.072783	0.494207	0
Afu1g05980		0.104188	0.608758	0
Afu1g05990		0.164934	0.119568	0
Afu1g06000		-0.170079	0.637311	0
Afu1g06010		0.0323983	NA	0
Afu1g06020		0.0582942	0.608283	0
Afu1g06030		0.0369657	0.628668	0
Afu1g06040		0.118143	0.475641	0
Afu1g06050		-0.0402219	0.700885	0
Afu1g06060		0.06594	0.698243	0
Afu1g06071		0.202052	0.0466163	0
Afu1g06080		0.129452	0.335161	0
Afu1g06100		-0.288839	0.0410873	0
Afu1g06110		0.278036	0.0335446	0
Afu1g06120		NA	NA	0
Afu1g06130		-0.0833628	0.615906	0
Afu1g06140		-0.248722	0.0986076	0
Afu1g06150		-0.218186	0.220553	0
Afu1g06160		-0.072071	0.806979	0
Afu1g06170		-0.0264515	0.69142	0
Afu1g06180		0.0227127	0.905916	0
Afu1g06190		0.254435	0.00395264	0
Afu1g06200		-0.0622745	0.529846	0
Afu1g06210		-0.225546	0.000610546	0
Afu1g06220		-0.0264209	0.880398	0
Afu1g06230		0.0980153	0.558647	0
Afu1g06240		-0.0603022	0.454742	0
Afu1g06250		0.201126	0.09118	0
Afu1g06260		-0.0134136	0.949294	0
Afu1g06270		-0.217471	0.181162	0
Afu1g06280		0.0142375	0.931967	0
Afu1g06290		0.0118818	0.951441	0
Afu1g06300		0.0888479	0.119255	0
Afu1g06310		-0.0784786	0.33909	0
Afu1g06320		0.0704272	0.222071	0
Afu1g06330		0.395494	2.82921e-05	0
Afu1g06340		0.0509846	0.356332	0
Afu1g06350		-0.0327302	0.792367	0
Afu1g06360		0.00444663	0.984767	0
Afu1g06370		-0.0636519	0.588335	0
Afu1g06380		-0.0221308	0.919448	0
Afu1g06390		0.00600871	0.928328	0
Afu1g06410		0.00243378	0.986309	0
Afu1g06420		0.0875226	0.545566	0
Afu1g06430		0.0913042	0.597837	0
Afu1g06440		0.0551615	0.877565	0
Afu1g06450		-0.0458264	0.841093	0
Afu1g06460		0.0405144	0.855536	0
Afu1g06470		-0.111881	0.377673	0
Afu1g06480		-0.139772	0.50022	0
Afu1g06490		0.0289328	0.863093	0
Afu1g06500		-0.166103	0.0847608	0
Afu1g06510		0.0412225	0.80195	0
Afu1g06520		0.0889703	0.372886	0
Afu1g06530		0.191371	0.196967	0
Afu1g06540		-0.0109074	0.957002	0
Afu1g06550		-0.50294	0.0018115	0
Afu1g06560		-0.201995	0.617368	0
Afu1g06570		0.172126	0.0473639	0
Afu1g06580		-0.216699	6.15778e-12	0
Afu1g06590		-0.0160789	0.914676	0
Afu1g06600		0.107794	0.304541	0
Afu1g06620		0.238012	0.214721	0
Afu1g06630		0.0944326	0.526412	0
Afu1g06640		-0.262522	0.358432	0
Afu1g06650		-0.131667	0.0715094	0
Afu1g06660		0.116667	0.211824	0
Afu1g06670		-0.0695847	0.710258	0
Afu1g06680		-0.0669324	0.437488	0
Afu1g06690		-0.154387	0.168109	0
Afu1g06700		-0.0745547	0.453402	0
Afu1g06710		0.0700777	0.487891	0
Afu1g06720		0.023553	0.868599	0
Afu1g06730		-0.36469	0.0131744	0
Afu1g06740		0.032361	0.896158	0
Afu1g06762		-0.0349619	0.823095	0
Afu1g06770		0.110871	0.097512	0
Afu1g06780		0.164768	0.00440627	0
Afu1g06790		0.0690362	0.390593	0
Afu1g06800		-0.075173	0.593459	0
Afu1g06810		0.281763	0.000335235	0
Afu1g06820		0.064593	0.336076	0
Afu1g06830		0.129992	0.300618	0
Afu1g06840		0.0286078	0.916568	0
Afu1g06850		0.166386	0.0562498	0
Afu1g06860		0.0746474	0.386433	0
Afu1g06870		-0.0446413	NA	0
Afu1g06880		0.09105	0.741875	0
Afu1g06890		-0.0154197	0.927955	0
Afu1g06910		-0.086035	0.765217	0
Afu1g06930		-0.164176	0.0245291	0
Afu1g06940		0.0483652	0.632966	0
Afu1g06950		0.238669	0.0427266	0
Afu1g06960		0.249337	0.0281932	0
Afu1g06970		0.0693099	0.693211	0
Afu1g06980		0.297312	0.00115829	0
Afu1g07000		0.11651	0.372886	0
Afu1g07010		0.0655463	0.420825	0
Afu1g07020		0.0739811	0.743518	0
Afu1g07030		0.407433	0.18811	0
Afu1g07040		-0.229818	0.0799703	0
Afu1g07050		0.0214424	0.866531	0
Afu1g07080		0.109406	0.578489	0
Afu1g07090		-0.0577764	0.67759	0
Afu1g07100		-0.119965	0.337801	0
Afu1g07110		0.331857	4.62942e-06	0
Afu1g07130		-0.0261512	0.762558	0
Afu1g07150		-0.0284425	0.807847	0
Afu1g07160		-0.0728417	0.703122	0
Afu1g07170		-0.212103	0.000360695	0
Afu1g07180		-0.151986	0.0565489	0
Afu1g07190		-0.0932592	0.841779	0
Afu1g07195		0.0633565	0.688379	0
Afu1g07200		0.316155	1.46849e-06	0
Afu1g07210		0.323098	0.0524604	0
Afu1g07220		0.155466	0.0305023	0
Afu1g07230		-0.269492	0.0397422	0
Afu1g07240		0.0767492	0.366332	0
Afu1g07250		-0.196989	0.102704	0
Afu1g07260		0.0569196	0.628364	0
Afu1g07270		-0.0126427	0.966587	0
Afu1g07280		0.088628	0.483433	0
Afu1g07300		0.301699	0.0098196	0
Afu1g07310		0.122345	0.330146	0
Afu1g07330		-0.504952	0.0740371	0
Afu1g07340		-0.0627236	0.781659	0
Afu1g07350		-0.063092	0.450275	0
Afu1g07360		0.086358	0.608979	0
Afu1g07370		0.126051	0.765885	0
Afu1g07380		0.0860049	0.629091	0
Afu1g07400		0.118127	0.626857	0
Afu1g07420		0.119553	0.320897	0
Afu1g07430		0.201061	0.00342985	0
Afu1g07440		0.0283787	0.614358	0
Afu1g07450		0.135994	0.134061	0
Afu1g07480		0.495788	3.82926e-09	0
Afu1g07490		0.0965939	0.339746	0
Afu1g07500		-0.18896	0.0141319	0
Afu1g07510		-0.00996055	0.954265	0
Afu1g07520		-0.13844	0.101391	0
Afu1g07530		0.204354	0.000715694	0
Afu1g07540		-0.00461906	0.971522	0
Afu1g07550		-0.265879	0.244661	0
Afu1g07555		-0.337246	NA	0
Afu1g07560		-0.0903658	0.818881	0
Afu1g07580		-0.236425	0.111301	0
Afu1g07590		0.12329	0.110003	0
Afu1g07600		0.166682	0.368746	0
Afu1g07610		0.0504718	0.698398	0
Afu1g07620		-0.0234382	0.866017	0
Afu1g07625		-0.0774971	0.380325	0
Afu1g07630		-0.142004	0.00496651	0
Afu1g07640		-0.0729829	0.38377	0
Afu1g07650		-0.0802285	0.304175	0
Afu1g07660		-0.0142026	0.938034	0
Afu1g07670		-0.0568815	0.437354	0
Afu1g07680		0.0400524	0.763538	0
Afu1g07700		0.0583099	0.485518	0
Afu1g07710		0.00482143	0.973293	0
Afu1g07720		-0.00208836	0.984278	0
Afu1g07730		-0.550032	6.26477e-12	0
Afu1g07740		0.00957108	0.951141	0
Afu1g07750		-0.0853009	0.424776	0
Afu1g08760		0.00868714	0.94704	0
Afu1g08780		NA	NA	0
Afu1g08790		0.0351874	0.73482	0
Afu1g08795		0.114613	0.240321	0
Afu1g08800		-0.0646083	0.710321	0
Afu1g08810		0.00715247	0.94704	0
Afu1g08820		0.0339425	0.780937	0
Afu1g08830		-0.0541485	0.727332	0
Afu1g08840		-0.0617907	0.408299	0
Afu1g08860		0.124399	0.306895	0
Afu1g08870		0.00738957	0.962595	0
Afu1g08880		-0.00208035	0.98533	0
Afu1g08890		-0.0615769	0.714205	0
Afu1g08900		0.0294899	0.776221	0
Afu1g08910		-0.140281	0.256959	0
Afu1g08920		-0.0766289	0.363147	0
Afu1g08930		0.0330412	0.737419	0
Afu1g08940		0.0215946	0.878925	0
Afu1g08950		0.0903128	0.632155	0
Afu1g08960		0.0708689	0.486496	0
Afu1g08970		0.0863584	0.677885	0
Afu1g08980		-0.0164308	0.908739	0
Afu1g08990		0.00549843	0.979912	0
Afu1g09000		0.0507616	0.817778	0
Afu1g09010		0.0720498	0.437895	0
Afu1g09020		0.262894	0.00173231	0
Afu1g09030		-0.165833	0.0197066	0
Afu1g09040		0.088551	0.274627	0
Afu1g09060		-0.108569	0.424209	0
Afu1g09070		-0.0398662	0.726279	0
Afu1g09080		0.190301	0.0137958	0
Afu1g09090		0.132992	0.461054	0
Afu1g09100		0.158967	0.358113	0
Afu1g09110		-0.0162434	0.906509	0
Afu1g09120		-0.828879	1.91046e-17	0
Afu1g09130		-0.00632586	0.975973	0
Afu1g09140		0.482239	0.128515	0
Afu1g09150		0.0718355	0.684396	0
Afu1g09160		0.00486178	0.985282	0
Afu1g09180		-0.00985374	0.950266	0
Afu1g09190		-0.0181527	0.907651	0
Afu1g09200		-0.0547595	0.652138	0
Afu1g09210		0.0550756	0.715781	0
Afu1g09220		0.0944381	0.558163	0
Afu1g09230		0.13085	0.447795	0
Afu1g09240		0.0162311	0.896101	0
Afu1g09250		0.0120507	0.930295	0
Afu1g09260		-0.0444199	0.931334	0
Afu1g09280		0.0863855	0.239855	0
Afu1g09290		0.131545	0.0995194	0
Afu1g09300		-0.144961	0.641771	0
Afu1g09310		0.0741736	0.672356	0
Afu1g09320		-0.00493223	0.977381	0
Afu1g09330		0.213183	0.000120444	0
Afu1g09340		-0.35219	0.307925	0
Afu1g09350		0.0266623	0.799709	0
Afu1g09360		0.00247095	0.990302	0
Afu1g09370		0.152338	0.267167	0
Afu1g09380		0.0762125	0.663373	0
Afu1g09390		-0.021801	0.916568	0
Afu1g09400		0.100307	0.259667	0
Afu1g09410		0.175903	0.0803197	0
Afu1g09420		0.31174	0.0219613	0
Afu1g09430		0.0947326	0.541241	0
Afu1g09440		0.138123	0.382962	0
Afu1g09450		0.0320185	0.848688	0
Afu1g09460		0.0154321	0.904134	0
Afu1g09470		-0.154223	0.241457	0
Afu1g09490		0.0360492	0.735967	0
Afu1g09500		0.0310184	0.710185	0
Afu1g09510		0.672578	4.52538e-08	0
Afu1g09520		-0.188474	0.073745	0
Afu1g09530		-0.0575513	0.664531	0
Afu1g09550		-0.0440542	0.846026	0
Afu1g09560		0.077785	0.216173	0
Afu1g09570		-0.0627524	0.737399	0
Afu1g09580		-0.159532	0.280874	0
Afu1g09590		-0.296228	0.001906	0
Afu1g09600		-0.0570286	0.631761	0
Afu1g09610		-0.169922	0.0158996	0
Afu1g09620		0.0220833	0.887365	0
Afu1g09630		-0.0463292	0.803033	0
Afu1g09650		0.0778419	0.597251	0
Afu1g09660		0.108213	0.105087	0
Afu1g09670		-0.0795775	0.27846	0
Afu1g09680		-0.0949995	0.325529	0
Afu1g09690		-0.142971	0.207858	0
Afu1g09700		0.026504	0.850883	0
Afu1g09710		0.224902	0.488875	0
Afu1g09720		-0.0322219	0.85621	0
Afu1g09730		0.364569	0.00257622	0
Afu1g09750		-0.0298623	0.953475	0
Afu1g09754		-0.470954	1.45851e-07	0
Afu1g09757		0.192209	0.207562	0
Afu1g09760		0.0529203	0.669696	0
Afu1g09770		-0.037033	0.819854	0
Afu1g09780		0.159054	0.047518	0
Afu1g09790		0.0749577	0.556019	0
Afu1g09800		0.0881072	0.476955	0
Afu1g09810		-0.0588571	0.307751	0
Afu1g09820		0.141655	0.21957	0
Afu1g09830		0.00426097	0.968799	0
Afu1g09840		0.203549	0.0186441	0
Afu1g09850		0.213198	0.215866	0
Afu1g09870		-0.0311694	0.815551	0
Afu1g09880		0.041967	0.880888	0
Afu1g09890		-0.51921	3.2331e-25	0
Afu1g09900		0.0333784	0.90103	0
Afu1g09910		-0.0301934	0.923765	0
Afu1g09920		-0.0292047	0.89309	0
Afu1g09930		-0.00846675	0.959621	0
Afu1g09940		-0.162946	0.00233839	0
Afu1g09950		0.0354712	0.743113	0
Afu1g09960		0.0226381	0.872892	0
Afu1g09980		0.126274	0.564218	0
Afu1g10012		0.0159863	0.945633	0
Afu1g10020		-0.0509419	0.249333	0
Afu1g10030		0.00263011	0.971672	0
Afu1g10040		0.0619038	0.561912	0
Afu1g10050		0.0559682	0.519104	0
Afu1g10060		0.0946405	0.555194	0
Afu1g10080		-0.134373	0.0204943	0
Afu1g10090		0.0370847	0.85302	0
Afu1g10100		0.117915	0.706653	0
Afu1g10110		-0.144558	0.0523483	0
Afu1g10120		-0.0995264	0.488521	0
Afu1g10130		0.108027	0.191911	0
Afu1g10140		-0.438402	1.59493e-06	0
Afu1g10150		-0.573443	1.00317e-09	0
Afu1g10160		-0.247477	0.098203	0
Afu1g10170		-0.158327	0.702845	0
Afu1g10180		-0.0107416	0.984034	0
Afu1g10190		-0.000751325	0.99688	0
Afu1g10200		-0.112686	0.205847	0
Afu1g10210		0.348662	0.00019111	0
Afu1g10220		-0.0549221	0.56083	0
Afu1g10230		-0.239216	0.424776	0
Afu1g10240		-0.130892	NA	0
Afu1g10250		0.190134	0.597251	0
Afu1g10260		-0.636634	2.47481e-09	0
Afu1g10390		-0.77257	2.59302e-17	0
Afu1g10400		0.0804138	0.707808	0
Afu1g10420		-0.247393	0.137265	0
Afu1g10430		-0.113021	0.171383	0
Afu1g10440		-0.0253034	0.923494	0
Afu1g10450		0.106436	0.323779	0
Afu1g10460		0.0159659	0.926357	0
Afu1g10470		0.187343	0.000818185	0
Afu1g10480		-0.0804008	0.623461	0
Afu1g10490		-0.0441309	0.849965	0
Afu1g10497		0.0683263	0.545293	0
Afu1g10510		0.187202	0.287138	0
Afu1g10525		-0.14924	0.132692	0
Afu1g10540		0.0972751	0.435358	0
Afu1g10550		0.00160253	0.993137	0
Afu1g10560		0.0199169	0.875118	0
Afu1g10570		-0.151275	0.159479	0
Afu1g10580		0.198968	0.000562273	0
Afu1g10590		-0.218293	0.0355434	0
Afu1g10600		0.0813833	0.447806	0
Afu1g10610		0.0534795	0.757643	0
Afu1g10620		0.195944	0.0562498	0
Afu1g10640		0.109095	0.413651	0
Afu1g10645		-0.101303	0.414003	0
Afu1g10650		0.151971	0.108479	0
Afu1g10660		0.0303422	0.877565	0
Afu1g10670		-0.032117	0.852641	0
Afu1g10690		-0.0620726	0.693211	0
Afu1g10700		0.0938898	0.489732	0
Afu1g10710		-0.0813741	0.515787	0
Afu1g10720		0.366178	0.0010415	0
Afu1g10730		-0.58185	0.00877541	0
Afu1g10740		-0.00500491	0.976302	0
Afu1g10750		0.195832	0.119	0
Afu1g10760		0.0684142	0.641316	0
Afu1g10770		0.0168967	0.938339	0
Afu1g10780		-0.143951	0.376045	0
Afu1g10790		0.531998	1.89091e-15	0
Afu1g10800		0.0656992	0.690098	0
Afu1g10810		0.0834145	0.310513	0
Afu1g10820		0.0497511	0.82156	0
Afu1g10830		-0.0137934	0.959621	0
Afu1g10840		-0.0315158	0.849008	0
Afu1g10850		0.116526	0.156944	0
Afu1g10860		0.0790597	0.395737	0
Afu1g10870		-0.215462	0.166792	0
Afu1g10890		-0.641406	5.66649e-18	0
Afu1g10900		0.13364	0.414003	0
Afu1g10920		-0.112088	0.325441	0
Afu1g10930		0.00758362	0.956342	0
Afu1g10950		0.135244	0.00685167	0
Afu1g10960		-0.00872475	0.941701	0
Afu1g10970		0.0837104	0.163317	0
Afu1g10980		0.00672037	0.977229	0
Afu1g10990		-0.165612	0.243356	0
Afu1g11000		0.0969886	0.67283	0
Afu1g11010		-0.189057	0.114773	0
Afu1g11020		0.0615146	0.8874	0
Afu1g11030		-0.707803	2.50888e-12	0
Afu1g11040		-0.119718	0.41349	0
Afu1g11050		0.0401548	0.873986	0
Afu1g11060		-0.0428018	0.780981	0
Afu1g11070		-0.0414916	0.785875	0
Afu1g11100		0.377795	0.00578859	0
Afu1g11120		0.0337789	0.690421	0
Afu1g11130		0.16055	0.112713	0
Afu1g11140		-0.0597406	0.697319	0
Afu1g11150		0.262558	0.00142506	0
Afu1g11160		-0.0331471	0.867295	0
Afu1g11170		-0.170848	0.401872	0
Afu1g11180		0.32819	0.000119264	0
Afu1g11190		0.101579	0.516323	0
Afu1g11200		-0.0899865	0.379367	0
Afu1g11210		0.0901968	0.847289	0
Afu1g11220		-0.0722278	0.516095	0
Afu1g11230		-0.892801	0.000628442	0
Afu1g11240		0.130849	NA	0
Afu1g11250		-0.0906691	0.229186	0
Afu1g11260		0.263984	0.362611	0
Afu1g11270		0.0192609	0.966858	0
Afu1g11280		-0.70347	0.00112992	0
Afu1g11290		0.058098	0.871845	0
Afu1g11300		-0.416359	0.173089	0
Afu1g11310		-0.162882	NA	0
Afu1g11320		-0.435364	0.0914403	0
Afu1g11330		-0.172155	0.683679	0
Afu1g11340		0.131207	0.76095	0
Afu1g11350		0.0344489	0.944293	0
Afu1g11360		-0.245525	0.492728	0
Afu1g11370		-0.332505	0.23668	0
Afu1g11380		-0.136708	0.298704	0
Afu1g11390		-0.0750381	0.428193	0
Afu1g11400		0.202393	0.278859	0
Afu1g11410		0.0608808	0.795061	0
Afu1g11430		NA	NA	0
Afu1g11440		0.0921925	0.604509	0
Afu1g11450		0.156999	0.286219	0
Afu1g11460		-0.0151034	0.93711	0
Afu1g11470		0.00883601	0.933563	0
Afu1g11480		-0.16381	3.21758e-05	0
Afu1g11490		-0.0622935	0.379367	0
Afu1g11500		0.174614	0.104526	0
Afu1g11510		0.0902879	0.66886	0
Afu1g11520		-0.146603	0.444852	0
Afu1g11530		0.0329569	0.929074	0
Afu1g11535		0.138465	0.349472	0
Afu1g11540		0.0258449	0.866512	0
Afu1g11550		0.0695163	0.569614	0
Afu1g11560		0.0684666	0.834	0
Afu1g11570		-0.226361	0.563272	0
Afu1g11580		-0.168724	0.412595	0
Afu1g11590		-0.280278	0.267167	0
Afu1g11600		-0.597833	0.00154568	0
Afu1g11610		-0.0670231	NA	0
Afu1g11620		0.00230767	0.990302	0
Afu1g11630		0.050588	0.672689	0
Afu1g11640		0.548571	0.00020628	0
Afu1g11650		0.0776457	0.83686	0
Afu1g11660		0.20143	0.023464	0
Afu1g11670		0.161507	0.38933	0
Afu1g11690		-0.0868889	0.634268	0
Afu1g11700		0.0949606	0.588465	0
Afu1g11710		0.222604	0.127468	0
Afu1g11715		-0.49068	0.0975771	0
Afu1g11720		-0.271562	0.372901	0
Afu1g11730		0.0119821	0.90103	0
Afu1g11740		-0.338799	0.264939	0
Afu1g11760		0.150623	0.0477567	0
Afu1g11770		0.12185	0.274614	0
Afu1g11780		0.114713	0.432882	0
Afu1g11790		-0.226825	0.0721261	0
Afu1g11800		0.0327347	0.880196	0
Afu1g11810		0.0898473	0.548453	0
Afu1g11820		0.455945	0.12901	0
Afu1g11830		0.236745	0.114105	0
Afu1g11840		0.0939285	0.838351	0
Afu1g11850		0.078537	0.645415	0
Afu1g11860		0.101364	0.393652	0
Afu1g11870		0.0390355	0.799578	0
Afu1g11880		0.0353335	0.886388	0
Afu1g11890		0.0981177	0.341064	0
Afu1g11900		0.0797605	0.556019	0
Afu1g11910		-0.425966	0.000268388	0
Afu1g11920		0.279785	0.000837488	0
Afu1g11930		0.190028	0.0165474	0
Afu1g11940		-0.0186596	0.930295	0
Afu1g11950		-0.0910032	0.492189	0
Afu1g11960		0.183118	0.00790839	0
Afu1g11970		0.141282	0.0309429	0
Afu1g11980		0.0215657	0.887175	0
Afu1g11990		0.107461	0.482883	0
Afu1g12000		0.155406	0.00861232	0
Afu1g12010		-0.059575	0.685187	0
Afu1g12020		0.0604504	0.43424	0
Afu1g12025		0.0860129	0.747317	0
Afu1g12030		-0.0358768	0.77205	0
Afu1g12040		0.0686503	0.661417	0
Afu1g12050		0.0976531	0.663618	0
Afu1g12060		0.0821016	0.613302	0
Afu1g12065		0.0788546	0.538756	0
Afu1g12070		-0.031402	0.762558	0
Afu1g12080		-0.0968118	0.334529	0
Afu1g12090		0.00635684	0.969881	0
Afu1g12100		0.0697456	0.875497	0
Afu1g12110		0.120245	0.334828	0
Afu1g12120		0.00455095	0.985282	0
Afu1g12130		0.064275	0.641771	0
Afu1g12140		0.0392304	0.897052	0
Afu1g12150		0.0833371	0.209852	0
Afu1g12160		0.106522	0.441266	0
Afu1g12170		0.291244	6.23597e-11	0
Afu1g12180		0.141939	0.0369016	0
Afu1g12190		-0.087795	0.698398	0
Afu1g12200		-0.0698341	0.554023	0
Afu1g12210		0.845517	4.4933e-07	0
Afu1g12220		-0.0208783	0.934563	0
Afu1g12230		-0.139661	0.347103	0
Afu1g12240		-0.191858	0.04231	0
Afu1g12250		0.296517	6.82121e-05	0
Afu1g12260		0.0672622	0.484729	0
Afu1g12270		0.0704994	0.845377	0
Afu1g12280		0.0161115	0.904836	0
Afu1g12290		0.203816	0.291439	0
Afu1g12300		0.133967	0.426179	0
Afu1g12310		0.0792197	0.612956	0
Afu1g12320		0.0738436	0.876367	0
Afu1g12332		-0.0386819	0.875507	0
Afu1g12340		-0.1103	0.126595	0
Afu1g12350		0.172033	0.0645585	0
Afu1g12360		NA	NA	0
Afu1g12370		0.0110472	0.904351	0
Afu1g12380		0.176291	0.0368362	0
Afu1g12390		0.0105692	0.944403	0
Afu1g12400		-0.0692991	0.822496	0
Afu1g12410		-0.0633546	0.893708	0
Afu1g12420		-0.183912	NA	0
Afu1g12440		-0.259509	0.0410318	0
Afu1g12450		-0.122135	0.23249	0
Afu1g12460		0.0581365	0.803454	0
Afu1g12475		0.0961694	0.834737	0
Afu1g12480		-0.0977214	0.364466	0
Afu1g12500		NA	NA	0
Afu1g12510		-0.597032	0.0102955	0
Afu1g12520		0.067934	0.679687	0
Afu1g12540		0.0322104	0.834	0
Afu1g12550		-0.0326412	0.836873	0
Afu1g12560		-0.185802	0.0466772	0
Afu1g12570		-0.00106686	0.993137	0
Afu1g12580		-0.00739041	0.963566	0
Afu1g12590		0.0147107	0.905254	0
Afu1g12610		-0.0364225	0.575236	0
Afu1g12620		-0.00861634	0.966571	0
Afu1g12630		0.162963	0.19447	0
Afu1g12640		-0.201254	0.0672205	0
Afu1g12650		-0.0182872	0.922638	0
Afu1g12660		-0.123297	0.226463	0
Afu1g12680		0.0653476	0.430593	0
Afu1g12690		0.107265	0.726346	0
Afu1g12700		-0.0238712	0.918405	0
Afu1g12710		0.0726683	NA	0
Afu1g12720		-0.0479346	0.757678	0
Afu1g12730		0.112797	0.333954	0
Afu1g12740		-0.00566926	0.971522	0
Afu1g12750		0.154174	0.216173	0
Afu1g12770		-0.0742971	0.553164	0
Afu1g12780		-0.145273	0.412338	0
Afu1g12790		0.0344451	0.770345	0
Afu1g12800		0.216037	0.0964708	0
Afu1g12810		0.0318635	0.852676	0
Afu1g12820		0.240956	0.0887795	0
Afu1g12830		-0.207012	2.57262e-05	0
Afu1g12840		-0.0132065	0.912622	0
Afu1g12850		-0.0518163	0.55691	0
Afu1g12860		-0.268046	0.291594	0
Afu1g12870		0.156516	0.222587	0
Afu1g12875		0.00339229	0.98544	0
Afu1g12880		0.120641	0.38343	0
Afu1g12890		0.131329	0.0111136	0
Afu1g12900		-0.0379348	0.819843	0
Afu1g12910		0.0622759	0.547396	0
Afu1g12920		-0.343267	8.92313e-21	0
Afu1g12950		0.132184	0.128751	0
Afu1g12960		0.108709	0.102559	0
Afu1g12970		-0.246269	0.467796	0
Afu1g12980		0.141424	0.529714	0
Afu1g12990		0.0283639	0.879208	0
Afu1g13000		-0.259859	0.278859	0
Afu1g13010		0.087146	0.519891	0
Afu1g13020		-0.0181875	0.879519	0
Afu1g13030		-0.331245	0.090507	0
Afu1g13040		-0.156665	0.121246	0
Afu1g13050		-0.00706984	0.959621	0
Afu1g13060		-0.0543788	0.67283	0
Afu1g13070		-0.0600796	0.77922	0
Afu1g13080		0.259776	0.465106	0
Afu1g13100		0.0879451	0.568706	0
Afu1g13110		-0.076407	0.834284	0
Afu1g13120		-0.222629	0.35704	0
Afu1g13130		-0.0822866	0.478625	0
Afu1g13150		0.422872	3.54313e-06	0
Afu1g13160		-0.0716887	0.379775	0
Afu1g13170		0.124042	0.398869	0
Afu1g13180		0.349062	0.0159028	0
Afu1g13190		-0.0150712	0.935499	0
Afu1g13195		0.164489	0.0170716	0
Afu1g13200		0.0984962	0.496298	0
Afu1g13210		-0.0855947	0.436156	0
Afu1g13220		0.0812654	0.687241	0
Afu1g13230		-0.254013	0.0010129	0
Afu1g13240		0.118243	0.535218	0
Afu1g13250		0.217891	0.131112	0
Afu1g13260		0.0466765	0.476955	0
Afu1g13270		-0.0830187	0.835708	0
Afu1g13280		0.0515518	0.511137	0
Afu1g13290		0.10458	0.269907	0
Afu1g13300		0.0292386	0.883693	0
Afu1g13310		0.0914979	0.475053	0
Afu1g13320		0.0913567	0.717427	0
Afu1g13340		-0.130926	0.147222	0
Afu1g13350		-0.50938	1.63071e-07	0
Afu1g13360		-0.0464762	0.85621	0
Afu1g13370		-0.145577	0.340683	0
Afu1g13380		-0.00128526	0.993158	0
Afu1g13390		0.167718	0.0241236	0
Afu1g13400		0.525161	2.7826e-05	0
Afu1g13410		0.16716	0.602197	0
Afu1g13420		0.0833014	0.264013	0
Afu1g13430		0.0190679	0.880196	0
Afu1g13440		-0.312648	0.0405732	0
Afu1g13450		0.072846	0.633055	0
Afu1g13460		-0.0196424	0.910607	0
Afu1g13480		0.182891	0.0062862	0
Afu1g13490		0.0421747	0.775294	0
Afu1g13500		-0.0622427	0.0718842	0
Afu1g13520		-0.0380875	0.734462	0
Afu1g13530		-0.203298	0.577962	0
Afu1g13540		-0.0243866	0.859021	0
Afu1g13550		-0.536859	0.00162874	0
Afu1g13560		-0.0954073	0.765115	0
Afu1g13570		0.180997	0.212532	0
Afu1g13580		0.151648	0.216173	0
Afu1g13590		0.178187	0.0058623	0
Afu1g13610		0.307498	0.00357893	0
Afu1g13620		-0.0188573	0.892184	0
Afu1g13630		0.239456	0.0211933	0
Afu1g13640		-0.0627722	0.863789	0
Afu1g13650		0.354639	0.308389	0
Afu1g13660		-0.5697	0.00105012	0
Afu1g13670		0.153024	0.442382	0
Afu1g13680		-0.542536	1.54265e-08	0
Afu1g13690		0.0968575	0.28725	0
Afu1g13700		0.291339	0.000952754	0
Afu1g13710		0.0465712	0.619927	0
Afu1g13720		0.164688	0.0244959	0
Afu1g13730		-0.0703859	0.443213	0
Afu1g13740		-0.078468	0.518678	0
Afu1g13750		-0.0881583	0.534785	0
Afu1g13760		0.20529	0.00638941	0
Afu1g13770		0.21793	0.065211	0
Afu1g13780		0.348678	2.24709e-25	0
Afu1g13800		0.318679	0.192755	0
Afu1g13810		NA	NA	0
Afu1g13820		0.458712	0.153509	0
Afu1g13830		-0.089834	0.785038	0
Afu1g13840		0.201638	0.160148	0
Afu1g13850		0.0919153	0.655037	0
Afu1g13860		-0.0893831	0.558008	0
Afu1g13870		0.0610015	0.718782	0
Afu1g13880		-0.0226355	0.901454	0
Afu1g13890		-0.0607091	0.597837	0
Afu1g13900		0.0581463	0.760081	0
Afu1g13910		-0.139749	0.143239	0
Afu1g13920		0.0480066	0.669089	0
Afu1g13930		0.0450916	0.80195	0
Afu1g13940		0.677334	2.60268e-08	0
Afu1g13950		-0.20023	0.441346	0
Afu1g13960		-0.159711	0.206857	0
Afu1g13970		-0.0206784	0.879519	0
Afu1g13980		0.225296	0.115355	0
Afu1g13990		0.339027	0.000212209	0
Afu1g14000		0.0195959	0.968602	0
Afu1g14010		0.0106059	0.935319	0
Afu1g14020		-0.000451178	0.99694	0
Afu1g14030		0.0606835	0.598628	0
Afu1g14040		-0.479212	0.083992	0
Afu1g14050		-0.106305	0.679164	0
Afu1g14060		-0.105645	0.460269	0
Afu1g14070		0.331615	0.00140506	0
Afu1g14080		-0.0210743	0.946342	0
Afu1g14090		-0.0788426	0.278988	0
Afu1g14100		0.137244	0.170703	0
Afu1g14110		0.148631	0.184303	0
Afu1g14120		0.218994	0.00051996	0
Afu1g14130		-0.22571	0.318315	0
Afu1g14140		-0.0503895	0.896261	0
Afu1g14150		0.0560609	0.747034	0
Afu1g14160		0.253389	0.505431	0
Afu1g14170		-0.233319	0.207858	0
Afu1g14180		0.0436818	0.709322	0
Afu1g14190		0.00905345	0.984278	0
Afu1g14200		0.214077	0.00879633	0
Afu1g14210		-0.287724	0.0357816	0
Afu1g14220		0.0937575	0.25844	0
Afu1g14230		-0.240667	0.424776	0
Afu1g14240		0.0764417	0.467371	0
Afu1g14250		0.0540375	0.687699	0
Afu1g14260		-0.0788072	0.5215	0
Afu1g14270		-0.0658939	0.509785	0
Afu1g14280		0.024386	0.816174	0
Afu1g14290		0.0671649	0.641771	0
Afu1g14300		-0.0546131	0.453622	0
Afu1g14310		-0.0570107	0.567905	0
Afu1g14320		0.141047	0.0835945	0
Afu1g14330		-0.62301	4.8842e-13	0
Afu1g14340		0.015684	0.901442	0
[truncated: 7,785 more rows]

## Sheet: A. nidulans del veA diff exp
Table S5c Aspergillus nidulans ΔveA differential expression versus wild-type
Gene	Involved in SM or development	ΔveA vs. wild-type log2FoldChange	ΔveA vs. wild-type adjusted p-value	Differential expression in ΔveA
AN0005		-1.4772	0.0709982	-1
AN0006		-2.37737	3.07843e-21	-1
AN0007		0.296343	NA	0
AN0009		-2.83861	2.2465e-15	-1
AN0012		-2.8462	0.000328084	-1
AN0014		0.318886	NA	0
AN0015	SM	1.58408	NA	0
AN0016	SM, devel	-2.46965	1.64846e-45	-1
AN0017	SM	0.569414	0.112594	0
AN0019	SM	-0.570514	0.050921	0
AN0020	SM	0.245331	NA	0
AN0021	SM	0.296343	NA	0
AN0022	SM	NA	NA	0
AN0023	SM	-2.69332	0.00036519	-1
AN0024	SM	0.318886	NA	0
AN0025	SM	NA	NA	0
AN0026	SM	NA	NA	0
AN0027	SM	0.662111	NA	0
AN0028	SM	0.3311	0.163024	0
AN0029	SM	0.299121	0.740556	0
AN0030		0.0139203	0.980719	0
AN0031		-1.43116	1.05501e-45	-1
AN0032		2.59622	5.66236e-05	1
AN0033		1.43251	5.79497e-15	1
AN0034		-1.47814	8.73038e-74	-1
AN0035		-0.361761	NA	0
AN0036		-1.98906	1.93046e-12	-1
AN0038		-0.573716	6.28072e-06	0
AN0039		0.479641	0.00215489	0
AN0040		0.142894	0.138188	0
AN0041		0.313253	0.172806	0
AN0042	SM	-0.101431	0.30829	0
AN0043	SM	0.894434	1.40219e-06	0
AN0044	SM	-0.0100938	0.960653	0
AN0045		0.15107	0.491899	0
AN0046		1.0598	9.87824e-70	1
AN0048		-2.21275	8.40145e-123	-1
AN0049		-0.726901	1.36563e-07	0
AN0050		-1.23013	4.92734e-25	-1
AN0051		-1.55927	9.39199e-69	-1
AN0052		-1.67965	3.64843e-59	-1
AN0053		-0.596385	4.96474e-05	0
AN0054		-2.11256	0	-1
AN0055	devel	-3.59695	0	-1
AN0056		0.312486	4.24217e-07	0
AN0057		1.53449	4.77975e-250	1
AN0058		7.98271e-05	0.99974	0
AN0059		-0.100729	0.616062	0
AN0061		0.758168	7.09131e-09	0
AN0062		0.378008	0.0167326	0
AN0063		-0.00225653	0.976414	0
AN0064		-0.0929254	0.512603	0
AN0065		0.32629	0.0317465	0
AN0066		1.16726	5.65724e-28	1
AN0067		-0.764055	1.50998e-37	0
AN0068		0.685069	6.77648e-15	0
AN0069		-0.20148	0.0396423	0
AN0070		-1.01624	1.58296e-42	-1
AN0071		-1.08594	4.76858e-191	-1
AN0072		0.962004	1.77096e-14	0
AN0073		0.157705	0.0575992	0
AN0074		1.41725	2.45991e-46	1
AN0075		0.287108	1.53266e-05	0
AN0076		0.342159	1.00975e-08	0
AN0077		-0.0843588	0.442977	0
AN0078	devel	-0.414868	2.74219e-33	0
AN0080		0.464118	0.0824559	0
AN0081	devel	-0.42888	4.65858e-18	0
AN0082	devel	-0.27118	0.00277933	0
AN0083		-0.492172	5.61933e-11	0
AN0084		0.429253	4.89143e-18	0
AN0085		0.428982	4.69347e-23	0
AN0086		-0.123696	0.0317919	0
AN0087		-0.477851	6.28013e-07	0
AN0088		0.0380589	0.66859	0
AN0089	devel	-0.188727	0.000184125	0
AN0090		-0.364706	4.71442e-05	0
AN0091		0.462145	2.02799e-11	0
AN0092		0.796291	4.79061e-23	0
AN0093		0.164387	0.0172725	0
AN0094		-0.202536	0.0794736	0
AN0095		0.526308	3.28098e-12	0
AN0096		-0.0433959	0.715349	0
AN0097		2.59528	1.35836e-285	1
AN0098	devel	0.439503	8.57562e-14	0
AN0099		NA	NA	0
AN0100		-0.250523	0.780062	0
AN0101		-0.818276	NA	0
AN0102		-0.36662	NA	0
AN0103		-0.00572032	0.951571	0
AN0104		-0.243707	0.0593777	0
AN0105		0.0576365	0.753443	0
AN0106	devel	-0.244702	2.408e-05	0
AN0107		0.0214505	0.967953	0
AN0108		0.130207	0.0719129	0
AN0109		0.0238606	0.745981	0
AN0110		0.241156	4.44202e-05	0
AN0111		-0.233903	0.00261012	0
AN0112		0.162757	0.0217642	0
AN0113		-0.791289	1.59755e-36	0
AN0114		0.222234	0.196524	0
AN0116		0.318658	0.0140212	0
AN0117		0.186026	4.97124e-05	0
AN0118	devel	-1.2754	5.28464e-25	-1
AN0118-uORF		NA	NA	0
AN0119		-0.261379	0.13093	0
AN0120		0.433118	5.88603e-06	0
AN0121		0.880755	9.42131e-38	0
AN0122		-0.0151456	0.812972	0
AN0123		0.540472	2.26962e-07	0
AN0124		0.696858	6.00473e-13	0
AN0126		0.156165	0.17564	0
AN0127		-0.164935	0.00515894	0
AN0128		-1.21468	5.19647e-60	-1
AN0129		-2.43343	0	-1
AN0130		0.89941	1.28673e-05	0
AN0131		-0.526781	4.90129e-13	0
AN0132		0.23037	0.0654567	0
AN0133		0.610206	1.41324e-15	0
AN0134	devel	0.0744813	0.318252	0
AN0135		-1.30441	0	-1
AN0136		-0.0959449	NA	0
AN0137		-1.37935	2.36483e-223	-1
AN0138		-0.123137	0.415351	0
AN0139		0.321235	0.133736	0
AN0140	devel	0.403722	8.52228e-26	0
AN0141		1.10641	4.15211e-15	1
AN0142		0.809084	1.40112e-31	0
AN0143		0.195421	0.120738	0
AN0144	devel	-0.273278	7.3505e-06	0
AN0146	SM	-5.04146	4.13507e-18	-1
AN0147	SM	-4.60454	6.95956e-48	-1
AN0148	SM	-0.736926	0.0429737	0
AN0149	SM	-1.37519	0.0761415	-1
AN0150	SM	-0.985633	2.23115e-12	0
AN0153		0.652067	4.14222e-14	0
AN0154		-0.799003	4.39398e-19	0
AN0156		-0.335984	0.00102277	0
AN0157		-0.0694081	0.87536	0
AN0158		1.6999	3.5834e-72	1
AN0159		-0.932698	3.24962e-85	0
AN0160		-1.11328	5.9826e-16	-1
AN0161		0.101836	0.272761	0
AN0162		-0.730172	1.33388e-38	0
AN0163		0.762549	1.73194e-71	0
AN0164	devel	0.0651018	0.489562	0
AN0165		-0.274804	0.00421588	0
AN0166		-0.409194	0.000472657	0
AN0167		1.70563	2.94052e-44	1
AN0168		-1.262	3.43192e-125	-1
AN0169		1.2444	0.0918193	1
AN0170		0.924058	1.66124e-132	0
AN0171		1.73007	4.71473e-06	1
AN0172		0.779613	0.00854357	0
AN0173		0.708985	0.000352459	0
AN0174		0.0243302	0.931513	0
AN0176		0.266765	2.15116e-05	0
AN0177		NA	NA	0
AN0178		0.246452	0.125572	0
AN0179		0.954526	1.78818e-67	0
AN0180		-0.218805	0.731707	0
AN0181		0.314727	0.649725	0
AN0182	devel	-0.431505	1.79659e-09	0
AN0183		0.310207	1.13253e-05	0
AN0184		0.842486	6.06822e-26	0
AN0186	devel	-0.112794	0.0323432	0
AN0187		-1.07573	NA	0
AN0189		-0.253922	0.37902	0
AN0190		0.199231	0.0521789	0
AN0191		0.522624	1.69206e-07	0
AN0192		0.851022	6.12675e-16	0
AN0193		0.527013	8.19152e-15	0
AN0194		0.569729	0.0491069	0
AN0195		-1.46717	3.30678e-09	-1
AN0196		-0.424599	0.634235	0
AN0197		-1.41903	0.000499037	-1
AN0198		1.05249	0.000484902	1
AN0200		0.902318	3.15293e-10	0
AN0201		1.21509	4.64136e-39	1
AN0202		-0.0686861	0.472205	0
AN0203		0.463114	0.00102206	0
AN0204		0.332865	0.00719072	0
AN0205		0.279227	0.00166392	0
AN0206		-0.643578	2.5237e-29	0
AN0207		0.38262	0.252496	0
AN0208		-1.84894	0.001844	-1
AN0209		0.708093	0.00451022	0
AN0210		-1.18464	3.35011e-64	-1
AN0211		0.00669756	0.954969	0
AN0212		0.209875	0.118847	0
AN0213		-1.36896	1.63876e-142	-1
AN0214		-0.177294	0.156305	0
AN0215		-0.249205	0.74898	0
AN0216		2.93677	4.10165e-80	1
AN0217		0.14669	NA	0
AN0218		0.350217	0.682339	0
AN0219		0.427643	0.112089	0
AN0220		NA	NA	0
AN0221		-2.14305	1.43523e-39	-1
AN0223		-1.51978	NA	0
AN0224		1.07854	4.37226e-52	1
AN0225		-0.219041	0.000103756	0
AN0226		-0.319083	0.00029842	0
AN0227		-0.882522	6.75338e-35	0
AN0228		-0.19583	0.0456723	0
AN0229		-0.420449	1.29348e-30	0
AN0230		-0.100897	0.874964	0
AN0231	devel	-1.27704	0.00402452	-1
AN0232		0.269388	2.11147e-06	0
AN0233		-0.0779203	0.370433	0
AN0234		-1.06516	0.000685363	-1
AN0235		-0.232621	1.95348e-10	0
AN0237		0.516959	4.60245e-08	0
AN0239		-0.390496	0.00350029	0
AN0240		0.272169	3.39598e-16	0
AN0241	devel	-0.309587	6.95338e-09	0
AN0242		0.193519	0.000877042	0
AN0243		0.842415	5.74831e-54	0
AN0244		-0.389152	4.27052e-08	0
AN0244-uORF		NA	NA	0
AN0245		-1.0913	2.16693e-22	-1
AN0246		-0.035759	0.80637	0
AN0247		1.30104	7.1519e-38	1
AN0248		-0.514054	8.3477e-19	0
AN0249		-0.467195	1.51807e-05	0
AN0250		-0.523188	6.62796e-06	0
AN0251		-0.326493	0.519502	0
AN0252		0.35035	1.02868e-18	0
AN0253		-0.367701	1.90042e-09	0
AN0254		0.760484	1.81098e-13	0
AN0255		0.201696	0.0320512	0
AN0256	devel	0.0419369	0.633496	0
AN0257		0.275318	0.0455559	0
AN0258		-0.441157	0.000209945	0
AN0259		0.0488451	0.690522	0
AN0260		-0.923825	1.94591e-17	0
AN0261		0.460823	3.58874e-33	0
AN0262		0.437724	1.85478e-33	0
AN0263		0.0345823	0.971277	0
AN0264		-0.918535	0.273408	0
AN0265		-0.822332	8.23768e-25	0
AN0266		0.752903	6.69217e-08	0
AN0267		-0.106886	0.238131	0
AN0268		0.0503119	0.524848	0
AN0270		1.11704	4.14435e-47	1
AN0271		0.00839098	0.949676	0
AN0272		-0.393199	0.000413149	0
AN0273		1.41531	7.59504e-146	1
AN0274		1.97509	1.62525e-10	1
AN0275		-0.344567	1.98177e-08	0
AN0276		-0.224564	0.00128666	0
AN0278		0.230999	2.10436e-05	0
AN0279	devel	1.06935	6.54137e-74	1
AN0280		0.30056	0.115446	0
AN0281		0.22283	0.0142156	0
AN0282		-0.562449	2.67382e-25	0
AN0283		0.981287	0.153892	0
AN0284		3.24545	1.93752e-07	1
AN0285		0.897589	6.732e-39	0
AN0286		0.729451	4.88342e-12	0
AN0287		-0.875415	9.67191e-112	0
AN0288		1.08123	1.929e-11	1
AN0289		-0.0835789	0.258981	0
AN0290		1.02367	5.92878e-63	1
AN0291		-0.191181	0.135364	0
AN0292		0.125673	0.216021	0
AN0293		-0.00647397	0.958211	0
AN0294		0.233636	0.0328635	0
AN0295		0.623122	1.35727e-46	0
AN0296		-0.214487	0.151544	0
AN0297		3.74216	0	1
AN0298		0.642162	2.00721e-07	0
AN0299		0.645494	1.25847e-05	0
AN0300		1.70269	2.37043e-12	1
AN0301		-5.74344	0	-1
AN0302		-1.59712	3.56277e-13	-1
AN0303		0.87096	1.13062e-34	0
AN0304		0.521507	3.4328e-08	0
AN0305		1.05095	1.01661e-21	1
AN0306		0.65458	2.06553e-21	0
AN0307		3.52036	1.39041e-87	1
AN0309		-0.0778829	0.534071	0
AN0310		0.940799	1.07112e-23	0
AN0311		-0.990481	2.10951e-110	0
AN0312		0.299284	0.00967528	0
AN0313		-0.844881	3.54977e-17	0
AN0314		-0.371275	6.8358e-10	0
AN0315		0.158295	0.248885	0
AN0316	devel	0.140789	8.0924e-07	0
AN0317		-0.362747	9.05859e-19	0
AN0318		0.0119649	0.920182	0
AN0319		0.260421	0.0121203	0
AN0321		1.11241	3.99398e-34	1
AN0322		-1.29853	0.00840945	-1
AN0323		-0.841497	7.74796e-61	0
AN0324		0.146577	0.0297515	0
AN0325		0.999039	1.18748e-24	0
AN0326		-0.00681418	0.951344	0
AN0327		0.393872	8.5793e-10	0
AN0328		0.204324	0.0208377	0
AN0329		0.731955	9.14771e-24	0
AN0330		1.30565	1.18339e-49	1
AN0331		0.0155443	0.967224	0
AN0332		1.03386	0.00621181	1
AN0333		0.00511412	0.968377	0
AN0334		-0.691232	1.50134e-14	0
AN0335		-1.86604	2.09925e-33	-1
AN0336		0.296343	NA	0
AN0337		1.24197	3.46889e-17	1
AN0338		-8.08492	0	-1
AN0339		-0.533486	2.07034e-14	0
AN0340		-1.61387	1.31533e-195	-1
AN0341		-3.82157	3.02845e-18	-1
AN0342		-0.336876	NA	0
AN0343		-0.6713	NA	0
AN0346		0.394077	0.000183772	0
AN0347		-0.0998457	0.0749238	0
AN0348		-0.120171	0.233009	0
AN0349		0.163222	0.0154125	0
AN0350		0.133599	0.284661	0
AN0351		0.0540186	0.410491	0
AN0353		-1.10488	6.62754e-32	-1
AN0354		1.4006	6.16875e-84	1
AN0355		0.296463	0.0325498	0
AN0356		1.95273	1.90968e-109	1
AN0357		0.389719	1.33601e-15	0
AN0359	devel	0.794256	1.11692e-95	0
AN0360		-0.559761	3.58864e-08	0
AN0362		-3.56691	1.20247e-138	-1
AN0363	devel	1.19247	7.65345e-40	1
AN0364		0.634989	1.18673e-06	0
AN0365		0.20294	0.0206528	0
AN0366		0.522741	NA	0
AN0367		0.674563	3.35094e-14	0
AN0368		-1.32182	0.0159721	-1
AN0369		0.154172	0.00430008	0
AN0370		0.841944	3.36152e-05	0
AN0372		1.54148	2.23553e-26	1
AN0374		-0.108319	0.822519	0
AN0376		-0.00727863	0.990023	0
AN0377		-0.597117	0.000988936	0
AN0378		0.203956	0.595651	0
AN0379		-1.29181	4.56574e-74	-1
AN0380		0.393488	8.81556e-05	0
AN0381		0.761354	7.59533e-38	0
AN0382		4.67891	0	1
AN0383		0.522741	NA	0
AN0384		-0.417167	0.0107527	0
AN0385		2.71061	0	1
AN0386		2.5769	7.38371e-06	1
AN0387	devel	2.75304	5.74757e-120	1
AN0388		-0.958483	1.32234e-18	0
AN0389		0.0191183	0.951233	0
AN0390		-0.0686149	0.863458	0
AN0391		-1.03382	2.03846e-08	-1
AN0392		-1.39608	3.46643e-16	-1
AN0393		-0.868409	2.0961e-54	0
AN0394		-0.472389	0.10551	0
AN0395		-1.46583	4.32377e-11	-1
AN0396		-0.169712	0.648225	0
AN0397		-0.0903875	0.924821	0
AN0398		-0.820833	0.0895396	0
AN0399		-1.88014	0	-1
AN0400		-1.05809	0.0433226	-1
AN0401		2.60158	0	1
AN0402		1.1299	1.36303e-56	1
AN0403		-0.827709	7.92208e-16	0
AN0404		-2.9251	0	-1
AN0405		0.132107	0.145613	0
AN0406		-0.240041	3.01174e-05	0
AN0407		0.0537616	0.698708	0
AN0408		-0.100225	0.2181	0
AN0409		-0.0851305	0.0802348	0
AN0410	devel	-0.136116	0.0110534	0
AN0411		0.102837	0.0312086	0
AN0412		-1.16783	0	-1
AN0413		-0.6713	NA	0
AN0414		-1.27094	5.64549e-23	-1
AN0416		-1.11291	5.62988e-121	-1
AN0417		-0.274475	0.00990695	0
AN0418		-1.42507	3.05505e-99	-1
AN0419		0.638049	7.19795e-13	0
AN0420	devel	-0.348991	1.99358e-08	0
AN0421		0.974209	6.35233e-25	0
AN0422	devel	0.256075	0.381372	0
AN0423		0.0523162	0.65594	0
AN0424		0.251411	0.217451	0
AN0427		0.112767	0.306161	0
AN0428		0.952066	1.9741e-21	0
AN0429		0.70835	2.74595e-22	0
AN0430		0.411597	1.84482e-06	0
AN0432		0.528416	3.08464e-11	0
AN0433		0.478325	2.26098e-14	0
AN0434		0.0381494	0.575792	0
AN0435		-1.55446	6.10818e-09	-1
AN0436		-0.154949	0.0188574	0
AN0437		-0.44247	0.000184224	0
AN0438		-1.23105	4.66468e-66	-1
AN0439		0.235389	0.0044171	0
AN0440		-0.0503309	0.525151	0
AN0441		1.00824	2.71572e-17	1
AN0442		0.0621359	0.621531	0
AN0443		-1.20754	8.03004e-14	-1
AN0444		-1.1563	2.58578e-98	-1
AN0445		0.531097	2.04965e-18	0
AN0446		-1.0355	6.41972e-58	-1
AN0447		1.1584	2.06737e-66	1
AN0448		0.382894	0.00393559	0
AN0449		-0.53682	3.90701e-20	0
AN0450	devel	0.828564	4.625e-16	0
AN0451	devel	-0.16902	0.0494882	0
AN0452		-0.076436	0.734271	0
AN0453	devel	-2.84335	0	-1
AN0454		-0.0753125	0.467807	0
AN0456		-1.11339	4.53018e-17	-1
AN0457		-1.15955	3.97483e-64	-1
AN0458		0.308706	0.000708324	0
AN0459		0.378746	3.37332e-08	0
AN0460		1.20788	1.1329e-34	1
AN0461		1.36754	9.53687e-25	1
AN0462		-0.202572	0.00429157	0
AN0463		-1.50714	9.75339e-26	-1
AN0464		0.638933	9.84396e-05	0
AN0465		0.489413	5.38005e-23	0
AN0466		1.34496	6.75511e-56	1
AN0467		-2.63552	1.56097e-248	-1
AN0468		-2.93437	0	-1
AN0469		0.0390676	0.609402	0
AN0470		0.655581	5.07435e-22	0
AN0471		-0.833144	1.18745e-18	0
AN0472	devel	-0.110384	0.0737319	0
AN0473		-0.247601	0.19091	0
AN0474		-1.54629	0.00019641	-1
AN0475		1.13227	1.9797e-15	1
AN0476		0.443939	0.00082323	0
AN0477		1.01939	0.127251	0
AN0478		NA	NA	0
AN0479		1.39765	0.079101	1
AN0480		1.35361	3.22839e-64	1
AN0481		0.994625	2.41776e-26	0
AN0482		1.25444	0	1
AN0483		1.40213	4.23965e-07	1
AN0484		-0.693031	1.21856e-05	0
AN0485		-0.822046	5.99441e-21	0
AN0486		0.358668	0.00165209	0
AN0487		1.98857	2.72475e-28	1
AN0489		-0.459617	NA	0
AN0490		0.788605	6.76616e-33	0
AN0492		-0.651702	0.446615	0
AN0493		-3.3133	0	-1
AN0494		-0.243804	0.143513	0
AN0495		2.98418	3.64704e-184	1
AN0497		-3.94287	3.03165e-23	-1
AN0498		0.768888	0.00734767	0
AN0499		-1.48111	NA	0
AN0500		-8.0052	3.7975e-174	-1
AN0501		-10.1884	0	-1
AN0502		0.852614	4.83643e-37	0
AN0504	devel	0.229415	0.000684856	0
AN0505		0.58937	7.24059e-16	0
AN0506		-0.0901214	0.478934	0
AN0507		0.489807	0.00415516	0
AN0508		0.965796	NA	0
AN0509		1.07064	9.41255e-18	1
AN0510		-1.48182	0.000612735	-1
AN0511		-1.53794	0.0649646	-1
AN0512		-3.32363	5.84689e-10	-1
AN0515		0.017609	0.985095	0
AN0517		-1.66189	NA	0
AN0518		0.245038	0.527211	0
AN0519		0.380496	NA	0
AN0520		-0.830041	0.0194673	0
AN0521		-1.83511	1.41262e-06	-1
AN0522		NA	NA	0
AN0523	SM	2.5041	4.1511e-18	1
AN0524	SM	2.90108	8.69282e-05	1
AN0525	SM	2.80669	1.29451e-09	1
AN0526	SM	NA	NA	0
AN0527	SM	NA	NA	0
AN0528	SM	-3.88055	1.20241e-21	-1
AN0529	SM	-0.34948	0.354285	0
AN0530	SM	NA	NA	0
AN0531	SM	-0.823733	0.214121	0
AN0532	SM	-0.0493321	0.936253	0
AN0533	SM	-2.59518	1.48636e-07	-1
AN0534		-0.412432	NA	0
AN0535		2.10944	6.30952e-13	1
AN0536		0.0185096	0.97229	0
AN0537		0.687732	0.137009	0
AN0538		0.920972	0.00107202	0
AN0539		-1.13135	5.93414e-50	-1
AN0540		-0.984285	2.56785e-22	0
AN0541		-1.05519	0.00979596	-1
AN0542		-4.40414	4.41318e-10	-1
AN0543		-4.78581	3.65276e-12	-1
AN0544		0.429531	0.630346	0
AN0545		-0.36662	NA	0
AN0546		0.752006	0.00367722	0
AN0547		-0.0333444	NA	0
AN0548		-0.744008	0.31329	0
AN0549		-0.298949	0.73682	0
AN0550		-0.708809	0.407236	0
AN0551		-1.27633	6.90381e-12	-1
AN0553		0.34955	0.0751372	0
AN0554		-2.11287	0	-1
AN0556	devel	1.87472	5.41775e-132	1
AN0557		0.862457	1.23204e-42	0
AN0558		-1.47863	0	-1
AN0559		0.542224	3.04068e-12	0
AN0560		-0.0259807	0.725255	0
AN0561		0.0368316	0.839554	0
AN0562		0.125196	0.154593	0
AN0563		-0.550213	0.261696	0
AN0564		1.20519	9.31398e-10	1
AN0565		0.624494	5.43213e-05	0
AN0566		-0.977581	2.9761e-66	0
AN0567		-1.34352	1.73353e-09	-1
AN0568	devel	-0.634852	6.33214e-16	0
AN0569		-0.0533094	0.521887	0
AN0570		0.351355	1.7611e-13	0
AN0571		-0.291364	2.65686e-06	0
AN0572		1.12072	1.42673e-48	1
AN0573		-0.314929	0.00237485	0
AN0574		0.240693	0.0152448	0
AN0575		-1.87126	2.56577e-228	-1
AN0576		-0.18711	0.011183	0
AN0577		-0.302309	0.0236281	0
AN0578		0.661708	1.19687e-05	0
AN0579		0.0954933	0.183812	0
AN0580		-0.179789	0.0785304	0
AN0581		0.913798	3.29139e-63	0
AN0582		-0.322024	1.53252e-05	0
AN0583		-1.83197	7.50153e-114	-1
AN0584		-0.797602	0.21346	0
AN0585		-0.741964	2.84533e-21	0
AN0586		-0.789931	0.110161	0
AN0587		-1.25784	0.0546965	-1
AN0588		-0.00751722	NA	0
AN0589		0.701245	4.19333e-07	0
AN0590		0.0608854	0.684924	0
AN0591		0.223544	0.0960308	0
AN0592		-2.01034	0.0122999	-1
AN0593		-0.178381	0.16682	0
AN0594	devel	-1.33448	5.77204e-37	-1
AN0595		-0.172093	9.05661e-06	0
AN0596		-0.523754	7.118e-24	0
AN0597		0.210087	0.0904619	0
AN0598		0.269369	0.295593	0
AN0599		-0.332463	0.237948	0
AN0600		-0.466218	0.000212785	0
AN0601		2.45979	6.49663e-61	1
AN0602		0.600664	0.00921217	0
AN0604		0.0102637	0.954969	0
AN0605		0.0361954	0.794757	0
AN0606		-2.75201	1.35995e-108	-1
AN0607	SM	-2.01457	1.3797e-76	-1
AN0608	SM	-1.30709	1.43391e-13	-1
AN0609	SM	-2.48988	1.37825e-30	-1
AN0610		-1.25648	2.20745e-08	-1
AN0611		NA	NA	0
AN0612		-1.03	0.177703	0
AN0613		-1.51978	NA	0
AN0614		-2.40529	0.00314672	-1
AN0615		-0.10702	0.85738	0
AN0616		0.318886	NA	0
AN0617		-0.11952	0.806445	0
AN0618		0.211848	NA	0
AN0619		-0.0388435	NA	0
AN0620		0.413582	0.0016267	0
AN0621		NA	NA	0
AN0623		0.304891	9.79739e-05	0
AN0624		0.0313021	0.739894	0
AN0625		0.755734	1.22243e-06	0
AN0626		0.047643	0.667603	0
AN0627		0.165164	0.00766702	0
AN0628		-0.912774	1.53849e-66	0
AN0629		0.112267	0.467431	0
AN0630		0.0918864	0.198531	0
AN0631		-0.0894289	0.462439	0
AN0632		0.0634385	0.577895	0
AN0633		0.418194	1.18646e-06	0
AN0634		-0.0736951	0.431997	0
AN0635		-1.32932	0.0894243	-1
AN0636	devel	-0.718595	1.74698e-22	0
AN0637		0.257668	0.0182345	0
AN0638		-1.1573	9.42233e-139	-1
AN0639		0.276374	0.000246669	0
AN0640	devel	-0.167373	1.27322e-05	0
AN0641	devel	0.7248	8.1985e-34	0
AN0643		-0.0784421	0.430062	0
AN0644		0.535645	6.67836e-30	0
AN0646		-0.032801	0.6248	0
AN0647		0.503255	1.60421e-06	0
AN0648	devel	1.17531	5.18399e-137	1
AN0649		-0.53572	0.208967	0
AN0650		0.0827898	0.263889	0
AN0651	devel	-0.224895	0.0147207	0
AN0652		0.705011	NA	0
AN0653	SM	-0.102663	0.380983	0
AN0654	SM	-0.590297	2.22995e-20	0
AN0655	SM	-1.28269	1.68309e-34	-1
AN0656	SM	4.159	0	1
AN0657	SM	0.396353	0.0251361	0
AN0658	SM	-0.0661522	0.613908	0
AN0659	SM	0.598746	1.05769e-10	0
AN0660	SM	-0.574296	3.33913e-08	0
AN0661		-0.00444616	0.978648	0
AN0662		0.86225	4.22779e-06	0
AN0663		-2.22218	1.61884e-07	-1
AN0664		-0.0232422	0.780062	0
AN0665		0.138683	0.0145697	0
AN0666		-1.19403	5.24234e-10	-1
AN0667		0.171537	0.000154591	0
AN0668		-0.0954189	0.168978	0
AN0669		0.493079	0.471308	0
AN0670		0.0780729	0.281814	0
AN0671		0.150743	0.0989073	0
AN0672		0.95967	2.94404e-16	0
AN0673	devel	0.53373	3.68373e-24	0
AN0674		0.423253	1.92071e-05	0
AN0675		0.688914	7.9792e-10	0
AN0676		-0.237879	0.0121592	0
AN0677		-0.0656019	0.287631	0
AN0678		-0.143248	0.305695	0
AN0680		-0.554916	0.000157245	0
AN0681		1.93061	7.74042e-98	1
AN0682		-0.385982	7.2814e-06	0
AN0683		NA	NA	0
AN0684		-1.17748	1.98106e-184	-1
AN0685		0.651066	5.84299e-07	0
AN0686	devel	0.73009	1.65653e-25	0
AN0687		0.388205	7.44814e-08	0
AN0688		-0.709665	7.94943e-109	0
AN0689	devel	0.030939	0.610232	0
AN0690		-0.524731	2.1464e-05	0
AN0691		-1.25255	NA	0
AN0692		0.804564	2.48826e-20	0
AN0693		-0.857104	0.000112002	0
AN0694		0.664418	0.00932021	0
AN0695		0.894448	1.50271e-25	0
AN0696		-0.0805109	0.520957	0
AN0697		-0.520153	9.46054e-24	0
AN0698		-0.0827945	0.132713	0
AN0699	devel	-0.752747	2.02976e-08	0
AN0700		0.398928	4.82963e-11	0
AN0701		5.1449	0	1
AN0703		-0.244213	0.038631	0
AN0704		-0.173053	0.420606	0
AN0705		1.7701	0	1
AN0706		-0.249568	3.60254e-06	0
AN0707		-0.0968926	0.237948	0
AN0708		0.631823	6.22481e-08	0
AN0709		0.683598	5.07957e-44	0
AN0710		-0.753799	NA	0
AN0712		-1.36853	8.00472e-19	-1
AN0713		-0.609171	1.07492e-05	0
AN0714		0.131436	0.330829	0
AN0715		-0.0972354	0.353403	0
AN0716		0.149963	0.0505619	0
AN0717		2.4587	0	1
AN0718		-0.402647	0.00385268	0
AN0719		-0.830686	1.36063e-25	0
AN0720		0.250493	0.00182328	0
AN0721	devel	-0.479748	1.57205e-08	0
AN0722		-0.445601	3.19755e-06	0
AN0723		-0.0238136	0.84444	0
AN0725		0.982663	1.19045e-56	0
AN0726		0.108903	0.0644137	0
AN0727		0.228965	0.0226185	0
AN0728		1.06061	1.01144e-15	1
AN0732		1.77166	8.47234e-56	1
AN0733	devel	-0.261151	9.25427e-07	0
AN0734		-1.00616	3.683e-92	-1
AN0735		-0.382051	0.495635	0
AN0736		-8.35799	1.30068e-113	-1
AN0738		0.959922	NA	0
AN0739		0.674928	0.000935017	0
AN0740		-0.351274	0.0183101	0
AN0741		-0.317467	0.663673	0
AN0742		0.196379	0.0892273	0
AN0743		-0.527085	0.0888368	0
AN0744		2.36245	9.00668e-06	1
AN0745		0.95393	1.00554e-28	0
AN0746		0.319179	0.305102	0
AN0747		0.677404	4.34321e-53	0
AN0748		0.461382	0.604698	0
AN0750		1.84514	4.71473e-06	1
AN0751		-0.418703	3.41671e-05	0
AN0752		0.00156966	0.98996	0
AN0753		0.0325334	0.554122	0
AN0754		-0.384053	3.39203e-08	0
AN0755		-0.849626	1.30253e-28	0
AN0756		-0.532563	0.0160976	0
AN0757		0.872562	1.7912e-37	0
AN0758		2.48482	1.54001e-14	1
AN0759		5.09102	0	1
AN0760		0.43288	0.398647	0
AN0761		-4.60391	7.73493e-29	-1
AN0762		0.18467	0.0537731	0
AN0763		0.289807	0.000359552	0
AN0764		0.588739	0.000224165	0
AN0765		-1.74082	0.00319209	-1
AN0766		0.0178076	0.817264	0
AN0767		0.427458	1.22026e-07	0
AN0768		0.654755	3.65471e-10	0
AN0770		0.540085	3.42638e-09	0
AN0771		1.19391	1.09972e-38	1
AN0773		-1.37814	6.18173e-256	-1
AN0774		0.426203	0.127075	0
AN0775		-0.416025	0.0625987	0
AN0776		0.54675	1.128e-31	0
AN0777		0.130925	0.033597	0
AN0778		-1.01765	1.68908e-11	-1
AN0779		-2.83189	9.14663e-216	-1
AN0780		0.344551	0.063651	0
AN0781		0.441466	1.47928e-18	0
AN0782		0.1855	0.025416	0
AN0783		-0.0310363	0.839338	0
AN0784		0.548445	0.00356507	0
AN0785		-0.168541	0.0195729	0
AN0786		0.989872	2.14949e-290	0
AN0787	devel	-0.598494	4.70289e-22	0
AN0788		-0.473131	1.10694e-12	0
AN0789		-0.453309	1.34346e-30	0
AN0790		-2.36222	0	-1
AN0791		-1.28097	2.04891e-222	-1
AN0792		1.76413	1.68132e-17	1
AN0793		1.29253	0.0031082	1
AN0794		-0.281108	0.00497682	0
AN0795		-0.263571	0.149059	0
AN0796		0.779267	4.11997e-05	0
AN0797		0.543664	1.02548e-32	0
AN0798		1.25888	2.65943e-97	1
AN0799		-1.99968	9.66654e-21	-1
AN0800		-1.22283	2.09054e-11	-1
AN0801		-0.822517	5.53139e-05	0
AN0802		-0.747269	5.82286e-35	0
AN0803		0.0277732	0.66327	0
AN0804		0.383922	0.0093879	0
AN0805		0.723212	0.000664859	0
AN0806		-0.56303	0.000153479	0
AN0807	devel	-1.30912	5.83565e-79	-1
AN0808		0.40326	0.00091394	0
AN0809		-0.649594	2.9808e-09	0
AN0810		0.129228	0.0134943	0
AN0811		0.576382	0.00224953	0
AN0813		0.595439	2.43897e-25	0
AN0814		-0.904478	7.66616e-31	0
AN0815		1.09309	7.16323e-17	1
AN0816		0.463172	9.44579e-10	0
AN0817		0.229206	0.00729017	0
AN0818		0.770683	7.34752e-14	0
AN0819		0.204213	0.000536566	0
AN0820		-1.91711	0	-1
AN0821		0.34633	0.000724618	0
AN0822	devel	-0.883151	1.76061e-33	0
AN0823		-1.35346	6.21534e-131	-1
AN0824		1.30073	1.18411e-49	1
AN0825		1.04654	4.46726e-07	1
AN0826		0.231038	0.587887	0
AN0827		0.106164	0.252084	0
AN0828		0.385702	5.96236e-10	0
AN0829		0.658709	0.0065723	0
AN0830		-0.0405518	0.740861	0
AN0831		-0.118592	0.024931	0
AN0832		0.469188	7.21805e-06	0
AN0833		0.263259	1.18729e-19	0
AN0834		0.500656	5.95884e-19	0
AN0835		-0.96423	1.5818e-22	0
AN0836		0.373652	0.000179547	0
AN0837		-0.234646	0.00609097	0
AN0839		-7.84833	2.37042e-92	-1
AN0840		1.83781	5.42261e-223	1
AN0841		0.838404	2.41913e-32	0
AN0842		-1.03219	4.30354e-33	-1
AN0843		0.519608	3.37186e-36	0
AN0844		0.764791	2.73943e-08	0
AN0845		-1.04852	0.00345587	-1
AN0846		-0.361974	0.00171175	0
AN0847		0.170322	0.014651	0
AN0848		-0.219802	0.00503391	0
AN0849		-0.621014	1.23333e-09	0
AN0850		-0.342594	1.89179e-13	0
AN0851		0.803108	0.00308575	0
AN0852		2.82867	1.49438e-06	1
AN0853		1.9304	1.67962e-31	1
AN0854		-0.402099	4.19422e-05	0
AN0855		0.091264	0.615235	0
AN0856		0.813358	1.37258e-47	0
AN0857		0.900345	2.09367e-13	0
AN0858		1.396	0	1
AN0859		-0.699405	3.55072e-08	0
AN0860		-1.38337	0	-1
AN0861		-0.0106418	0.885582	0
AN0862		-0.0299468	0.833837	0
AN0863	devel	0.385213	0.00029842	0
AN0864		0.0595104	0.550562	0
AN0865		0.467296	4.69593e-07	0
AN0866		0.146223	0.0964197	0
AN0867		1.22836	1.64158e-98	1
AN0868		0.398899	9.96068e-05	0
AN0869		-0.195862	0.20162	0
AN0870		1.16856	1.17352e-108	1
AN0871		-0.0223876	0.753443	0
AN0872		-0.51813	0.000454776	0
AN0873		-0.297489	0.32147	0
AN0874		-0.15513	0.017981	0
AN0875		-1.34893	0.00154613	-1
AN0876		-0.159121	0.255803	0
AN0878		-0.783772	7.5934e-07	0
AN0879		0.723439	5.01183e-57	0
AN0880		-0.227479	0.00356437	0
AN0881		0.0365135	0.769085	0
AN0882		0.266159	0.128116	0
AN0883		0.282156	0.0166863	0
AN0884		2.57624	0	1
AN0885		0.361271	1.34419e-09	0
AN0886		-0.140207	0.446914	0
AN0887		2.0092	1.2385e-32	1
AN0888		0.399783	3.71079e-05	0
AN0889		0.484419	0.0011222	0
AN0890		0.687733	2.1242e-06	0
AN0891		-0.426221	3.89745e-06	0
AN0892		-0.314586	3.0481e-05	0
AN0893		0.617631	8.50085e-42	0
AN0894		0.911936	2.525e-15	0
AN0895		-0.759052	4.85895e-25	0
AN0896		0.0895698	0.266017	0
AN0897		1.53936	1.1526e-78	1
AN0898		-0.263376	0.0232271	0
AN0899		1.55635	0.00398458	1
AN0900		0.318886	NA	0
AN0901		1.1298	1.06472e-13	1
AN0902		0.33286	0.00133999	0
AN0903		1.15404	7.70056e-11	1
AN0904		-3.38237	0	-1
AN0905		-0.160573	0.137837	0
AN0906		0.236102	0.000103907	0
AN0907		0.6422	1.22197e-48	0
AN0908		0.75407	1.19587e-07	0
AN0909		-0.19227	0.00397553	0
AN0910	devel	-0.0243127	0.790136	0
AN0911		-0.271866	0.0520632	0
AN0912		1.26303	6.56778e-118	1
AN0913		0.131125	0.145613	0
AN0914		0.367536	0.000352761	0
AN0915		0.318886	NA	0
AN0916		-0.291802	0.744593	0
AN0917	devel	-0.283769	4.59534e-06	0
AN0918		0.26799	6.58463e-13	0
AN0919		0.339424	1.88886e-06	0
AN0920		0.283135	0.00698928	0
AN0921		0.00438369	0.993721	0
AN0922		0.435293	3.55309e-23	0
AN0923		0.15022	0.00268408	0
AN0924		0.109116	0.0834422	0
AN0925		-0.31333	6.71645e-05	0
AN0926		0.111956	0.233784	0
AN0927		0.0420927	0.713583	0
AN0928	devel	2.66193	4.09616e-222	1
AN0929		-0.275424	1.47839e-07	0
AN0930		-0.0684725	0.383268	0
AN0931	devel	-0.10628	0.411248	0
AN0932		1.3928	7.07522e-130	1
AN0933		0.363044	4.77837e-13	0
AN0934		-0.962653	8.22876e-26	0
AN0935		-0.331494	0.101886	0
AN0936		0.258046	0.0123532	0
AN0937		0.0916847	0.523666	0
AN0938		-0.736588	1.36497e-12	0
AN0939		-0.272132	0.202378	0
AN0940		-1.11867	0.155836	0
AN0941		-0.461525	1.6211e-16	0
AN0942		-0.0582472	0.864753	0
AN0943		0.463193	2.73286e-15	0
AN0944		0.550673	0.00134536	0
AN0946		1.22488	3.34724e-18	1
AN0947		0.203152	0.000355335	0
AN0948		1.10074	1.26844e-59	1
AN0949		0.834172	3.65374e-05	0
AN0950		-0.0100634	0.974366	0
AN0952		0.330521	2.20311e-05	0
AN0953		0.0846167	0.38049	0
AN0954		0.666287	9.12427e-08	0
AN0956		0.721849	3.8656e-07	0
AN0958		1.77552	3.80657e-07	1
AN0959		1.52562	0.0016267	1
AN0960		0.327133	0.129577	0
AN0963		-0.0895476	0.757254	0
AN0964		-7.39699	0	-1
AN0965		-0.00267929	0.991824	0
AN0966		-0.254765	0.0688801	0
AN0969		3.0373	7.49472e-25	1
AN0970		0.572206	0.0182397	0
AN0971		0.138846	NA	0
AN0972		0.690148	NA	0
AN0973	devel	1.41657	9.6099e-27	1
AN0974		0.394543	NA	0
AN0975		-0.36662	NA	0
AN0976		-0.321421	7.84395e-05	0
AN0977		-1.16435	6.44063e-72	-1
AN0978		0.942972	2.64178e-61	0
AN0979		-0.243519	1.25311e-05	0
AN0980		-1.26749	4.93481e-71	-1
AN0981		-2.46977	1.62648e-165	-1
AN0982		0.291349	0.00340304	0
AN0983		-0.835332	8.12656e-08	0
AN0984		0.255264	0.0309916	0
AN0985		1.32662	2.192e-16	1
AN0986		0.782265	3.70783e-37	0
AN0987		2.60318	1.29344e-188	1
AN0988	devel	-0.18663	0.000592359	0
AN0989		-0.205932	0.00100304	0
AN0990		-0.352409	3.16957e-08	0
AN0991		1.49612	6.97088e-10	1
AN0992		2.84735	1.12006e-154	1
AN0993		-0.143593	0.216194	0
AN0995		-0.43476	2.09303e-08	0
AN0996		0.0498369	0.539421	0
AN0997		1.02539	1.084e-29	1
AN0998		1.00791	1.66575e-10	1
AN0999	devel	0.598855	2.33243e-31	0
AN1000		-0.299907	0.00501453	0
AN10002		-0.0871876	0.0989349	0
AN10003		0.928029	2.20256e-78	0
AN10005	SM	-3.83454	1.31265e-10	-1
AN10006		0.00627757	0.96364	0
AN10007		-0.109897	0.300984	0
AN10008		-0.141152	0.0164852	0
AN10009		NA	NA	0
AN1001		-0.744231	2.19391e-63	0
AN10010		0.110643	0.079619	0
AN10011		-0.714138	0.305103	0
AN10012		0.788559	6.7637e-11	0
AN10013		-0.318987	0.00198477	0
AN10014		-0.00826996	0.987456	0
AN10016		-0.431747	1.4983e-06	0
AN10017		-0.436125	1.55385e-08	0
AN10018		0.894381	3.57547e-07	0
AN10019		0.309453	8.70613e-09	0
AN1002		-0.220433	0.000116814	0
AN10020		0.454966	2.2736e-23	0
AN10021	SM	-3.66406	5.68839e-29	-1
AN10022	SM	-2.3808	1.10657e-10	-1
AN10023	SM	-2.60339	6.22072e-06	-1
AN10024		2.54655	4.28341e-58	1
AN10025		0.177441	0.783743	0
AN10026		-0.240316	0.622079	0
AN10028		-3.18634	1.22159e-16	-1
AN10029		-0.095396	0.0804694	0
AN1003		-0.154857	0.00170053	0
AN10030	devel	0.139893	1.34078e-10	0
AN10031		-0.719274	7.00009e-98	0
AN10032		0.473341	4.65723e-24	0
AN10033		-0.022252	0.801396	0
AN10034		0.570048	0.000130825	0
AN10035	SM	3.14196	3.15692e-26	1
AN10036		1.22432	0.000255696	1
AN10037		0.376876	0.0757416	0
AN10038	SM	-1.39643	0.0153684	-1
AN10039		-0.663738	0.241169	0
AN1004		-0.41623	0.000197345	0
AN10040		-1.70642	0.0141809	-1
AN10041		0.146991	NA	0
AN10042		2.02594	2.63959e-07	1
AN10043		-0.685283	0.000571867	0
AN10044	SM	-1.12365	0.000918358	-1
AN10045		0.0240591	0.903517	0
AN10047		-0.421349	0.0521995	0
AN10048		0.759987	0.283747	0
AN10049	SM	-4.44997	1.24113e-20	-1
AN1005		-1.1055	7.40156e-15	-1
AN10050		0.450546	0.000603128	0
AN10051		0.00929586	0.990023	0
AN10052		0.729505	1.09509e-09	0
AN10053		-0.167717	0.137261	0
AN10054		-0.157104	0.0385876	0
AN10055		1.46212	2.416e-27	1
AN10056		-0.230416	0.0207906	0
AN10057		0.497163	0.00133059	0
AN10058		0.803658	2.41922e-11	0
AN10059		-0.312045	7.65245e-05	0
AN1006		0.639174	9.97295e-34	0
AN10060		-1.12013	3.6987e-63	-1
AN10061		0.222956	0.0224337	0
AN10062		-0.044746	0.786766	0
AN10063		-0.507272	0.00116553	0
AN10064		0.195253	0.00239534	0
AN10065		1.92108	1.50422e-10	1
AN10066		0.0616104	0.881537	0
AN10067		0.644917	8.98645e-11	0
AN10068		0.774967	6.46173e-20	0
AN10069		-1.29436	1.74926e-09	-1
AN1007		-0.135599	3.95791e-08	0
AN10070		-0.608687	6.63806e-07	0
AN10071		0.137056	0.0454013	0
AN10072		-0.0630043	0.648225	0
AN10073		0.588692	4.06321e-19	0
AN10074		-0.766937	0.348662	0
AN10075		-0.163115	0.283027	0
AN10076		0.0646245	0.514198	0
AN10077		-0.618797	2.41545e-34	0
AN10078		-1.36421	1.61112e-89	-1
AN10079		-0.454844	3.30497e-18	0
AN1008		0.293605	5.5165e-12	0
AN10080		-0.613841	1.2335e-27	0
AN10081		1.12164	1.72737e-05	1
AN10082		0.0236264	0.898865	0
AN10083		-0.682496	3.80413e-08	0
AN10084		-0.290882	0.0637254	0
AN10085		NA	NA	0
AN10086		-1.28292	1.54828e-05	-1
AN10088		0.475448	6.64725e-21	0
AN10089		0.3979	0.000853597	0
AN1009		-0.368579	0.258814	0
AN10090		-2.48894	0	-1
AN10091		0.848562	3.33368e-07	0
AN10093		2.78418	1.54405e-12	1
AN10095		1.69966	0.00027153	1
AN10096		2.36413	3.72888e-80	1
AN10097		-0.649448	1.77013e-07	0
AN10098		0.142482	0.0717338	0
AN10099		-1.44061	1.77936e-20	-1
AN1010		-0.620042	4.95467e-13	0
AN10100		-1.34839	5.06578e-10	-1
AN10101		NA	NA	0
AN10103		-0.855542	6.67958e-32	0
AN10104		NA	NA	0
AN10105		-0.453657	1.67952e-09	0
AN10108		0.459212	1.739e-05	0
AN10109		1.85677	7.56233e-12	1
AN1011		-0.267032	0.0254483	0
AN10110		-0.0140124	0.902405	0
AN10111		0.357789	6.77458e-06	0
AN10112		0.00822313	0.943981	0
AN10113		-0.0555859	0.920421	0
AN10115		-0.132202	0.32812	0
AN10116		-0.37713	1.8172e-07	0
AN10117		0.455127	0.00309493	0
AN10118		0.541482	1.64052e-05	0
AN10119		0.184241	0.00502619	0
AN1012		0.356851	0.115492	0
AN10120		-0.0291017	0.854511	0
AN10121		0.0749639	0.614045	0
AN10122		0.176358	0.374278	0
AN10123		0.0955032	0.646655	0
AN10124		-1.52747	4.87596e-40	-1
AN10125		1.14405	3.59917e-29	1
AN10126		-0.359684	0.440994	0
AN10127		0.300601	0.555295	0
AN10128		-0.736665	4.75322e-36	0
AN10129		0.252978	0.00406754	0
AN1013		0.430615	6.65156e-33	0
AN10130		0.242237	2.18796e-07	0
AN10131		0.676817	1.77386e-08	0
AN10132		-0.740932	2.10707e-12	0
AN10133		-1.99376	2.15706e-145	-1
AN10134		0.300918	0.00132248	0
AN10135		0.1687	0.336696	0
AN10136		1.24109	4.18612e-30	1
AN10137		-0.404841	0.00756617	0
AN10138		1.22452	3.15044e-30	1
AN10139		-0.124932	0.193902	0
AN1014		-0.595081	2.82694e-13	0
AN1014-uORF		NA	NA	0
AN10140		-0.20401	0.00210312	0
AN10141		1.29507	0.0462213	1
AN10142		0.354581	1.30542e-10	0
AN10144		0.378783	0.560885	0
AN10145		-0.487288	1.12823e-05	0
AN10146		-0.556164	0.000166417	0
AN10147		-1.78194	2.54952e-07	-1
AN10148	devel	0.401128	3.82387e-07	0
AN10149		-1.02587	2.50067e-54	-1
AN1015		-2.44914	0	-1
AN10150		0.192103	1.148e-06	0
AN10152		-0.950385	0.000147205	0
AN10153	devel	-0.585856	5.45051e-18	0
AN10154		-0.0333444	NA	0
AN10155		-0.287205	0.01005	0
AN10156		-0.522229	1.2981e-22	0
AN10157		-0.295103	0.000180235	0
AN10158		0.567179	1.26236e-09	0
AN10159		0.795524	1.08182e-05	0
AN1016	devel	-0.405611	1.63085e-10	0
AN10160		-1.25259	6.51064e-17	-1
AN10161		0.160429	0.250552	0
AN10163		0.463054	3.40763e-13	0
AN10164		-0.536647	7.68823e-29	0
AN10165		-0.0649778	0.890674	0
AN10166		-0.125659	0.0452568	0
AN10167		-0.770382	1.41276e-07	0
AN10168		-1.22466	1.78815e-38	-1
AN10169		0.456499	0.0398728	0
AN1017	devel	-1.02522	1.92715e-146	-1
AN10170		0.672434	1.44233e-94	0
AN10171		0.611355	2.73927e-12	0
AN10172		0.314444	6.80865e-10	0
AN10173		1.2799	4.35567e-36	1
AN10174		-0.238012	0.0263736	0
AN10175		0.210208	0.00811993	0
AN10176		0.544514	0.369746	0
AN10177		-0.195379	NA	0
AN10178		0.450888	0.00435823	0
AN10179		0.922822	4.5075e-14	0
AN1018		-0.187484	0.0208538	0
AN10180		-2.3222	0.000132967	-1
AN10181		-0.722359	1.85191e-94	0
AN10182		1.01322	3.63471e-84	1
AN10183		0.304782	0.0734527	0
AN10184		0.52255	6.00529e-15	0
AN10185		-0.154579	0.010768	0
AN10186		0.0103388	0.897069	0
AN10187		-0.249665	0.527116	0
AN10188		0.847489	8.18697e-17	0
AN10189		0.698571	1.5659e-08	0
AN1019		0.911247	8.44077e-145	0
AN10190		0.180333	0.0218454	0
AN10191		-0.242513	0.0163625	0
AN10192	devel	-0.130545	0.311084	0
AN10193	devel	0.364725	1.44339e-05	0
AN10194		-0.438652	0.000640964	0
AN10195		0.747399	1.48125e-56	0
AN10196		1.01421	1.24456e-14	1
AN10197		1.29109	3.82927e-09	1
AN10198		-0.524645	2.39652e-38	0
AN10199		-0.579246	2.82084e-12	0
AN1020		2.81126	5.34655e-62	1
AN10200		1.28794	1.15306e-24	1
AN10201		-0.144958	0.0953745	0
AN10203		0.266269	0.0085132	0
AN10204		-0.252782	0.299007	0
AN10205		0.818859	3.00109e-23	0
AN10206		-0.0991794	0.482984	0
AN10207		-0.631684	0.031963	0
AN10208	devel	0.49468	2.34808e-07	0
AN10209		0.00516149	0.963966	0
AN1021		-0.0310306	0.787955	0
AN10210		-1.30039	2.10122e-10	-1
AN10211		-0.0209389	0.89903	0
AN10212		0.341712	0.00112565	0
AN10213		-0.361676	0.0413856	0
AN10214		-0.84527	1.1052e-09	0
AN10215		0.232237	3.3497e-05	0
AN10216		-1.05791	2.04999e-91	-1
AN10217		-1.91405	1.11414e-48	-1
AN10218		2.86849	1.35588e-131	1
AN10219		0.184259	1.25254e-06	0
AN1022		0.492762	2.35545e-05	0
AN10220		0.596118	2.63018e-39	0
AN10221		-0.539257	9.51974e-05	0
AN10222		0.314252	3.07228e-10	0
AN10223	devel	0.463273	1.57624e-42	0
AN10224		0.389599	0.367858	0
AN10225		-0.569468	1.00729e-17	0
AN10226		2.14409	3.10795e-06	1
AN10227		0.08712	0.328721	0
AN10229	devel	0.526855	1.88748e-10	0
AN1023		-0.103642	0.0963094	0
AN10230		1.2651	2.9709e-102	1
AN10232		0.440856	0.0881114	0
AN10233		-0.407222	0.614067	0
AN10234		1.57608	1.61461e-22	1
AN10235		-1.01508	2.41895e-56	-1
AN10236		-0.628106	3.87328e-13	0
AN10237		0.647397	1.44801e-15	0
AN10238		-4.93938	1.64306e-74	-1
AN10239		0.744205	1.79962e-20	0
AN1024		-0.808852	1.95274e-14	0
AN10240		0.32074	0.0440658	0
AN10241		0.569898	3.42033e-14	0
AN10242		5.76466	3.9003e-98	1
AN10243		0.675294	9.1615e-05	0
AN10247		-0.241776	0.0347007	0
AN10248		0.584601	0.0103041	0
AN10249		-0.288852	0.0622592	0
AN1025		-0.576551	1.2428e-29	0
AN10250		-0.535351	0.00119916	0
AN10251		0.234307	0.0122936	0
AN10252		-2.35383	7.24011e-254	-1
AN10253		-0.327052	0.189575	0
AN10254		-0.148073	0.421413	0
AN10255		-0.346573	2.33638e-06	0
AN10256		0.477484	NA	0
AN10257		-0.00629013	0.943662	0
AN10258		0.442752	1.87501e-06	0
AN10259		-0.915018	6.84485e-08	0
AN1026		0.744404	4.31418e-12	0
AN10260		0.846482	1.5934e-44	0
AN10261	devel	-0.135824	0.00853058	0
AN10262		0.270578	0.00039802	0
AN10263		-0.296517	5.31324e-09	0
AN10264		-0.121514	0.351039	0
AN10265		-0.611053	9.89071e-26	0
AN10266		0.209674	8.42313e-08	0
AN10267		-0.220821	0.00269321	0
AN10268		3.36138	2.77228e-94	1
AN10269		0.267938	0.119399	0
AN1027		0.516362	6.04542e-12	0
AN10270		NA	NA	0
AN10271		-0.490341	1.96446e-10	0
AN10272		-0.382925	0.130923	0
AN10273		0.68797	1.75476e-25	0
AN10274		-0.0661676	0.918401	0
AN10277		-1.13754	1.36266e-80	-1
AN10278		0.94072	4.92759e-24	0
AN1028		0.0750367	0.551451	0
AN10280		0.160801	0.191059	0
AN10281		0.125341	0.0726176	0
AN10282		0.882166	2.97696e-31	0
AN10283		0.903584	1.88957e-32	0
AN10285		0.284604	0.000181906	0
AN10286		-1.86424	1.08538e-05	-1
AN10287		0.173969	0.578464	0
AN10288		1.77291	2.6038e-09	1
AN10289	SM	-1.05856	NA	0
AN1029	SM	1.00347	0.207671	0
AN10290		0.360163	2.02604e-06	0
AN10292		0.291617	0.000522464	0
AN10293		0.8256	0.00023256	0
AN10294		1.32706	1.90981e-05	1
AN10295	SM	0.838334	1.99793e-14	0
AN10296		-0.709789	1.52243e-55	0
AN10297	SM	1.11028	2.8719e-13	1
AN10298		1.63625	4.24935e-195	1
AN10299		4.87425	0	1
AN1030	SM	-0.339358	NA	0
AN10300	SM	0.549645	0.00714708	0
AN10301		1.46849	2.50028e-99	1
AN10302		0.050989	0.95744	0
AN10303		-0.750858	2.59918e-13	0
AN10304		0.763116	5.03187e-08	0
AN10305		-1.08876	1.15507e-11	-1
AN10306	devel	0.6795	2.79342e-19	0
AN10307		0.859262	1.48293e-37	0
AN10308		0.588019	2.08684e-07	0
AN10309		0.398313	1.29876e-08	0
AN1031	SM	-0.107597	0.903994	0
AN10310		-1.85622	0.0243844	-1
AN10311		-6.75986	0	-1
AN10313		0.386289	0.0469931	0
AN10315		0.305787	0.00289025	0
AN10316		1.04691	1.65178e-26	1
AN10317		-0.185438	0.0367006	0
AN10318		0.919539	6.90155e-06	0
AN10319	SM	-0.178992	0.348648	0
AN1032	SM	0.381477	NA	0
AN10320	SM	0.311286	0.682957	0
AN10321		0.148136	0.69994	0
AN10322		-0.273474	0.385967	0
AN10323		-0.761947	4.30792e-08	0
AN10324		0.80056	3.27233e-37	0
AN10325	SM	1.67363	0.041663	1
AN10326	SM	-6.33746	6.09769e-36	-1
AN10327		0.0912137	0.0867554	0
AN10329		0.140588	0.714557	0
AN1033	SM	0.0833341	0.868386	0
AN10331		-1.10249	0.000186759	-1
AN10332		0.950462	0.187481	0
AN10333		0.895562	0.0385165	0
AN10334		0.0416965	0.735089	0
AN10335		-0.773965	5.1404e-09	0
AN10336		1.35402	7.05227e-115	1
AN10337		0.536586	5.26849e-28	0
AN10338		-0.159566	0.0319047	0
AN10339		-0.0273745	0.781706	0
AN1034	SM	0.477484	NA	0
AN10340		0.850575	2.54453e-16	0
AN10343		-2.80424	3.26947e-29	-1
AN10344		-0.221684	4.9463e-38	0
AN10345		-4.45245	7.82902e-12	-1
AN10346		-3.03465	2.4649e-06	-1
AN10347		0.259518	0.0202458	0
AN10348		1.33993	5.82727e-21	1
AN10349		-0.114517	0.0871786	0
AN1035	SM	-3.79812	2.32632e-12	-1
AN10350		0.0679499	0.163306	0
AN10351		0.382291	2.98258e-11	0
AN10352		0.778787	9.17911e-23	0
AN10353	devel	-0.812272	6.48899e-12	0
AN10354		-0.373007	0.000107796	0
AN10355		-0.653263	4.46595e-21	0
AN10356		0.627229	7.33547e-34	0
AN10357		-1.4758	3.16945e-44	-1
AN10358		-4.13559	1.29876e-08	-1
AN10359		0.33652	0.0265849	0
AN1036	SM	1.87085	0.0204072	1
AN10360		-0.689394	3.46656e-07	0
AN10361		0.383559	3.83887e-06	0
AN10362		0.173464	0.17716	0
AN10363		0.136759	0.0243773	0
AN10364		0.0300015	0.711138	0
AN10365		0.273882	0.00016813	0
AN10366		1.46197	8.07296e-10	1
AN10367		0.698031	7.90451e-40	0
AN10368		1.34141	1.49343e-05	1
AN10369		1.09667	0.193313	0
AN1037	devel	-1.77473	3.44974e-278	-1
AN10370		-1.3373	1.83274e-62	-1
AN10371		-0.148859	0.409271	0
AN10372		-2.98023	1.00225e-05	-1
AN10373		0.231726	3.04706e-05	0
AN10374		-0.473658	0.00126297	0
AN10375		-0.126438	0.891033	0
AN10376		0.586377	0.408416	0
AN10377		1.07683	9.35914e-111	1
AN10378		0.311723	1.36403e-06	0
AN10379		0.49514	7.42429e-17	0
AN1038		-0.749019	4.74076e-32	0
AN10380		0.304928	0.0161309	0
AN10381		-0.0352171	0.89226	0
AN10382		0.133209	0.164782	0
AN10384		0.519284	0.43763	0
AN10385		-0.399788	0.550485	0
AN10386		-2.60796	1.33223e-12	-1
AN10388	SM	0.14669	NA	0
AN10389	SM	-0.415721	0.0182912	0
AN1039		-0.481671	2.23442e-14	0
AN10390		-1.73635	3.80049e-21	-1
AN10391		-2.50818	3.63659e-44	-1
AN10392		-1.07115	6.81436e-93	-1
AN10393		0.46828	8.70139e-08	0
AN10394		-0.517216	0.132594	0
AN10395		-0.894209	5.58026e-30	0
AN10396	SM	0.167645	0.0220731	0
AN10397		-2.92425	2.92554e-38	-1
AN10398		-2.49166	2.00672e-41	-1
AN10399		-0.0352341	0.499516	0
AN1040		0.768791	0.00189813	0
AN10400		-0.388054	5.79425e-10	0
AN10401	SM	2.85003	1.33622e-64	1
AN10402	SM	0.626887	0.331741	0
AN10403		-2.12663	7.66902e-111	-1
AN10404		0.392561	1.1201e-11	0
AN10405		-0.0475433	0.516017	0
AN10406		0.389207	0.000537891	0
AN10407		-0.823537	3.13065e-149	0
AN10408		0.0099898	0.942431	0
AN10409		-0.536739	7.46215e-16	0
AN1041		-4.18944	0	-1
AN10410		-0.680375	0.000120326	0
AN10411		-0.103084	0.161624	0
AN10413	devel	-0.138255	0.211596	0
AN10414		-0.0837626	0.446482	0
AN10415		0.0103543	0.899178	0
AN10416		0.372782	9.9364e-27	0
AN10417		0.67263	8.38027e-06	0
AN10418		0.837533	5.51495e-22	0
AN10419		-0.336876	NA	0
AN1042		0.740807	0.390131	0
AN10420		-1.8223	7.35832e-05	-1
AN10421		-0.488892	6.87148e-11	0
AN10422		-2.62169	6.35125e-13	-1
AN10423		-1.09539	0.00305218	-1
AN10428		NA	NA	0
AN10429		1.03879	1.14513e-25	1
AN1043		-0.11835	0.900798	0
AN10430	SM	-3.49414	3.90946e-06	-1
AN10431		-0.593985	NA	0
AN10432		2.3684	1.19778e-67	1
AN10433		0.97597	3.92438e-18	0
AN10434		-0.568607	2.31632e-07	0
AN10435		1.69858	0.0320839	1
AN10436		-0.282219	2.7972e-05	0
AN10437		0.405582	9.45276e-05	0
AN10438		0.158854	0.391906	0
AN10439		-0.0384318	0.67089	0
AN10440		0.253014	5.99017e-05	0
AN10441		-0.00721428	0.951872	0
AN10442		-0.989279	4.28754e-143	0
AN10443		0.0593963	0.600779	0
AN10444		1.17972	1.0656e-34	1
AN10445		1.22478	2.08916e-59	1
AN10446		-0.0518264	0.485784	0
AN10447	SM	-1.03826	0.00553463	-1
AN10448		-1.49374	1.21432e-15	-1
AN10449		-0.480669	2.11946e-09	0
AN1045		0.489768	4.10252e-11	0
AN10450		0.444636	8.64193e-05	0
AN10451		1.1784	1.06454e-12	1
AN10452		0.900426	1.98472e-17	0
AN10453		0.892929	6.78616e-21	0
AN10454		-0.150584	0.0276946	0
AN10455		0.529542	6.10667e-10	0
AN10456	devel	0.0644953	0.412907	0
AN10457		-0.0204388	0.764982	0
AN10458		0.466542	NA	0
AN10459		0.900698	4.44036e-92	0
AN1046	devel	0.22224	0.475942	0
AN10460		0.305544	9.62685e-05	0
AN10461		0.0339839	0.590395	0
AN10462		1.12708	6.76154e-29	1
AN10463		1.12156	NA	0
AN10464		-0.263034	NA	0
AN10465		0.0409527	0.643103	0
AN10466		0.736119	1.16194e-19	0
AN10467		-0.0842881	0.583977	0
AN10468		-0.134818	0.273084	0
AN10469		0.0624331	0.584796	0
AN1047		0.345209	1.27743e-32	0
AN10470		-0.150767	0.183879	0
AN10471		-0.468272	0.520583	0
AN10472		0.901823	4.95586e-25	0
AN10473		2.49106	1.11244e-05	1
AN10474		1.00926	4.09179e-86	1
AN10475		0.801197	1.67846e-87	0
AN10477		0.0931723	0.361088	0
AN10478		0.0857737	0.625	0
AN10479		0.570653	0.00487499	0
AN1048		-0.0933637	0.286225	0
AN10480		1.16764	3.65727e-35	1
AN10481		-0.89766	0.0121092	0
AN10482		-1.60808	1.06257e-74	-1
AN10483		1.33623	8.68261e-98	1
AN10484		0.018676	0.883094	0
AN10485		2.37323	1.67372e-46	1
AN10486	SM	-0.170455	0.159712	0
AN10487		-2.21559	1.17845e-82	-1
AN10488		-0.553017	NA	0
AN10489		0.907777	2.3939e-42	0
AN1049		0.392751	6.47322e-06	0
AN10491	SM	-0.123001	0.437967	0
AN10492	devel	1.08183	5.62731e-09	1
AN10493		NA	NA	0
AN10494		-1.75316	0.0124907	-1
AN10495		0.325852	0.0114217	0
AN10496		-0.388174	1.6516e-12	0
AN10497		-0.413421	5.45228e-06	0
AN10498		0.317668	0.00121346	0
AN10499		0.258527	0.580911	0
AN1050		0.0326697	0.740556	0
AN10500		0.477546	0.215815	0
AN10501		0.443164	2.01773e-08	0
AN10502		NA	NA	0
AN10504	devel	0.226699	0.0734999	0
AN10505		1.75255	1.25706e-12	1
AN10506		-0.324718	0.564874	0
AN10507		0.0464255	0.589982	0
AN10508		0.439831	0.00356507	0
AN10509		0.466542	NA	0
AN10510		0.185461	0.17637	0
AN10511		-0.139344	0.285185	0
AN10512		-0.126914	0.128554	0
AN10513		0.69962	3.53178e-22	0
AN10514		-0.681687	0.0108645	0
AN10515	devel	0.362276	5.45856e-05	0
AN10516	devel	-0.482768	3.69464e-26	0
AN10517		0.430437	0.0112648	0
AN10518		-2.26086	0	-1
AN10519		0.629322	2.95447e-21	0
AN1052	devel	-8.52231	8.64149e-242	-1
AN10520		-0.474695	5.03761e-05	0
AN10521		0.051636	0.796488	0
AN10522		-0.656864	3.48208e-23	0
AN10523		-0.189065	0.0961593	0
AN10524		-0.0978678	0.402426	0
AN10525		0.261177	0.000415501	0
AN10526		1.22601	2.55761e-37	1
AN10527		-0.38594	4.15194e-12	0
AN10528		1.5199	4.06109e-05	1
AN10529		-0.0451938	0.948892	0
AN1053		-0.38206	0.00475924	0
AN10530		-0.502554	0.145107	0
AN10531		0.782152	9.41752e-06	0
AN10532		0.0809856	0.605503	0
AN10533		-1.79716	0	-1
AN10534		0.0866492	0.761238	0
AN10535		0.511157	7.23001e-08	0
AN10536		2.91953	0	1
AN10537		-0.964493	1.47564e-16	0
AN10539		-0.0630074	0.61159	0
AN1054		0.0718735	0.652206	0
AN10540		0.134399	0.0238391	0
AN10541		-0.310437	3.1693e-05	0
AN10542		-0.195883	0.0947189	0
AN10543		0.789808	0.00673623	0
AN10544		-0.403708	4.75093e-06	0
AN10545		-0.440131	5.6174e-18	0
AN10546		0.0936389	0.0437667	0
AN10547		0.103466	0.259898	0
AN10548		-0.251703	0.142352	0
AN1055		-0.0482657	0.486466	0
AN10550		0.242047	0.59511	0
AN10551		0.971473	7.60873e-44	0
AN10552		2.3346	6.26593e-28	1
AN10553		-0.0522211	0.35483	0
AN10554		-0.646003	0.00116262	0
AN10555		-0.162094	0.268258	0
AN10556		0.234694	3.67669e-07	0
AN10557		0.13813	0.272073	0
AN10558		-0.940627	1.50393e-37	0
AN10559		-0.340471	0.141893	0
AN1056		0.702413	1.13107e-11	0
AN10560		-0.617365	1.31928e-16	0
AN10561		0.210304	0.00204893	0
AN10562		0.489763	2.75911e-10	0
AN10563		0.172627	5.18683e-05	0
AN10564		-0.259919	0.0029209	0
AN10565		-5.80101	2.34067e-63	-1
AN10566		-0.765421	0.139644	0
AN10567		1.90014	4.58394e-138	1
AN10568		1.40989	7.3027e-106	1
AN10569		0.865609	4.99368e-11	0
AN1057		0.30551	1.12525e-07	0
AN10570		0.235837	0.0152448	0
AN10571		1.67314	0.0413874	1
AN10572		-0.476461	0.000332167	0
AN10573	SM	-2.81113	1.98973e-05	-1
AN10574		-0.70904	2.83349e-31	0
AN10575		0.278071	3.46009e-08	0
AN10576	SM, devel	0.631369	0.0569344	0
AN10578		-1.80497	2.1472e-186	-1
AN10579		0.26858	0.126225	0
AN1058		-2.01311	0	-1
AN10580		0.486766	1.27957e-15	0
AN10581		-1.22673	2.94858e-69	-1
AN10582		0.607461	0.0216149	0
AN10583		0.297657	0.0140774	0
AN10584		0.508834	1.28297e-07	0
AN10585		-0.0387062	0.4089	0
AN10586		0.237283	0.0184786	0
AN10588		-5.71138	0	-1
AN10589		-0.252994	0.00158751	0
AN1059		-0.549328	1.84175e-26	0
AN10590		1.27847	2.64339e-21	1
AN10591		-0.279234	0.00158425	0
AN10592		5.07705	2.71619e-278	1
AN10593		0.386929	5.61541e-07	0
AN10594		-0.45241	5.03309e-12	0
AN10595		-0.203351	0.00188149	0
AN10596		-0.168228	0.421413	0
AN10597		-0.342221	0.0734636	0
AN10598		1.35513	3.25797e-36	1
AN10599		-1.06433	1.35889e-05	-1
AN1060		-0.385468	3.76771e-07	0
AN10600	SM	-1.25361	1.10405e-11	-1
AN10601		0.180042	0.743877	0
AN10602		0.423089	0.0385336	0
AN10603		-1.40116	6.12104e-61	-1
AN10604		-0.946973	2.03678e-46	0
AN10605		0.183643	0.832498	0
AN10606		-0.260906	0.0410157	0
AN10608		0.391348	0.379159	0
AN10609		0.566081	1.658e-09	0
AN1061		-0.349638	0.00940751	0
AN10610	devel	-0.0896931	0.389911	0
AN10611		-0.184338	0.021979	0
AN10612		-0.36662	NA	0
AN10613		NA	NA	0
AN10614		0.401522	5.14109e-26	0
AN10615		-0.0416113	0.603208	0
AN10616		-0.0340289	0.631904	0
AN10617		-2.39113	1.23068e-240	-1
AN10618		1.41674	8.50893e-18	1
AN10619		0.870831	4.95802e-42	0
AN1062		-0.118621	0.294093	0
AN10620		-0.579885	9.09942e-11	0
AN10621	devel	-0.433286	7.03855e-08	0
AN10622		1.36267	5.5515e-09	1
AN10623		-1.82079	0.0010991	-1
AN10624		0.57943	NA	0
AN10625		0.224435	0.0695584	0
AN10626		1.14001	0.0271097	1
AN10627		0.334533	0.0285022	0
AN10628		-0.795529	0.353045	0
AN10629		-0.997375	0.0651953	0
AN1063		0.126038	0.119522	0
AN10630		NA	NA	0
AN10631		-0.255875	0.0269335	0
AN10632		-0.392624	0.661265	0
AN10634		-0.207178	0.106696	0
AN10635	devel	-0.924238	1.05396e-21	0
AN10636		0.498994	2.45815e-09	0
AN10637		-0.0317196	0.73714	0
AN10638		0.833327	2.49106e-12	0
AN10639		-0.205544	0.0415676	0
AN1064		0.70127	2.8074e-11	0
AN10640		0.430478	0.00303711	0
AN10641		3.29838	1.75674e-208	1
AN10642		0.914446	6.26212e-09	0
AN10643		-0.522232	0.00345333	0
AN10644		-0.366134	0.000139246	0
AN10645		0.810493	4.16512e-15	0
AN10646		0.693136	4.7659e-09	0
AN10647		0.267553	0.0158331	0
AN10648	devel	-0.426272	1.88422e-05	0
AN10649		-0.148336	0.830882	0
AN1065		0.230221	0.00382555	0
AN10650		-2.83531	1.82516e-10	-1
AN10651		0.40301	1.98764e-06	0
AN10652		0.592626	3.76836e-29	0
AN10654		NA	NA	0
AN10656		-0.646872	NA	0
AN10657		-1.38658	0.0098191	-1
AN10658		0.318886	NA	0
AN10659		2.73554	9.18852e-11	1
AN1066		1.15898	2.24849e-48	1
AN10660	devel	-1.33537	5.74977e-05	-1
AN10661		0.578445	1.23959e-22	0
AN10662		-0.146051	0.805624	0
AN10663		-0.559161	4.00988e-11	0
AN10664		1.82231	0	1
AN10665		NA	NA	0
AN10666		-0.336876	NA	0
AN10667		-1.422	0.0900926	-1
AN10668		-0.36662	NA	0
AN10669		-1.10736	3.26445e-05	-1
AN1067		-0.718519	0.0114241	0
AN10670		-0.457464	0.00811958	0
AN10671		NA	NA	0
AN10672		-0.783119	0.0188109	0
AN10673		-0.233411	1.51794e-07	0
AN10675		1.32	1.86575e-103	1
AN10676		0.0666362	0.297869	0
AN10677	devel	-0.30918	0.036119	0
AN10678		0.0266871	0.949617	0
AN1068		-0.20957	0.146492	0
AN10680		-0.317441	0.00642303	0
AN10681		0.505319	8.72827e-16	0
AN10682		0.273712	1.16208e-06	0
AN10683		1.13824	9.1154e-05	1
AN10685		-0.932649	2.38044e-09	0
AN10686		0.537314	2.43355e-09	0
AN10687		-0.382006	0.632874	0
AN10688		NA	NA	0
AN10689		0.580173	1.30531e-09	0
AN1069		-0.303128	2.89474e-08	0
AN10690		-0.473624	0.105201	0
AN10692		0.104001	0.901402	0
AN10693		-0.377722	0.0588848	0
AN10694		-2.94557	4.77568e-186	-1
AN10695		-0.562905	3.20029e-06	0
AN10696		-0.0747847	0.456415	0
AN10697		0.116954	0.71729	0
AN10699		0.239463	0.421087	0
AN10700		0.252996	0.0735711	0
AN10701		0.046787	0.641473	0
AN10702		-0.228576	4.12754e-07	0
AN10703		0.23704	0.0482572	0
AN10704		0.366162	0.0195148	0
AN10705		0.286307	6.9084e-08	0
AN10706		-0.408129	4.15088e-11	0
AN10707		0.343327	0.00045569	0
AN10708		1.0025	1.7725e-99	1
AN10709		-0.403274	3.66519e-35	0
AN1071		0.161088	0.644186	0
AN10710		1.0035	1.68414e-61	1
AN10711		0.274615	0.000198201	0
AN10712		1.17209	4.8379e-46	1
AN10713		1.12969	6.51409e-40	1
AN10714		-0.231152	0.0160029	0
AN10715		-2.15591	2.67095e-74	-1
AN10716		0.0836189	0.377718	0
AN10717		-0.441282	0.00913483	0
AN10718		-0.0163398	0.834406	0
AN10719		0.0285536	0.865083	0
AN1072		-0.998954	3.8168e-05	0
AN10720	SM	0.143665	0.334856	0
AN10721		0.755776	8.32274e-08	0
AN10722		0.393897	2.31267e-06	0
AN10723		2.31409	5.97358e-36	1
AN10724		0.158373	0.0508318	0
AN10726		-1.40654	6.35515e-12	-1
AN10728		-0.385638	0.0294762	0
AN1073		-6.51228	4.16292e-129	-1
AN10730		0.541624	0.19796	0
AN10731		-0.46172	0.000154545	0
AN10732		-0.0199322	0.765651	0
AN10733		4.8186	1.24554e-75	1
AN10734		-0.182141	0.194562	0
AN10736		0.0148312	0.859772	0
AN10737		-0.405912	1.54192e-05	0
AN10738		0.199582	0.137937	0
AN1074		-0.0521225	0.398652	0
AN10740		0.267581	8.11663e-14	0
AN10741		-0.738838	4.28149e-19	0
AN10742		-0.965464	0.130465	0
AN10743		-0.425652	5.96984e-16	0
AN10745		-0.0663477	0.226065	0
AN10746		-0.400299	0.000524758	0
AN10747		-0.306077	9.43404e-07	0
AN10748		0.968167	0.143898	0
AN1075		0.0461493	0.524539	0
AN10751		-0.0894375	0.280299	0
AN10752		-0.352183	6.43983e-17	0
AN10753		0.86088	7.41438e-22	0
AN10754		0.211786	0.000446311	0
AN10755	devel	-1.18613	1.01607e-33	-1
AN10756	devel	-0.687681	1.95439e-20	0
AN10757		0.485603	6.45116e-06	0
AN10758		-0.413712	0.000459203	0
AN10759		-0.339358	NA	0
AN1076		-0.428758	4.45782e-05	0
AN10760		-0.0944649	0.0963956	0
AN10761		-2.36105	1.58889e-246	-1
AN10762		0.461965	1.79404e-07	0
AN10763	devel	-0.143334	0.128323	0
AN10764		-0.924446	0.00437585	0
AN10765		0.489577	2.24997e-16	0
AN10766		-0.527112	NA	0
AN10767		-0.509169	0.00030519	0
AN10768		NA	NA	0
AN10769		0.436613	7.03157e-07	0
AN1077		-0.583019	0.195348	0
AN10770		0.506255	0.533975	0
AN10771		2.00693	4.4589e-106	1
AN10773		-0.666115	0.18044	0
AN10775		-0.204619	0.207086	0
AN10776		NA	NA	0
AN10777		-0.333165	0.121279	0
AN10778		0.962122	2.01455e-24	0
AN10779		-0.259873	0.149376	0
AN1078		0.690775	0.0718867	0
AN10780		0.189623	0.105262	0
AN10781		-0.314993	0.00308966	0
AN10782		-0.233062	0.582753	0
AN10783		1.88785	0	1
AN10784		0.272391	0.0931794	0
AN10785		0.434785	5.77189e-09	0
AN10787		0.483808	0.460905	0
AN10788		-0.0965166	0.134202	0
AN10789		-2.37749	6.91624e-153	-1
AN1079		-0.419694	1.30346e-07	0
AN10790		-1.3941	1.15828e-27	-1
AN10791		-0.24337	0.000233158	0
AN10792		0.0963748	0.0727149	0
AN10793		0.522075	0.00370721	0
AN10794		-0.685449	9.69549e-25	0
AN10795		-0.156709	0.551765	0
AN10796		-0.393777	NA	0
AN10797		-0.219016	0.00104353	0
AN10798		0.544924	1.96604e-10	0
AN10799		0.0415687	0.609781	0
AN1080		-0.611194	1.0001e-06	0
AN10800		0.185915	0.0110934	0
AN10801		0.133637	0.159746	0
AN10802		0.234604	0.399454	0
AN10803		0.131774	0.043631	0
AN10804		-0.286116	4.42023e-05	0
AN10805		0.579869	1.19585e-05	0
AN10806		-0.405311	0.00113517	0
AN10807		-0.998934	7.97768e-68	0
AN10808		0.021639	0.877484	0
AN10809		0.781596	9.12987e-23	0
AN1081		-0.300407	0.00757697	0
AN10811		-4.44837	1.3935e-194	-1
AN10812		1.97213	4.33605e-05	1
AN10813		-1.63374	1.23233e-11	-1
AN10814		-0.828633	NA	0
AN10815		-1.81168	1.22635e-23	-1
AN10816	SM	0.250673	0.0601199	0
AN10818		-3.80669	2.54952e-07	-1
AN10819		-2.13076	1.22973e-49	-1
AN1082		0.259555	7.60089e-05	0
AN10820		-1.51978	NA	0
AN10821		0.736025	NA	0
AN10822		0.130965	0.102357	0
AN10823		0.666916	1.01984e-14	0
AN10824		0.265116	7.15202e-05	0
AN10825		-0.0933309	0.548626	0
AN10826		-0.202727	0.0187113	0
AN10827		0.0128134	0.896879	0
AN10828		0.533164	1.68004e-06	0
AN10829		0.0946965	0.371663	0
AN1083		0.606254	6.73065e-06	0
AN10830		0.368114	0.570951	0
AN10832		0.700656	5.07619e-15	0
AN10833		0.67785	1.50413e-08	0
AN10834		0.533504	3.57822e-12	0
AN10835		-0.188011	0.14217	0
AN10836		-0.272249	0.6886	0
AN10837		1.77881	3.76306e-92	1
AN10838		1.90875	2.62376e-05	1
AN10839		0.103961	0.279548	0
AN1084		1.28887	3.92769e-123	1
AN10840		0.470916	0.000607905	0
AN10841		-0.0408637	0.644187	0
AN10842		-0.462786	0.00129427	0
AN10843		0.158625	0.212953	0
AN10844		0.442751	7.82902e-12	0
AN10845		-0.329498	2.10731e-05	0
AN10846		0.384892	0.484812	0
AN10847		0.532508	1.10567e-11	0
AN10848		0.836184	1.91548e-09	0
AN10849		-0.535488	4.20147e-28	0
AN1085		-0.382345	2.45968e-16	0
AN10851		0.876084	7.25874e-11	0
AN10853		-0.200137	0.0199418	0
AN10854	devel	-0.346552	2.89505e-07	0
AN10855		-0.24901	0.0134256	0
AN10857		0.215108	0.106177	0
AN10858		0.332655	0.000130492	0
AN10860		-0.305875	NA	0
AN10861		-3.6373	3.46832e-63	-1
AN10862		0.0942004	0.121694	0
AN10863		0.561208	1.11624e-08	0
AN10864		-0.827945	3.24688e-23	0
AN10865		0.788856	6.88708e-10	0
AN10866		-0.453904	1.25707e-14	0
AN10867		-1.36858	0.00433079	-1
AN10868		-0.452922	0.442297	0
AN10869		-1.83541	3.25927e-08	-1
AN1087		-1.5185	9.06176e-72	-1
AN10870		-1.40632	0.0565118	-1
AN10871		0.0610291	0.640143	0
AN10872		-1.37002	0	-1
AN10873		0.482528	1.96032e-13	0
AN10874		0.336713	1.68095e-05	0
AN10875		-1.06979	3.10667e-15	-1
AN10876		-3.72975	4.08316e-20	-1
AN10877		0.545349	1.87611e-22	0
AN10878		-0.0278897	0.688772	0
AN10879	devel	0.615598	7.02287e-10	0
AN1088		-1.62178	3.67755e-14	-1
AN10880		0.119258	0.11249	0
AN10882		0.0538878	0.581033	0
AN10883		-1.70747	NA	0
AN10884	SM	-0.108239	NA	0
AN10886	SM	-2.0638	2.12402e-298	-1
AN10887	SM	-1.08279	8.13229e-80	-1
AN10888		-0.336876	NA	0
AN10889	SM	-0.13848	0.883627	0
AN1089		-0.95374	1.34541e-23	0
AN10891		-3.22618	8.3102e-06	-1
AN10892		-0.330727	0.0282957	0
AN10893		2.19002	0	1
AN10894		NA	NA	0
AN10895		-0.071401	0.863612	0
AN10896		-0.413764	0.140317	0
AN10897		-0.828633	NA	0
AN10898		-0.278262	0.497657	0
AN10899		NA	NA	0
AN1090		-0.113299	0.4885	0
AN10900		-4.07408	3.33472e-31	-1
AN10901		-0.0841912	0.115155	0
AN10902	devel	-0.43948	0.0876039	0
AN10903		0.612766	2.1639e-06	0
AN10905		-2.25123	1.34616e-247	-1
AN10906		-0.811342	9.70501e-23	0
AN10907		1.11262	0.0141003	1
AN10908		-1.0858	7.28678e-08	-1
AN10909		0.744428	1.63789e-07	0
AN10910		1.12789	2.23398e-64	1
AN10911		-0.25572	0.0362863	0
AN10912		-0.534241	0.017931	0
AN10913		-1.15697	8.27382e-26	-1
AN10914		-0.238647	0.0974049	0
AN10915		0.856279	1.08245e-07	0
AN10916		0.201304	0.822226	0
AN10917		-0.396656	0.00151474	0
AN10918		-0.136449	0.0222648	0
AN10919		-0.527112	NA	0
AN1092		0.473519	8.37119e-06	0
AN10920		-1.31465	2.26517e-09	-1
AN10921		-0.178686	0.282099	0
AN10922		0.855778	1.38975e-11	0
AN10923		0.0604887	0.357553	0
AN10924		0.00813858	0.921732	0
AN10925		-0.248524	0.0440658	0
AN10927		0.606556	8.15097e-05	0
AN10928		-0.264653	0.161948	0
AN10929		-0.511213	2.04456e-19	0
AN1093		-0.0879817	0.121048	0
AN10930		-0.580889	0.0904889	0
AN10931		-0.652553	NA	0
AN10932		-0.336876	NA	0
AN10933		-0.36662	NA	0
AN10934		0.0369679	0.743533	0
AN10935		0.589327	0.000151006	0
AN10936		0.281745	0.0292038	0
AN10937		-2.14938	1.51221e-175	-1
AN10938		-3.01369	1.14265e-26	-1
AN10939		NA	NA	0
AN1094		0.793659	6.52226e-51	0
AN10940		-0.110608	0.521138	0
AN10941		-0.227492	1.35389e-06	0
AN10942		0.428437	1.5589e-25	0
AN10943		1.16981	3.16001e-31	1
AN10944		-0.0239373	0.773675	0
AN10945		1.18614	8.00005e-207	1
AN10946		0.242903	9.96931e-10	0
AN10947		0.161727	0.202378	0
AN10948		0.0098138	0.991824	0
AN10949		-0.260539	0.000120206	0
AN1095		0.565101	4.52347e-10	0
AN10950		-0.323234	8.26206e-06	0
AN10951		-7.0372	3.6023e-213	-1
AN10952		-0.310911	0.0248577	0
AN10953		-0.712863	9.60487e-20	0
AN10954		-0.331651	0.000212496	0
AN10955		0.0722208	0.575268	0
AN10956		0.773596	1.61904e-19	0
AN10957		0.750572	1.42062e-05	0
AN10958		1.0693	1.25461e-07	1
AN10959		-0.860157	7.34546e-09	0
AN1096		-0.143846	0.0631548	0
AN10960		0.244384	0.102806	0
AN10961		-0.24565	0.160673	0
AN10962		0.588039	2.99044e-05	0
AN10963		0.322263	0.0161303	0
AN10964		-2.29894	0	-1
AN10965		-0.920428	2.31171e-29	0
AN10966		0.325723	0.000522366	0
AN10967		-0.10189	0.493158	0
AN10968		-2.70518	1.74755e-10	-1
AN10969		-0.868401	3.96305e-09	0
AN1097		-0.796888	4.22513e-59	0
AN10970		0.536191	0.0237526	0
AN10971		-0.738017	3.67106e-11	0
AN10972		-0.68927	0.11643	0
AN10973		-5.15356	0	-1
AN10974		1.38527	6.48784e-41	1
AN10975		-0.387256	1.13034e-05	0
AN10976		-0.029757	0.958132	0
AN10977		0.579461	0.0258673	0
AN10978		0.11465	0.605636	0
AN10979		-0.383339	0.451727	0
AN1098		-0.828633	NA	0
AN10980		0.6694	5.04407e-08	0
AN10981		-0.934334	1.52434e-50	0
AN10982		-0.345292	2.18868e-06	0
AN10983		0.317698	0.0963037	0
AN10984		-0.36662	NA	0
AN10986		0.710998	0.26961	0
AN10987		0.115497	0.158613	0
AN10988		0.648949	0.0148773	0
AN10989		-0.0829004	0.779693	0
AN1099		-0.524394	1.39008e-17	0
AN10990		-2.27343	1.79396e-20	-1
AN10991		0.862703	9.99528e-20	0
AN10993		-0.401059	0.00256448	0
AN10994		-0.334209	0.000189116	0
AN10995		1.05013	0.1294	0
AN10996		1.41617	1.53983e-65	1
AN10997		NA	NA	0
AN10998		-0.49898	0.499542	0
AN10999		0.697928	8.95296e-20	0
AN1100		-0.15296	0.789591	0
AN11000		-0.36662	NA	0
AN11001		0.0342733	0.738751	0
AN11002		-6.02161	6.8909e-173	-1
AN11003		-0.346118	6.74473e-05	0
AN11004		0.353635	4.63137e-05	0
AN11005		0.562386	2.22431e-21	0
AN11006		-0.703932	1.28158e-11	0
AN11007		-0.343216	2.48564e-05	0
AN11008		-0.487092	6.04553e-20	0
AN11009		-3.52478	1.86486e-10	-1
AN1101		-0.477452	0.030803	0
AN11010		0.0271634	0.665975	0
AN11011		-0.679539	0.000416293	0
AN11012		NA	NA	0
AN11013	SM	-0.0333444	NA	0
AN11015		-0.435746	0.300719	0
AN11016		-0.32571	0.622033	0
AN11017	SM	NA	NA	0
AN11018		-2.2235	0	-1
AN11019		-0.521284	1.88846e-06	0
AN1102		0.055136	0.383064	0
AN11021	SM	0.376832	0.130559	0
AN11022		-0.00133023	0.992254	0
AN11023		1.25623	1.01956e-31	1
AN11024	SM	-0.36662	NA	0
AN11027		-2.39102	7.6782e-09	-1
AN11028	SM	3.0438	1.80608e-06	1
AN11029		NA	NA	0
AN1103		0.384571	0.0844277	0
AN11030		-0.336876	NA	0
AN11031	SM	2.36128	0.00231691	1
AN11032	devel	-0.662975	1.68109e-07	0
AN11033		-0.0970883	0.492745	0
AN11034		-1.90754	0.0184416	-1
AN11035		-1.01489	0.0010205	-1
AN11036		0.645004	4.24909e-12	0
AN11037	SM	-5.06273	5.14943e-14	-1
AN11038		NA	NA	0
AN11039		-0.167946	0.0275029	0
AN1104		0.884217	1.6431e-25	0
AN11040		0.271688	0.00642303	0
AN11041		0.425939	6.85187e-06	0
AN11043		3.20186	2.65417e-283	1
AN11044		0.97171	0.209411	0
AN11045		0.729992	2.40566e-18	0
AN11046		-5.44431	2.26759e-256	-1
AN11047		0.217314	NA	0
AN11048		1.09547	0.000807232	1
AN11049	SM	-7.97711	1.54744e-121	-1
AN1105		0.556577	1.46165e-21	0
AN11050		NA	NA	0
AN11051		0.676455	4.81341e-10	0
AN11052		0.463988	3.18977e-15	0
AN11053		-1.71128	3.82111e-10	-1
AN11054		-0.202668	0.000935849	0
AN11055	devel	0.773095	4.37541e-34	0
AN11056		-0.383388	1.03205e-05	0
AN11057		0.417038	0.00264788	0
AN11058		0.21659	0.0100517	0
AN11059		-1.21538	0.00919334	-1
[truncated: 8,711 more rows]

## Sheet: A. nidulans del mtfA diff exp
Table S5d Aspergillus nidulans ΔmtfA differential expression versus wild-type
Gene	Involved in SM or development	ΔmtfA vs. wild-type log2FoldChange	ΔmtfA vs. wild-type adjusted p-value	Differential expression in ΔmtfA
AN0005		-2.89519	1.4169e-10	-1
AN0006		-2.46159	4.33944e-38	-1
AN0007		NA	NA	0
AN0009		0.439909	0.378676	0
AN0012		0.148912	NA	0
AN0014		0.449731	NA	0
AN0015	SM	-0.349993	NA	0
AN0016	SM, devel	1.32839	0.010346	1
AN0017	SM	-0.505609	0.0712466	0
AN0019	SM	-1.19825	2.98634e-06	-1
AN0020	SM	-0.190758	NA	0
AN0021	SM	0.0948247	NA	0
AN0022	SM	-0.09359	NA	0
AN0023	SM	-1.56593	0.000432317	-1
AN0024	SM	-0.294689	NA	0
AN0025	SM	NA	NA	0
AN0026	SM	NA	NA	0
AN0027	SM	0.291479	NA	0
AN0028	SM	-0.142741	0.814396	0
AN0029	SM	NA	NA	0
AN0030		-0.83798	0.0150532	0
AN0031		-0.705289	0.00146514	0
AN0032		-0.866945	NA	0
AN0033		-1.34554	8.3607e-11	-1
AN0034		-0.616371	0.000103742	0
AN0035		-0.797626	NA	0
AN0036		-1.34126	0.00149765	-1
AN0038		0.372679	0.0607083	0
AN0039		0.201738	0.332158	0
AN0040		0.0221368	0.931605	0
AN0041		-0.196387	0.414357	0
AN0042	SM	0.197839	0.456656	0
AN0043	SM	-0.091601	0.627105	0
AN0044	SM	0.544222	0.0320893	0
AN0045		0.850759	0.0311797	0
AN0046		0.216618	0.323996	0
AN0048		-0.28217	0.0930572	0
AN0049		-0.447557	0.0727157	0
AN0050		-0.20874	0.203865	0
AN0051		-0.620084	0.000357525	0
AN0052		-0.299047	0.00116564	0
AN0053		-0.0788546	0.568673	0
AN0054		0.774626	0.00466234	0
AN0055	devel	-0.200083	0.464771	0
AN0056		1.47246	6.67052e-10	1
AN0057		0.32882	0.028455	0
AN0058		-0.564463	0.0554014	0
AN0059		-0.0505735	0.843259	0
AN0061		-0.271856	0.23374	0
AN0062		0.104841	0.655954	0
AN0063		-0.0362089	0.788922	0
AN0064		-0.237134	0.256982	0
AN0065		0.0802667	0.687943	0
AN0066		0.123723	0.556474	0
AN0067		0.324008	0.0159355	0
AN0068		-0.417534	0.000270183	0
AN0069		0.587984	0.00486761	0
AN0070		-0.552304	0.0688826	0
AN0071		0.615661	0.0307873	0
AN0072		-0.0954724	0.541903	0
AN0073		-0.0343948	0.804936	0
AN0074		0.321328	0.0322631	0
AN0075		-0.514517	0.00163667	0
AN0076		0.701005	0.042243	0
AN0077		-0.495426	0.00537589	0
AN0078	devel	0.490472	0.112611	0
AN0080		-0.558152	0.135253	0
AN0081	devel	0.236498	0.290983	0
AN0082	devel	0.346155	0.00922146	0
AN0083		-0.188596	0.256206	0
AN0084		-0.156927	0.354289	0
AN0085		0.0685992	0.701723	0
AN0086		0.259298	0.222293	0
AN0087		0.0647172	0.775403	0
AN0088		0.11771	0.407253	0
AN0089	devel	-0.636764	0.000275311	0
AN0090		-0.469312	0.102755	0
AN0091		0.0724478	0.588507	0
AN0092		0.189746	0.403921	0
AN0093		0.372281	0.131929	0
AN0094		0.106003	0.675422	0
AN0095		0.681397	0.0708437	0
AN0096		0.223401	0.179475	0
AN0097		0.270136	0.191065	0
AN0098	devel	0.648465	0.0720905	0
AN0099		NA	NA	0
AN0100		0.0758491	NA	0
AN0101		-0.142856	NA	0
AN0102		NA	NA	0
AN0103		0.159563	0.220395	0
AN0104		-0.216894	0.382165	0
AN0105		-0.0114854	0.962264	0
AN0106	devel	0.73106	0.0769897	0
AN0107		-0.275417	0.624298	0
AN0108		0.163848	0.407068	0
AN0109		-0.26737	0.0579062	0
AN0110		-0.498166	0.00966835	0
AN0111		0.618211	0.0777861	0
AN0112		0.641377	0.0617201	0
AN0113		0.721397	0.039908	0
AN0114		0.0822664	0.743577	0
AN0116		-0.444016	0.0534304	0
AN0117		-0.0181118	0.874441	0
AN0118	devel	0.953959	0.046543	0
AN0118-uORF		NA	NA	0
AN0119		-0.103717	0.821416	0
AN0120		-0.182524	0.379812	0
AN0121		-0.177813	0.120116	0
AN0122		0.174286	0.504338	0
AN0123		-0.344216	0.0695846	0
AN0124		-0.145207	0.284529	0
AN0126		0.393688	0.0111918	0
AN0127		-0.081882	0.460947	0
AN0128		0.0786063	0.852888	0
AN0129		0.109185	0.669106	0
AN0130		-0.11197	0.673947	0
AN0131		-0.470565	0.103565	0
AN0132		0.602682	1.87628e-05	0
AN0133		0.513643	0.00166971	0
AN0134	devel	-0.0210248	0.899248	0
AN0135		1.61146	3.19435e-24	1
AN0136		-0.89943	NA	0
AN0137		0.46508	0.155993	0
AN0138		0.0538319	0.775752	0
AN0139		-0.204847	0.425208	0
AN0140	devel	-0.113328	0.454765	0
AN0141		0.297673	0.13138	0
AN0142		-2.20788e-05	0.999889	0
AN0143		-0.341414	0.0724464	0
AN0144	devel	0.370877	0.176167	0
AN0146	SM	-1.73538	0.000205914	-1
AN0147	SM	0.0445451	0.936246	0
AN0148	SM	-2.37314	2.49138e-62	-1
AN0149	SM	-3.07496	3.5224e-54	-1
AN0150	SM	-1.73622	1.36076e-08	-1
AN0153		0.932786	0.000490386	0
AN0154		-0.109825	0.349489	0
AN0156		-0.0273544	0.938101	0
AN0157		-0.632527	0.017792	0
AN0158		0.333013	0.0373656	0
AN0159		1.38761	0.000334437	1
AN0160		-0.0983699	0.6983	0
AN0161		-0.130797	0.43615	0
AN0162		0.0987914	0.613063	0
AN0163		0.384287	0.00521359	0
AN0164	devel	-0.0717483	0.762897	0
AN0165		0.187334	0.343717	0
AN0166		-0.387681	0.0840491	0
AN0167		0.371152	0.0386053	0
AN0168		0.82049	0.00885954	0
AN0169		-0.153162	NA	0
AN0170		-0.202633	0.333101	0
AN0171		0.232379	0.616951	0
AN0172		0.0371616	0.944119	0
AN0173		0.165889	0.347748	0
AN0174		-0.034636	0.943587	0
AN0176		0.195271	0.157017	0
AN0177		-0.09359	NA	0
AN0178		-0.242359	0.347012	0
AN0179		0.127656	0.218134	0
AN0180		-1.13234	0.00375489	-1
AN0181		-0.358747	0.510331	0
AN0182	devel	-0.0679191	0.74839	0
AN0183		0.290692	0.0015393	0
AN0184		-0.413118	0.0545698	0
AN0186	devel	0.339089	0.184947	0
AN0187		0.107196	NA	0
AN0189		-0.0376418	0.901409	0
AN0190		-0.239361	0.101737	0
AN0191		0.32152	0.0368063	0
AN0192		0.0812068	0.754755	0
AN0193		-0.187527	0.531249	0
AN0194		0.449256	0.382324	0
AN0195		-0.650805	0.13747	0
AN0196		-0.0335277	NA	0
AN0197		0.431947	0.255269	0
AN0198		-0.498275	0.173306	0
AN0200		-0.182789	0.244326	0
AN0201		-0.08668	0.785108	0
AN0202		-0.179989	0.349995	0
AN0203		-0.0883813	0.750336	0
AN0204		0.0514295	0.794695	0
AN0205		-0.106867	0.639562	0
AN0206		-0.26442	0.212642	0
AN0207		0.0665509	0.839884	0
AN0208		-0.174044	0.722784	0
AN0209		-0.498849	0.0994038	0
AN0210		0.564711	0.0682893	0
AN0211		-0.194365	0.137407	0
AN0212		0.0112509	0.958874	0
AN0213		-0.282598	0.0173992	0
AN0214		1.09751	0.00276474	1
AN0215		-0.145407	NA	0
AN0216		-1.02507	0.0214822	-1
AN0217		-1.33381	NA	0
AN0218		-0.0249537	NA	0
AN0219		-0.0669496	0.865499	0
AN0220		NA	NA	0
AN0221		-0.842198	0.00442096	0
AN0223		1.54683	3.13704e-05	1
AN0224		0.0454201	0.909975	0
AN0225		0.762347	0.0131942	0
AN0226		-0.262359	0.353288	0
AN0227		0.00177748	0.99085	0
AN0228		0.913337	6.63656e-16	0
AN0229		0.288057	0.149863	0
AN0230		0.992333	0.0170739	0
AN0231	devel	1.9341	9.37409e-09	1
AN0232		-0.482927	0.0364604	0
AN0233		0.0035404	0.985884	0
AN0234		1.61384	2.31093e-22	1
AN0235		0.382354	0.195396	0
AN0237		0.0864948	0.738746	0
AN0239		0.549097	0.0808303	0
AN0240		0.233916	0.0556691	0
AN0241	devel	0.127241	0.448864	0
AN0242		0.457562	0.0826945	0
AN0243		0.16867	0.673254	0
AN0244		0.575438	0.0330594	0
AN0244-uORF		NA	NA	0
AN0245		-0.136504	0.501872	0
AN0246		0.244119	0.336891	0
AN0247		0.9177	0.00018809	0
AN0248		0.350559	0.0100489	0
AN0249		0.0173681	0.93976	0
AN0250		0.0601449	0.84153	0
AN0251		-0.34434	0.56395	0
AN0252		0.574759	0.0520989	0
AN0253		-0.11261	0.519267	0
AN0254		0.397465	0.0268224	0
AN0255		0.105433	0.624029	0
AN0256	devel	0.28845	0.0315785	0
AN0257		0.219764	0.190207	0
AN0258		-0.152469	0.486456	0
AN0259		-0.0616645	0.767182	0
AN0260		0.528058	0.00282945	0
AN0261		0.61542	0.0723321	0
AN0262		0.178106	0.442069	0
AN0263		-0.28083	NA	0
AN0264		-0.00539394	NA	0
AN0265		0.741366	0.134804	0
AN0266		0.0389516	0.792137	0
AN0267		0.328983	0.0366829	0
AN0268		0.751669	0.00236276	0
AN0270		-0.0578938	0.72294	0
AN0271		0.41824	0.0031136	0
AN0272		-0.229937	0.360339	0
AN0273		0.458237	0.364737	0
AN0274		0.684768	0.105457	0
AN0275		-0.205191	0.281869	0
AN0276		0.758987	0.0314424	0
AN0278		-0.0902439	0.774913	0
AN0279	devel	1.06112	0.00168579	1
AN0280		0.819036	0.0134256	0
AN0281		0.206263	0.212596	0
AN0282		1.05632	2.2954e-08	1
AN0283		-0.133755	0.827637	0
AN0284		-1.01493	0.0628765	-1
AN0285		0.147641	0.176503	0
AN0286		-0.038675	0.851588	0
AN0287		-0.834125	8.65999e-05	0
AN0288		0.731211	0.0420007	0
AN0289		0.774647	0.064348	0
AN0290		-0.0148223	0.935364	0
AN0291		-0.246285	0.253007	0
AN0292		0.237547	0.0296244	0
AN0293		0.165769	0.13304	0
AN0294		0.87253	0.0313037	0
AN0295		-0.102781	0.492805	0
AN0296		-0.399942	0.0824651	0
AN0297		-0.663666	0.207582	0
AN0298		-0.270972	0.0859105	0
AN0299		-0.604831	0.000282506	0
AN0300		-0.26819	0.471004	0
AN0301		-0.901762	0.00608493	0
AN0302		0.577369	0.111127	0
AN0303		0.030321	0.921265	0
AN0304		-0.556298	5.58282e-05	0
AN0305		0.368391	0.00532688	0
AN0306		-0.148136	0.372467	0
AN0307		0.986571	9.13368e-08	0
AN0309		-0.349513	0.117369	0
AN0310		-0.00666108	0.983562	0
AN0311		-0.493551	0.000874827	0
AN0312		0.425025	0.0366015	0
AN0313		-0.0415404	0.818712	0
AN0314		0.680008	0.0162405	0
AN0315		-0.404874	0.0441332	0
AN0316	devel	0.520103	0.0513153	0
AN0317		0.817771	0.0717681	0
AN0318		0.258602	0.146504	0
AN0319		0.238742	0.305917	0
AN0321		0.266988	0.316501	0
AN0322		-0.688819	0.20067	0
AN0323		0.0316938	0.859397	0
AN0324		-0.00470342	0.987464	0
AN0325		-0.0853453	0.711067	0
AN0326		0.260763	0.0500032	0
AN0327		-0.0984526	0.624246	0
AN0328		-0.175257	0.128465	0
AN0329		0.100675	0.390525	0
AN0330		-1.17118	2.61744e-05	-1
AN0331		-0.444712	0.200975	0
AN0332		-0.185108	0.719122	0
AN0333		0.664531	2.39616e-05	0
AN0334		-0.298368	0.00321749	0
AN0335		-0.86117	0.000849807	0
AN0336		-0.144723	NA	0
AN0337		-0.227909	0.376863	0
AN0338		-0.819274	0.00122561	0
AN0339		-0.130745	0.496891	0
AN0340		-0.164459	0.400728	0
AN0341		-1.16471	0.0213297	-1
AN0342		-0.017069	NA	0
AN0343		0.0626513	NA	0
AN0346		0.355995	0.0921161	0
AN0347		-0.10986	0.228268	0
AN0348		0.50599	0.0054383	0
AN0349		0.22669	0.290627	0
AN0350		-0.613089	0.0133061	0
AN0351		-0.330745	0.135742	0
AN0353		-0.741221	0.00461417	0
AN0354		0.32612	0.000179792	0
AN0355		-0.11678	0.583258	0
AN0356		-1.05979	3.76292e-10	-1
AN0357		0.345157	0.250004	0
AN0359	devel	0.703569	5.91867e-11	0
AN0360		-0.203913	0.30093	0
AN0362		2.00825	1.91033e-27	1
AN0363	devel	1.47579	0.000197162	1
AN0364		-0.48077	0.130636	0
AN0365		0.0117035	0.945409	0
AN0366		0.170982	NA	0
AN0367		-0.354543	0.0370097	0
AN0368		0.239055	NA	0
AN0369		0.235244	0.040417	0
AN0370		-0.696842	0.00135783	0
AN0372		-0.192358	0.288203	0
AN0374		0.171704	0.693864	0
AN0376		-0.133736	0.810762	0
AN0377		-0.078975	0.743793	0
AN0378		-0.0925723	0.809913	0
AN0379		0.334576	0.0436317	0
AN0380		0.345771	0.0503757	0
AN0381		0.0371062	0.872314	0
AN0382		-0.456792	0.0813064	0
AN0383		NA	NA	0
AN0384		0.513851	0.115191	0
AN0385		0.0447758	0.683134	0
AN0386		1.706	0.000180814	1
AN0387	devel	0.259905	0.334835	0
AN0388		0.624334	0.00559429	0
AN0389		0.055229	0.884376	0
AN0390		-0.634524	0.0225579	0
AN0391		0.196677	0.463516	0
AN0392		-1.13247	2.52371e-05	-1
AN0393		0.0205677	0.871761	0
AN0394		1.12053	0.00208512	1
AN0395		-0.980742	4.97711e-09	0
AN0396		1.75658	3.01365e-05	1
AN0397		0.758196	NA	0
AN0398		-0.48841	0.307146	0
AN0399		-0.62271	0.000211745	0
AN0400		0.783944	0.00456521	0
AN0401		0.212358	0.174434	0
AN0402		-0.546279	3.3841e-05	0
AN0403		1.54722	1.28948e-32	1
AN0404		1.52919	2.52496e-08	1
AN0405		-0.429489	0.00776142	0
AN0406		0.48456	0.0913956	0
AN0407		0.768132	0.00441792	0
AN0408		0.264598	0.16346	0
AN0409		0.464315	0.00353617	0
AN0410	devel	0.351694	0.0136428	0
AN0411		-0.183871	0.0512333	0
AN0412		0.558664	0.173085	0
AN0413		-0.1958	NA	0
AN0414		0.546069	6.3599e-05	0
AN0416		-0.186602	0.163688	0
AN0417		0.181698	0.596055	0
AN0418		0.283104	0.369685	0
AN0419		-0.719887	3.03516e-10	0
AN0420	devel	-0.661266	0.000500392	0
AN0421		0.0924458	0.478574	0
AN0422	devel	-0.0529962	0.881329	0
AN0423		-0.492708	0.0562388	0
AN0424		-0.177261	0.332712	0
AN0427		-0.400762	0.0191079	0
AN0428		-0.207057	0.2805	0
AN0429		-0.446805	7.27113e-05	0
AN0430		0.357761	0.347188	0
AN0432		0.551562	0.134053	0
AN0433		0.622746	3.95846e-06	0
AN0434		-0.151418	0.437395	0
AN0435		0.434504	0.0361455	0
AN0436		-0.195498	0.040955	0
AN0437		-0.124399	0.455418	0
AN0438		0.109042	0.62067	0
AN0439		0.257695	0.168167	0
AN0440		0.122085	0.489595	0
AN0441		0.32589	0.025166	0
AN0442		-0.565487	0.000428294	0
AN0443		2.00786	3.94294e-20	1
AN0444		0.285643	0.332954	0
AN0445		0.335128	7.7062e-05	0
AN0446		0.495836	0.0950402	0
AN0447		-0.0664782	0.606104	0
AN0448		-0.0941312	0.617407	0
AN0449		0.769898	0.00889722	0
AN0450	devel	0.0401374	0.856475	0
AN0451	devel	0.414866	0.000406454	0
AN0452		-0.135302	0.742641	0
AN0453	devel	1.09833	2.1651e-05	1
AN0454		-0.0400517	0.77701	0
AN0456		0.0157646	0.971174	0
AN0457		0.748535	2.11539e-05	0
AN0458		0.0972862	0.632011	0
AN0459		-0.230172	0.142697	0
AN0460		0.0284481	0.884246	0
AN0461		1.10297	1.75919e-09	1
AN0462		0.556553	0.0971894	0
AN0463		0.777919	0.0673732	0
AN0464		-0.276567	0.170987	0
AN0465		0.338276	0.00650686	0
AN0466		-0.309538	0.319526	0
AN0467		0.623994	0.123228	0
AN0468		0.328411	0.295377	0
AN0469		0.0105589	0.935021	0
AN0470		-0.0607143	0.651361	0
AN0471		-0.113642	0.286386	0
AN0472	devel	0.463629	0.0577712	0
AN0473		-0.142747	0.531573	0
AN0474		-0.755014	0.00865601	0
AN0475		0.623701	0.00805581	0
AN0476		-0.646413	0.00806678	0
AN0477		0.654919	0.208943	0
AN0478		NA	NA	0
AN0479		-0.79173	NA	0
AN0480		-0.166666	0.325478	0
AN0481		-0.506073	0.00598076	0
AN0482		-0.187747	0.475389	0
AN0483		0.343123	0.505962	0
AN0484		-0.268997	0.274822	0
AN0485		-0.15253	0.519105	0
AN0486		0.916815	0.00107399	0
AN0487		0.132693	0.710294	0
AN0489		-0.106417	NA	0
AN0490		0.357669	0.0838497	0
AN0492		-0.0757873	0.898342	0
AN0493		0.765516	0.00161703	0
AN0494		0.240801	0.336088	0
AN0495		1.05456	5.02957e-11	1
AN0497		-1.07657	1.41689e-06	-1
AN0498		-0.834821	0.0983753	0
AN0499		NA	NA	0
AN0500		-1.12109	0.000208066	-1
AN0501		-1.19913	0.0273526	-1
AN0502		0.805871	0.00340165	0
AN0504	devel	-0.214503	0.0592378	0
AN0505		-0.0904447	0.452483	0
AN0506		-0.620118	1.00643e-07	0
AN0507		0.238437	0.233291	0
AN0508		-0.0028126	NA	0
AN0509		1.85533	9.91274e-09	1
AN0510		-0.030419	0.958348	0
AN0511		-0.107104	NA	0
AN0512		-1.00149	0.00546755	-1
AN0515		-0.349599	0.519626	0
AN0517		-0.0921787	NA	0
AN0518		-0.7646	0.071718	0
AN0519		0.0747705	NA	0
AN0520		0.980498	0.0261418	0
AN0521		0.433162	0.37397	0
AN0522		NA	NA	0
AN0523	SM	1.1277	0.0222115	1
AN0524	SM	0.695328	NA	0
AN0525	SM	0.526958	0.226856	0
AN0526	SM	NA	NA	0
AN0527	SM	0.0623335	NA	0
AN0528	SM	-0.71714	0.197682	0
AN0529	SM	-0.162825	0.788922	0
AN0530	SM	-0.0957243	NA	0
AN0531	SM	-0.678046	0.224975	0
AN0532	SM	-0.315117	0.254508	0
AN0533	SM	-1.61236	0.000109034	-1
AN0534		-1.26388	NA	0
AN0535		0.262401	0.609988	0
AN0536		0.747872	0.130362	0
AN0537		0.212816	0.590206	0
AN0538		0.867942	0.0706911	0
AN0539		-0.377861	0.12294	0
AN0540		-0.37937	0.00708673	0
AN0541		1.8552	2.43925e-06	1
AN0542		0.240025	NA	0
AN0543		0.561554	NA	0
AN0544		-0.337423	NA	0
AN0545		NA	NA	0
AN0546		-1.45284	2.99808e-11	-1
AN0547		-0.0117106	NA	0
AN0548		0.134426	0.806184	0
AN0549		0.0948247	NA	0
AN0550		-0.395394	NA	0
AN0551		-0.541226	0.000313373	0
AN0553		-0.0244408	0.945898	0
AN0554		0.547272	0.000489533	0
AN0556	devel	0.622946	0.00119833	0
AN0557		0.519604	0.00266144	0
AN0558		-0.0690427	0.654457	0
AN0559		0.0623897	0.704241	0
AN0560		0.504897	0.0790581	0
AN0561		0.665021	0.0153216	0
AN0562		0.726473	3.10354e-06	0
AN0563		-0.75543	NA	0
AN0564		0.56619	0.0714748	0
AN0565		1.46825	0.00207258	1
AN0566		0.0761033	0.645202	0
AN0567		0.735096	0.101598	0
AN0568	devel	0.706611	0.0234319	0
AN0569		0.392293	0.0478172	0
AN0570		0.180004	0.210031	0
AN0571		-0.251588	0.0262661	0
AN0572		-0.675874	0.0144771	0
AN0573		0.692786	0.00126743	0
AN0574		-0.115294	0.425208	0
AN0575		0.978432	0.020123	0
AN0576		0.63054	0.0281478	0
AN0577		0.384894	0.0931925	0
AN0578		0.306571	0.114521	0
AN0579		-0.333905	0.236577	0
AN0580		-0.562414	0.00300783	0
AN0581		0.631774	7.3389e-07	0
AN0582		-0.10032	0.504617	0
AN0583		-1.4872	9.79777e-39	-1
AN0584		-0.417901	0.470608	0
AN0585		1.22025	0.000196535	1
AN0586		-0.0258785	0.964688	0
AN0587		-1.23913	0.0195975	-1
AN0588		-1.24058	0.0175478	-1
AN0589		0.256474	0.11268	0
AN0590		-0.429504	0.00584015	0
AN0591		-0.164421	0.29501	0
AN0592		-0.664106	NA	0
AN0593		-0.363171	0.142719	0
AN0594	devel	0.856917	0.0334361	0
AN0595		0.503143	0.0149254	0
AN0596		0.333928	0.000389341	0
AN0597		-0.444659	0.00451414	0
AN0598		-0.19643	0.70389	0
AN0599		-0.226957	0.418183	0
AN0600		0.159605	0.359764	0
AN0601		1.02143	0.000171988	1
AN0602		0.482864	0.0597568	0
AN0604		0.947239	7.36046e-05	0
AN0605		0.309717	0.258511	0
AN0606		-0.220084	0.472094	0
AN0607	SM	0.982664	0.0260867	0
AN0608	SM	-0.121534	0.681327	0
AN0609	SM	2.54057	2.91883e-41	1
AN0610		0.186623	0.447082	0
AN0611		0.0948247	NA	0
AN0612		-0.668536	NA	0
AN0613		-0.798736	NA	0
AN0614		-1.74692	0.00032303	-1
AN0615		-0.543276	0.250272	0
AN0616		-0.175361	NA	0
AN0617		-1.27196	0.0060813	-1
AN0618		NA	NA	0
AN0619		-0.113653	NA	0
AN0620		-0.280304	0.442498	0
AN0621		NA	NA	0
AN0623		0.399642	0.000509022	0
AN0624		-0.0821993	0.569922	0
AN0625		0.015415	0.948452	0
AN0626		-0.512794	0.0923309	0
AN0627		0.691995	0.0012232	0
AN0628		-0.461242	3.84266e-06	0
AN0629		-0.363979	0.200941	0
AN0630		-0.512282	0.0119545	0
AN0631		-0.201546	0.364737	0
AN0632		-0.550093	0.000874054	0
AN0633		0.442897	0.195636	0
AN0634		-0.482367	0.0116537	0
AN0635		-1.79379	0.000509425	-1
AN0636	devel	-0.185275	0.544566	0
AN0637		0.354296	0.0134632	0
AN0638		0.174789	0.653561	0
AN0639		0.359483	0.0418665	0
AN0640	devel	0.74701	0.00416901	0
AN0641	devel	-0.0426944	0.867902	0
AN0643		-0.280295	0.0861884	0
AN0644		0.146347	0.192087	0
AN0646		0.577747	0.00772445	0
AN0647		-0.487842	0.0498791	0
AN0648	devel	0.224165	0.146674	0
AN0649		-0.289777	0.584162	0
AN0650		0.184159	0.195612	0
AN0651	devel	0.441761	0.00011942	0
AN0652		-0.407499	NA	0
AN0653	SM	0.0104592	0.955386	0
AN0654	SM	-0.476916	0.0291416	0
AN0655	SM	0.730413	1.02876e-09	0
AN0656	SM	0.918155	0.000895292	0
AN0657	SM	0.0110505	0.9608	0
AN0658	SM	0.373883	0.24618	0
AN0659	SM	0.461524	0.136153	0
AN0660	SM	0.156072	0.495674	0
AN0661		0.357134	0.130382	0
AN0662		-0.123231	0.77549	0
AN0663		-0.780417	0.141542	0
AN0664		0.0391245	0.90338	0
AN0665		-0.301501	0.017312	0
AN0666		-0.196085	0.725473	0
AN0667		0.00198811	0.989828	0
AN0668		-0.19061	0.25112	0
AN0669		-0.49489	0.196793	0
AN0670		-0.38076	0.0674742	0
AN0671		0.0484983	0.709245	0
AN0672		-0.321879	0.0830921	0
AN0673	devel	-0.0345633	0.754297	0
AN0674		-0.105144	0.502818	0
AN0675		-0.00123796	0.995979	0
AN0676		-0.160357	0.535919	0
AN0677		0.13348	0.569527	0
AN0678		-0.529235	0.000504072	0
AN0680		-0.616597	0.00781095	0
AN0681		-0.586426	0.00255653	0
AN0682		0.197752	0.438513	0
AN0683		NA	NA	0
AN0684		0.722248	0.0341294	0
AN0685		-0.312026	0.202545	0
AN0686	devel	-0.116548	0.26265	0
AN0687		0.29976	0.00490078	0
AN0688		0.488535	0.00192808	0
AN0689	devel	0.515006	0.112247	0
AN0690		0.00994982	0.976945	0
AN0691		0.493336	NA	0
AN0692		-0.329481	0.0222525	0
AN0693		0.0243292	0.965943	0
AN0694		1.72068	0.000392294	1
AN0695		-0.00890531	0.951517	0
AN0696		-0.099458	0.53382	0
AN0697		0.688521	0.0128591	0
AN0698		0.876328	0.0486003	0
AN0699	devel	-0.283903	0.458875	0
AN0700		0.239615	0.319687	0
AN0701		0.212673	0.24772	0
AN0703		0.521734	0.0993557	0
AN0704		0.458446	0.00135171	0
AN0705		0.668258	1.33194e-06	0
AN0706		0.0492459	0.659447	0
AN0707		0.615526	0.021283	0
AN0708		1.35024	0.00780758	1
AN0709		0.567233	0.168518	0
AN0710		-0.641678	NA	0
AN0712		0.329897	0.0539511	0
AN0713		0.0249846	0.925593	0
AN0714		-0.0952401	0.684509	0
AN0715		0.463538	0.000631952	0
AN0716		0.101252	0.409687	0
AN0717		0.0881062	0.500083	0
AN0718		-0.264354	0.184021	0
AN0719		-0.585279	0.00073053	0
AN0720		-0.360844	0.15121	0
AN0721	devel	-0.141102	0.396609	0
AN0722		-0.658946	2.7073e-05	0
AN0723		-0.381982	0.182022	0
AN0725		-0.345456	0.0473118	0
AN0726		-0.0697698	0.696383	0
AN0727		-0.271686	0.0392352	0
AN0728		0.602599	0.00385195	0
AN0732		2.45835	1.41608e-19	1
AN0733	devel	0.414234	0.0444627	0
AN0734		0.373142	0.0371096	0
AN0735		0.0276028	0.960527	0
AN0736		0.530251	0.0180631	0
AN0738		-0.0957243	NA	0
AN0739		-0.46163	0.113402	0
AN0740		-0.266392	0.271523	0
AN0741		0.438474	0.366154	0
AN0742		0.771831	0.0714748	0
AN0743		-0.632074	0.124354	0
AN0744		-0.47897	0.407253	0
AN0745		0.341523	0.0193637	0
AN0746		-0.443115	0.175941	0
AN0747		0.521078	0.0718722	0
AN0748		0.213596	NA	0
AN0750		-0.137121	0.795186	0
AN0751		0.173177	0.455754	0
AN0752		0.0816904	0.685253	0
AN0753		0.285126	0.161032	0
AN0754		-0.517652	5.21766e-05	0
AN0755		-0.333332	0.0273344	0
AN0756		-0.0768934	0.756996	0
AN0757		0.555638	0.0038166	0
AN0758		0.177865	0.771269	0
AN0759		0.676383	0.0755162	0
AN0760		-0.313231	0.479272	0
AN0761		-2.12066	1.30755e-07	-1
AN0762		-0.0374715	0.745584	0
AN0763		0.503931	0.0503948	0
AN0764		-0.209662	0.170506	0
AN0765		-0.948257	0.0438461	0
AN0766		0.740706	0.0255865	0
AN0767		-0.628913	0.0013108	0
AN0768		-0.212091	0.45682	0
AN0770		-0.00365354	0.97879	0
AN0771		0.465434	0.416392	0
AN0773		0.113291	0.688502	0
AN0774		-0.0177418	0.959988	0
AN0775		-0.13268	0.667962	0
AN0776		0.410353	1.88998e-05	0
AN0777		-0.0358225	0.75698	0
AN0778		-0.0185389	0.951517	0
AN0779		0.633117	0.00019747	0
AN0780		0.450258	0.0605502	0
AN0781		1.20501	0.00257229	1
AN0782		0.152352	0.719134	0
AN0783		0.27047	0.284894	0
AN0784		-0.135275	0.694931	0
AN0785		-0.577277	5.20904e-13	0
AN0786		-1.18071	9.12121e-05	-1
AN0787	devel	-0.30509	0.0933613	0
AN0788		-0.385649	0.000277104	0
AN0789		-0.110925	0.51121	0
AN0790		-0.111578	0.447304	0
AN0791		-0.879962	1.04556e-08	0
AN0792		-1.09367	7.73819e-05	-1
AN0793		-0.102759	0.82953	0
AN0794		0.0822395	0.617766	0
AN0795		-0.634988	0.00042279	0
AN0796		-0.170621	0.270212	0
AN0797		1.15161	2.47872e-08	1
AN0798		-1.6651	1.04322e-50	-1
AN0799		-0.0467717	0.861651	0
AN0800		-0.0449141	0.796832	0
AN0801		-1.35533	8.27576e-07	-1
AN0802		-0.293515	0.0737084	0
AN0803		0.503395	0.0245154	0
AN0804		-0.558013	0.00148299	0
AN0805		-0.180493	0.499149	0
AN0806		-0.663861	9.49817e-05	0
AN0807	devel	0.245605	0.306217	0
AN0808		0.193334	0.200975	0
AN0809		0.82555	0.0887221	0
AN0810		-0.0809516	0.46995	0
AN0811		-0.219043	0.505298	0
AN0813		0.148815	0.222834	0
AN0814		0.805367	2.91894e-06	0
AN0815		-0.715056	0.000918806	0
AN0816		0.144582	0.430876	0
AN0817		0.652232	0.00280241	0
AN0818		0.224502	0.169918	0
AN0819		-0.231541	0.134812	0
AN0820		0.565205	0.120678	0
AN0821		0.451259	0.0393351	0
AN0822	devel	0.731924	0.0602549	0
AN0823		-0.0265286	0.894587	0
AN0824		0.347667	0.0382736	0
AN0825		-0.0285072	0.958132	0
AN0826		-0.0128911	0.97863	0
AN0827		-0.165013	0.177564	0
AN0828		-0.328883	0.0027857	0
AN0829		0.0917618	0.79584	0
AN0830		-0.169202	0.611517	0
AN0831		-0.0450114	0.704548	0
AN0832		-0.248578	0.0612364	0
AN0833		-0.0708896	0.729991	0
AN0834		0.799384	0.0066933	0
AN0835		0.148065	0.654294	0
AN0836		0.637348	0.00148522	0
AN0837		0.955346	0.0130485	0
AN0839		-0.770597	0.150157	0
AN0840		0.926211	0.000195418	0
AN0841		0.283628	0.412775	0
AN0842		0.897879	0.0536022	0
AN0843		0.678956	0.000761673	0
AN0844		0.496439	0.00961655	0
AN0845		0.50151	0.16251	0
AN0846		0.341636	0.283169	0
AN0847		0.323166	0.100843	0
AN0848		-0.300304	0.048161	0
AN0849		0.28879	0.0935132	0
AN0850		0.149451	0.141917	0
AN0851		-0.0471323	0.921835	0
AN0852		-0.0714672	NA	0
AN0853		0.195444	0.508193	0
AN0854		1.09355	0.015265	1
AN0855		0.727464	0.00149015	0
AN0856		0.310827	0.0306494	0
AN0857		0.570059	0.00711248	0
AN0858		0.163907	0.565242	0
AN0859		0.15628	0.494984	0
AN0860		-0.721769	1.17223e-07	0
AN0861		0.0966098	0.615768	0
AN0862		-0.594015	0.0138501	0
AN0863	devel	0.562184	0.00253329	0
AN0864		-0.299329	0.197147	0
AN0865		-0.01511	0.941552	0
AN0866		0.526574	0.0553987	0
AN0867		-0.725547	4.74809e-08	0
AN0868		-0.412502	0.000683512	0
AN0869		-0.596366	0.000657721	0
AN0870		0.593907	0.0551793	0
AN0871		0.056515	0.7762	0
AN0872		0.653424	2.57406e-06	0
AN0873		-0.672825	0.0164224	0
AN0874		-0.100887	0.369261	0
AN0875		-1.62695	6.98426e-06	-1
AN0876		-0.556853	0.0189297	0
AN0878		0.702617	0.130175	0
AN0879		-0.242207	0.0464149	0
AN0880		0.151062	0.271539	0
AN0881		0.044089	0.804289	0
AN0882		0.0460403	0.847527	0
AN0883		0.356186	0.018663	0
AN0884		-0.54252	0.0364111	0
AN0885		0.597822	8.13742e-06	0
AN0886		-0.72045	0.00935639	0
AN0887		0.163709	0.530341	0
AN0888		0.110804	0.57424	0
AN0889		-0.0132812	0.958348	0
AN0890		0.624903	0.0188694	0
AN0891		0.508531	0.0562388	0
AN0892		0.675319	0.000590729	0
AN0893		0.146058	0.397456	0
AN0894		0.916452	0.0242973	0
AN0895		-0.17283	0.179021	0
AN0896		-0.416949	3.04105e-05	0
AN0897		-0.19659	0.300163	0
AN0898		-0.218921	0.14214	0
AN0899		-0.783629	0.114298	0
AN0900		0.265129	NA	0
AN0901		0.712345	0.0099999	0
AN0902		0.672006	7.57592e-05	0
AN0903		-0.423783	0.0844641	0
AN0904		0.959464	0.002604	0
AN0905		0.0431759	0.871206	0
AN0906		1.16728	0.00192109	1
AN0907		-0.00604578	0.979891	0
AN0908		0.0249488	0.922529	0
AN0909		-0.0816701	0.474004	0
AN0910	devel	0.0145042	0.935161	0
AN0911		-0.0827527	0.705663	0
AN0912		0.432211	0.0125164	0
AN0913		0.0712367	0.594052	0
AN0914		-0.0406767	0.801582	0
AN0915		0.28685	NA	0
AN0916		0.0854751	NA	0
AN0917	devel	-0.106175	0.317921	0
AN0918		-0.0174275	0.917971	0
AN0919		0.0395404	0.795108	0
AN0920		-0.00191074	0.991091	0
AN0921		-0.278216	0.544316	0
AN0922		0.322346	0.0820111	0
AN0923		0.140414	0.405111	0
AN0924		0.370514	0.0181338	0
AN0925		0.152773	0.194811	0
AN0926		0.512225	0.0091747	0
AN0927		-0.786769	6.77612e-09	0
AN0928	devel	0.673945	0.177147	0
AN0929		0.251128	0.287273	0
AN0930		0.620189	9.26318e-06	0
AN0931	devel	0.700213	0.0271881	0
AN0932		0.193969	0.0624024	0
AN0933		0.669142	8.06199e-11	0
AN0934		-0.111763	0.455502	0
AN0935		-0.220702	0.381303	0
AN0936		-0.0843168	0.589835	0
AN0937		-0.419871	0.00823112	0
AN0938		0.00041956	0.997951	0
AN0939		0.145563	0.651752	0
AN0940		0.369689	NA	0
AN0941		0.200762	0.337632	0
AN0942		-0.0378409	0.916659	0
AN0943		-0.0339413	0.819578	0
AN0944		-0.0315567	0.916452	0
AN0946		0.197113	0.195753	0
AN0947		-0.132102	0.268998	0
AN0948		0.574214	2.16245e-07	0
AN0949		-0.247954	0.418344	0
AN0950		0.535621	0.0446201	0
AN0952		0.34682	0.0852378	0
AN0953		-0.131352	0.333613	0
AN0954		-0.787817	0.000992331	0
AN0956		0.225193	0.276875	0
AN0958		0.467091	0.267003	0
AN0959		1.01229	0.0415177	1
AN0960		0.0364005	0.914673	0
AN0963		-0.297576	0.228466	0
AN0964		0.2985	0.179193	0
AN0965		-0.267961	0.182804	0
AN0966		-0.22783	0.124096	0
AN0969		0.364872	0.315288	0
AN0970		-0.143941	0.542426	0
AN0971		-0.0910051	NA	0
AN0972		-0.13542	NA	0
AN0973	devel	1.1288	1.73127e-08	1
AN0974		0.335109	NA	0
AN0975		-0.00784162	NA	0
AN0976		0.788865	0.00518661	0
AN0977		0.0871192	0.539502	0
AN0978		0.274891	0.0555061	0
AN0979		0.624845	0.138474	0
AN0980		0.303074	0.00307028	0
AN0981		-0.979148	2.2033e-16	0
AN0982		0.379828	0.158109	0
AN0983		-0.0611649	0.790798	0
AN0984		0.278649	0.0359721	0
AN0985		0.187983	0.388283	0
AN0986		0.751981	0.0138501	0
AN0987		-0.487581	0.0334962	0
AN0988	devel	0.425304	0.0988886	0
AN0989		0.0816915	0.633486	0
AN0990		-0.203329	0.309692	0
AN0991		-1.53456	4.90884e-11	-1
AN0992		-0.991249	3.81679e-08	0
AN0993		-0.0323189	0.904988	0
AN0995		0.538961	0.103586	0
AN0996		-0.510078	0.00293587	0
AN0997		-0.0476019	0.766101	0
AN0998		0.301424	0.145831	0
AN0999	devel	0.718426	0.0453944	0
AN1000		-0.244137	0.431205	0
AN10002		0.840468	0.00101904	0
AN10003		0.118828	0.604935	0
AN10005	SM	-1.62154	0.00048807	-1
AN10006		-0.25157	0.172079	0
AN10007		-0.684084	0.000555648	0
AN10008		0.1042	0.576598	0
AN10009		NA	NA	0
AN1001		0.757414	0.00209693	0
AN10010		0.470147	0.104354	0
AN10011		-0.389263	NA	0
AN10012		-0.0645087	0.73736	0
AN10013		0.116993	0.503468	0
AN10014		0.435199	0.334835	0
AN10016		-0.255609	0.270481	0
AN10017		-0.0408168	0.805232	0
AN10018		0.0882177	0.76777	0
AN10019		0.748889	0.0977024	0
AN1002		0.119237	0.398888	0
AN10020		0.221434	0.00764729	0
AN10021	SM	-0.175126	0.441448	0
AN10022	SM	-1.86787	2.59975e-05	-1
AN10023	SM	-2.07505	2.309e-06	-1
AN10024		-0.954148	0.0667237	0
AN10025		-0.545773	0.231797	0
AN10026		-0.365506	0.367248	0
AN10028		-0.555853	0.0491476	0
AN10029		0.647475	0.0386955	0
AN1003		0.203033	0.386504	0
AN10030	devel	-0.170683	0.0163497	0
AN10031		-0.21212	0.435475	0
AN10032		0.380288	0.0912799	0
AN10033		0.193213	0.132722	0
AN10034		0.0653469	0.869425	0
AN10035	SM	-1.23171	0.00479856	-1
AN10036		0.345939	0.437165	0
AN10037		-0.336423	0.0152195	0
AN10038	SM	-1.89845	0.000107217	-1
AN10039		-0.276779	0.557457	0
AN1004		-0.356794	0.0160533	0
AN10040		-1.49293	0.00204184	-1
AN10041		-0.624786	0.190498	0
AN10042		-0.543168	0.273451	0
AN10043		0.0885416	0.827886	0
AN10044	SM	-1.42144	0.004209	-1
AN10045		-0.4205	0.115924	0
AN10047		0.376414	0.174981	0
AN10048		-0.988372	NA	0
AN10049	SM	-1.65558	0.000516341	-1
AN1005		-0.707477	0.0605502	0
AN10050		0.751528	0.00870005	0
AN10051		-0.264811	0.651361	0
AN10052		-0.303293	0.156899	0
AN10053		1.17277	0.00449559	1
AN10054		-0.385112	0.0858402	0
AN10055		0.0429838	0.819628	0
AN10056		0.192718	0.134844	0
AN10057		0.329906	0.114155	0
AN10058		-0.0837344	0.668171	0
AN10059		-0.438986	0.0851029	0
AN1006		0.771399	3.49597e-26	0
AN10060		0.44983	0.210656	0
AN10061		0.0959313	0.60338	0
AN10062		-0.13743	0.570433	0
AN10063		0.888603	1.01892e-06	0
AN10064		-0.155816	0.214831	0
AN10065		0.0458547	0.927483	0
AN10066		-0.661744	0.0751186	0
AN10067		-0.157441	0.207532	0
AN10068		0.561532	1.22772e-06	0
AN10069		-0.0735705	0.874441	0
AN1007		0.427229	0.0146383	0
AN10070		-0.144422	0.600029	0
AN10071		1.04945	0.00131796	1
AN10072		-0.184919	0.180663	0
AN10073		-0.225577	0.0252128	0
AN10074		-0.503962	NA	0
AN10075		0.065275	0.774711	0
AN10076		0.164041	0.4969	0
AN10077		0.444189	0.116497	0
AN10078		0.0244205	0.848635	0
AN10079		0.0917535	0.772022	0
AN1008		0.621456	3.75014e-05	0
AN10080		-0.187569	0.0608565	0
AN10081		0.87871	0.000294035	0
AN10082		0.0175627	0.917735	0
AN10083		0.578908	0.0364873	0
AN10084		-0.469304	0.271021	0
AN10085		NA	NA	0
AN10086		-0.0297109	0.935364	0
AN10088		-0.129775	0.472094	0
AN10089		-0.205302	0.281072	0
AN1009		-0.825721	0.00164093	0
AN10090		0.708599	0.000669218	0
AN10091		-0.315017	0.19613	0
AN10093		0.0348316	0.941728	0
AN10095		0.0182295	0.979228	0
AN10096		-0.505909	0.0534012	0
AN10097		0.601386	0.00321187	0
AN10098		-0.411416	0.0991583	0
AN10099		-0.143983	0.694108	0
AN1010		-0.448906	0.0307445	0
AN10100		-0.364288	0.106268	0
AN10101		0.137629	NA	0
AN10103		-0.310469	0.128623	0
AN10104		-0.196975	NA	0
AN10105		0.422485	0.21704	0
AN10108		-0.309487	0.0426117	0
AN10109		0.233055	0.683326	0
AN1011		-0.313397	0.154056	0
AN10110		-0.460784	0.060306	0
AN10111		-0.161053	0.312694	0
AN10112		0.737448	0.066406	0
AN10113		-0.580575	0.265973	0
AN10115		0.244705	0.223603	0
AN10116		-0.534101	5.62116e-05	0
AN10117		-0.327332	0.154365	0
AN10118		0.14404	0.336548	0
AN10119		0.607996	0.0508519	0
AN1012		-0.0169022	0.946617	0
AN10120		-0.122084	0.622232	0
AN10121		0.743907	0.00569666	0
AN10122		-0.0958233	0.648087	0
AN10123		-0.449272	0.0163814	0
AN10124		0.608085	0.000849807	0
AN10125		0.493691	0.132517	0
AN10126		-1.84573	2.07084e-10	-1
AN10127		-0.939393	0.0281589	0
AN10128		0.447731	0.0262867	0
AN10129		-0.359146	0.0679532	0
AN1013		0.322918	0.0054383	0
AN10130		-0.217231	0.407253	0
AN10131		0.700504	0.00189501	0
AN10132		-0.628112	4.09625e-07	0
AN10133		0.699769	2.88661e-11	0
AN10134		-0.153364	0.320203	0
AN10135		0.54758	0.204346	0
AN10136		0.761087	8.78528e-08	0
AN10137		-0.0398708	0.866935	0
AN10138		-0.616163	0.0333125	0
AN10139		0.0779534	0.786304	0
AN1014		-0.00442896	0.976187	0
AN1014-uORF		NA	NA	0
AN10140		0.385682	0.154796	0
AN10141		-0.354825	0.523168	0
AN10142		-0.153479	0.254508	0
AN10144		0.171717	NA	0
AN10145		0.753128	5.99398e-05	0
AN10146		-0.802533	3.88149e-05	0
AN10147		-0.714862	0.132337	0
AN10148	devel	-0.031367	0.88284	0
AN10149		0.0434346	0.659518	0
AN1015		-0.533135	0.00966835	0
AN10150		-0.00127708	0.996178	0
AN10152		-0.620921	0.0277782	0
AN10153	devel	0.56276	0.0969119	0
AN10154		-0.247676	NA	0
AN10155		0.938192	5.52119e-07	0
AN10156		-0.196578	0.152409	0
AN10157		-0.193463	0.130739	0
AN10158		-0.257079	0.0391981	0
AN10159		-0.471123	0.117495	0
AN1016	devel	0.152713	0.155993	0
AN10160		0.512825	0.207045	0
AN10161		-0.400877	0.00915204	0
AN10163		-0.435673	0.0148114	0
AN10164		0.628566	0.0741247	0
AN10165		-0.790283	0.0186217	0
AN10166		0.311909	0.00849032	0
AN10167		0.380751	0.0407778	0
AN10168		-0.251206	0.153322	0
AN10169		0.230333	0.500083	0
AN1017	devel	-0.210982	0.397232	0
AN10170		0.0824884	0.730563	0
AN10171		-0.0215692	0.922921	0
AN10172		-0.0925346	0.627377	0
AN10173		0.459608	0.00214893	0
AN10174		-0.563953	2.82017e-06	0
AN10175		-0.304218	0.0103698	0
AN10176		-0.490005	0.362212	0
AN10177		-0.616097	NA	0
AN10178		-0.344873	0.104505	0
AN10179		0.155934	0.33311	0
AN1018		0.348727	0.00844964	0
AN10180		-0.999794	0.0683519	0
AN10181		0.193198	0.134804	0
AN10182		0.4766	3.27299e-05	0
AN10183		-0.18582	0.42176	0
AN10184		0.320952	0.151592	0
AN10185		0.26709	0.026831	0
AN10186		-0.64734	6.51761e-10	0
AN10187		-0.0150031	0.971635	0
AN10188		-0.240609	0.146504	0
AN10189		-0.367481	0.229751	0
AN1019		0.589797	0.0275033	0
AN10190		-0.017447	0.938101	0
AN10191		0.962812	0.0160507	0
AN10192	devel	0.604469	2.6788e-05	0
AN10193	devel	-0.167585	0.20023	0
AN10194		0.754757	0.0608581	0
AN10195		0.537593	3.07598e-11	0
AN10196		-0.0116597	0.964963	0
AN10197		0.42587	0.416686	0
AN10198		0.568483	1.57521e-10	0
AN10199		0.420267	0.109223	0
AN1020		0.250144	0.281975	0
AN10200		0.0439767	0.80089	0
AN10201		0.228181	0.319112	0
AN10203		-0.115128	0.403164	0
AN10204		-1.12489	9.80001e-09	-1
AN10205		-0.339158	0.0146122	0
AN10206		-0.557672	0.00506572	0
AN10207		-0.137549	0.736531	0
AN10208	devel	-0.175148	0.436233	0
AN10209		0.0349163	0.817564	0
AN1021		0.0936136	0.564802	0
AN10210		-1.79357	5.39206e-08	-1
AN10211		0.0974317	0.579764	0
AN10212		0.109482	0.41684	0
AN10213		-0.00739792	0.981447	0
AN10214		-0.361088	0.218305	0
AN10215		-0.00366782	0.983571	0
AN10216		-0.821974	1.88408e-05	0
AN10217		1.30607	1.2257e-25	1
AN10218		-0.638119	0.00287639	0
AN10219		-0.238833	0.227972	0
AN1022		-0.0785514	0.625965	0
AN10220		-0.322699	0.000386281	0
AN10221		-0.0138879	0.94977	0
AN10222		0.369402	0.00101774	0
AN10223	devel	0.880265	2.70969e-09	0
AN10224		0.0166415	0.977676	0
AN10225		0.560415	5.40083e-10	0
AN10226		-1.28684	0.0143505	-1
AN10227		0.72776	0.13677	0
AN10229	devel	0.261196	0.159243	0
AN1023		-0.226355	0.0315785	0
AN10230		0.49063	0.000343325	0
AN10232		-0.189848	0.3136	0
AN10233		0.120579	NA	0
AN10234		-0.989337	0.019049	0
AN10235		0.861529	0.00929757	0
AN10236		-0.437342	0.0171654	0
AN10237		-0.788294	1.48579e-09	0
AN10238		-1.48996	0.000657955	-1
AN10239		0.0262068	0.903461	0
AN1024		-0.0973447	0.795186	0
AN10240		0.179855	0.25476	0
AN10241		0.0545606	0.792248	0
AN10242		0.110037	0.620279	0
AN10243		-0.244377	0.479138	0
AN10247		0.346566	0.184161	0
AN10248		-0.182788	0.566758	0
AN10249		-0.342966	0.0926108	0
AN1025		0.281031	0.455065	0
AN10250		0.201444	0.678114	0
AN10251		0.285732	0.217678	0
AN10252		-0.155396	0.605604	0
AN10253		-0.146017	0.492836	0
AN10254		0.23235	0.293192	0
AN10255		0.186742	0.0998711	0
AN10256		0.0948247	NA	0
AN10257		0.455305	0.104836	0
AN10258		0.207307	0.138167	0
AN10259		-0.612588	0.00167546	0
AN1026		0.538936	0.00100884	0
AN10260		-0.1438	0.337448	0
AN10261	devel	-0.150072	0.233032	0
AN10262		-0.381815	0.0641686	0
AN10263		0.30553	0.184021	0
AN10264		-0.583309	0.000992331	0
AN10265		-0.215699	0.127175	0
AN10266		0.742295	0.00238424	0
AN10267		0.117482	0.498377	0
AN10268		0.549137	0.190695	0
AN10269		-0.340724	0.127234	0
AN1027		-0.0670143	0.540667	0
AN10270		-0.010636	NA	0
AN10271		-0.278788	0.021512	0
AN10272		-0.586247	0.0014297	0
AN10273		0.138994	0.434725	0
AN10274		-0.270438	0.586376	0
AN10277		-0.461747	0.0719287	0
AN10278		-0.350297	0.0390246	0
AN1028		0.302724	0.0464874	0
AN10280		-0.511387	0.000357525	0
AN10281		0.0592686	0.609018	0
AN10282		0.28924	0.066202	0
AN10283		0.439547	0.000177281	0
AN10285		0.635704	0.0211843	0
AN10286		-0.0747038	0.890842	0
AN10287		-0.208267	0.534059	0
AN10288		-0.759325	0.0624035	0
AN10289	SM	-0.793062	0.153561	0
AN1029	SM	-0.225389	NA	0
AN10290		0.00786646	0.961848	0
AN10292		0.255643	0.099579	0
AN10293		0.141394	0.635111	0
AN10294		-0.245944	0.540348	0
AN10295	SM	-0.446229	0.00335181	0
AN10296		-0.145155	0.136351	0
AN10297	SM	3.54975	4.43216e-20	1
AN10298		0.458193	0.000261463	0
AN10299		0.253544	0.451118	0
AN1030	SM	-0.763766	NA	0
AN10300	SM	1.76985	7.1054e-22	1
AN10301		-0.278277	0.177795	0
AN10302		0.582051	NA	0
AN10303		-0.525905	0.00108929	0
AN10304		0.169301	0.295598	0
AN10305		-2.11884	1.31408e-08	-1
AN10306	devel	0.346672	0.00462957	0
AN10307		0.710596	0.00937276	0
AN10308		-0.475163	0.0307445	0
AN10309		0.564185	0.00893649	0
AN1031	SM	-2.4547	8.72913e-08	-1
AN10310		0.310622	0.590591	0
AN10311		0.207618	0.425208	0
AN10313		-0.259591	0.307054	0
AN10315		-0.064578	0.669991	0
AN10316		0.96309	4.39814e-05	0
AN10317		-0.293923	0.0251861	0
AN10318		0.0490845	0.885604	0
AN10319	SM	0.15729	0.460947	0
AN1032	SM	-0.00499837	NA	0
AN10320	SM	0.545017	0.299627	0
AN10321		-0.712919	0.181533	0
AN10322		-0.0604399	0.833355	0
AN10323		-0.194265	0.390491	0
AN10324		-0.535649	6.25512e-06	0
AN10325	SM	0.820169	0.112948	0
AN10326	SM	-1.13936	0.000205914	-1
AN10327		-0.0980081	0.623331	0
AN10329		-0.61498	0.0412888	0
AN1033	SM	0.00267475	0.996494	0
AN10331		-0.136784	0.620279	0
AN10332		0.373777	NA	0
AN10333		-0.169115	0.773153	0
AN10334		-0.231345	0.369685	0
AN10335		-0.415235	0.0206777	0
AN10336		-0.116497	0.486265	0
AN10337		0.193299	0.297391	0
AN10338		0.250104	0.279465	0
AN10339		0.798562	0.000597979	0
AN1034	SM	0.898022	NA	0
AN10340		0.447021	0.00945798	0
AN10343		-2.09183	1.55142e-15	-1
AN10344		0.141822	0.329827	0
AN10345		-0.953368	0.011541	0
AN10346		0.46204	0.410788	0
AN10347		-0.0295372	0.908086	0
AN10348		0.151248	0.512507	0
AN10349		-0.294143	0.0308728	0
AN1035	SM	0.135463	0.822071	0
AN10350		0.782202	1.80616e-08	0
AN10351		0.179904	0.103319	0
AN10352		0.228611	0.0311312	0
AN10353	devel	0.788013	0.100097	0
AN10354		-0.632627	3.24631e-07	0
AN10355		0.249892	0.189035	0
AN10356		-0.553963	0.104211	0
AN10357		0.30265	0.221156	0
AN10358		-1.16473	0.00857138	-1
AN10359		-0.267795	0.184021	0
AN1036	SM	0.733878	NA	0
AN10360		-0.13556	0.609122	0
AN10361		-0.124049	0.475644	0
AN10362		-0.637729	0.00170617	0
AN10363		-0.167003	0.252489	0
AN10364		-0.162882	0.336883	0
AN10365		-0.157974	0.311991	0
AN10366		-0.0856589	0.78804	0
AN10367		0.388256	0.222554	0
AN10368		-0.111986	0.839547	0
AN10369		0.410082	NA	0
AN1037	devel	-0.00763773	0.968225	0
AN10370		-0.750794	1.56245e-11	0
AN10371		0.339928	0.11641	0
AN10372		0.692371	0.219112	0
AN10373		0.173091	0.0751484	0
AN10374		-0.990937	1.72164e-06	0
AN10375		0.347792	NA	0
AN10376		0.964014	NA	0
AN10377		0.0679805	0.766101	0
AN10378		-0.0602281	0.61142	0
AN10379		0.574881	7.33353e-06	0
AN1038		-0.427676	0.14902	0
AN10380		0.358645	0.286924	0
AN10381		0.538088	0.234745	0
AN10382		0.732341	0.0545207	0
AN10384		0.0937703	NA	0
AN10385		-0.555921	NA	0
AN10386		-1.1165	0.00140326	-1
AN10388	SM	0.213596	NA	0
AN10389	SM	0.149183	0.717947	0
AN1039		0.650804	0.101184	0
AN10390		-0.486267	0.0784298	0
AN10391		0.114479	0.702427	0
AN10392		-0.569556	1.71225e-06	0
AN10393		0.492462	0.000636961	0
AN10394		-0.388041	0.403331	0
AN10395		-0.172681	0.418183	0
AN10396	SM	-0.269594	0.0207465	0
AN10397		-0.0940007	0.819347	0
AN10398		-0.238791	0.311902	0
AN10399		-0.912059	6.95634e-17	0
AN1040		-0.859872	0.000108929	0
AN10400		0.160014	0.2008	0
AN10401	SM	-0.591401	0.0608581	0
AN10402	SM	0.533272	NA	0
AN10403		-0.350973	0.151024	0
AN10404		0.0451784	0.848144	0
AN10405		-0.203749	0.0857244	0
AN10406		-0.316774	0.143481	0
AN10407		0.115657	0.674789	0
AN10408		-0.256588	0.0547018	0
AN10409		0.619312	0.0486463	0
AN1041		-0.59305	0.0327714	0
AN10410		-0.810175	0.0565749	0
AN10411		-0.17493	0.120994	0
AN10413	devel	0.476384	0.14822	0
AN10414		0.0262433	0.896394	0
AN10415		-0.0546663	0.70479	0
AN10416		0.106908	0.4371	0
AN10417		0.364304	0.168669	0
AN10418		-0.0784881	0.538313	0
AN10419		0.0891487	NA	0
AN1042		-0.122037	NA	0
AN10420		-2.09072	3.66185e-05	-1
AN10421		-0.798351	5.36013e-05	0
AN10422		1.27784	1.12749e-06	1
AN10423		-0.597614	0.138726	0
AN10428		0.0948247	NA	0
AN10429		0.0724707	0.730624	0
AN1043		0.082777	NA	0
AN10430	SM	0.16299	NA	0
AN10431		-0.232152	NA	0
AN10432		-0.0523498	0.884376	0
AN10433		-0.058953	0.815097	0
AN10434		0.353208	0.0222354	0
AN10435		-0.207121	NA	0
AN10436		-0.167673	0.156444	0
AN10437		-0.183024	0.212912	0
AN10438		-0.378506	0.0305486	0
AN10439		0.11141	0.430195	0
AN10440		-0.0873268	0.427855	0
AN10441		0.213741	0.219816	0
AN10442		0.633397	0.0821646	0
AN10443		0.307899	0.0353116	0
AN10444		0.239616	0.364577	0
AN10445		0.0642328	0.571907	0
AN10446		-0.00980125	0.94407	0
AN10447	SM	-0.568914	0.233489	0
AN10448		0.131218	0.69435	0
AN10449		-0.226839	0.206021	0
AN1045		0.129144	0.388956	0
AN10450		-0.275972	0.250004	0
AN10451		-0.0187634	0.943772	0
AN10452		0.450798	0.0931284	0
AN10453		0.186954	0.484757	0
AN10454		-0.52323	2.55818e-08	0
AN10455		-0.191321	0.396066	0
AN10456	devel	-0.258603	0.0839271	0
AN10457		0.906563	0.0260827	0
AN10458		0.0891487	NA	0
AN10459		-0.0655504	0.717723	0
AN1046	devel	0.287816	0.523725	0
AN10460		-0.824859	2.44229e-09	0
AN10461		0.545886	0.0705226	0
AN10462		-0.102603	0.441333	0
AN10463		NA	NA	0
AN10464		0.384633	NA	0
AN10465		-0.379078	0.0274373	0
AN10466		0.18354	0.134978	0
AN10467		0.217027	0.241537	0
AN10468		0.0221333	0.957325	0
AN10469		0.745467	3.36726e-06	0
AN1047		0.376419	0.217143	0
AN10470		0.513543	0.000558618	0
AN10471		-0.503324	NA	0
AN10472		0.317244	0.145549	0
AN10473		-0.61847	0.141	0
AN10474		0.776121	0.00389514	0
AN10475		-0.0386834	0.870813	0
AN10477		-0.433876	0.00847711	0
AN10478		-0.476219	0.214142	0
AN10479		-0.339142	0.287182	0
AN1048		-0.273809	0.121356	0
AN10480		0.356339	0.00463435	0
AN10481		-0.659252	0.0640058	0
AN10482		0.0431024	0.779875	0
AN10483		0.179755	0.197694	0
AN10484		0.0487047	0.853054	0
AN10485		0.157194	0.66943	0
AN10486	SM	0.837948	0.00948292	0
AN10487		-0.542742	0.21811	0
AN10488		0.416616	NA	0
AN10489		0.370183	0.00357343	0
AN1049		-0.399093	0.00346685	0
AN10491	SM	0.26135	0.424696	0
AN10492	devel	-0.220066	0.470608	0
AN10493		NA	NA	0
AN10494		-0.953597	NA	0
AN10495		0.608907	0.0967191	0
AN10496		-0.183788	0.116497	0
AN10497		0.811112	0.00090965	0
AN10498		0.36519	0.333722	0
AN10499		-0.119617	0.822506	0
AN1050		-0.154561	0.420644	0
AN10500		-0.907022	0.00152793	0
AN10501		-0.532314	0.00306126	0
AN10502		NA	NA	0
AN10504	devel	0.227389	0.27142	0
AN10505		0.846587	0.0411755	0
AN10506		1.54207	0.00193294	1
AN10507		0.970935	9.54089e-28	0
AN10508		-0.0939647	0.606468	0
AN10509		0.0724393	NA	0
AN10510		0.043667	0.866308	0
AN10511		-0.207697	0.3031	0
AN10512		0.22091	0.212154	0
AN10513		-0.0567642	0.913209	0
AN10514		-0.231232	0.439252	0
AN10515	devel	0.815842	0.0639182	0
AN10516	devel	0.165383	0.317522	0
AN10517		-0.122334	0.638529	0
AN10518		-1.97175	9.06762e-15	-1
AN10519		-0.126264	0.414591	0
AN1052	devel	0.997672	0.00771693	0
AN10520		-0.0593128	0.776	0
AN10521		-0.309472	0.0849163	0
AN10522		0.300391	0.234287	0
AN10523		-0.244644	0.35261	0
AN10524		0.257777	0.0858263	0
AN10525		-0.291973	0.076772	0
AN10526		0.306771	0.0242973	0
AN10527		-0.711686	4.41789e-06	0
AN10528		1.01839	0.00847863	1
AN10529		-0.38819	0.260483	0
AN1053		0.618221	1.51722e-05	0
AN10530		0.261679	0.584089	0
AN10531		-0.0989231	0.794473	0
AN10532		-0.3317	0.177093	0
AN10533		-0.236697	0.509144	0
AN10534		-0.394346	0.0696201	0
AN10535		0.592263	0.180071	0
AN10536		-0.274319	0.0359333	0
AN10537		0.35837	0.170971	0
AN10539		-0.0883952	0.662816	0
AN1054		-0.376266	0.045971	0
AN10540		-0.0101463	0.949241	0
AN10541		-0.131223	0.392572	0
AN10542		-0.200413	0.170317	0
AN10543		0.175509	0.517868	0
AN10544		0.389995	0.174555	0
AN10545		0.107155	0.309929	0
AN10546		0.322994	0.0751484	0
AN10547		-0.594926	0.000249179	0
AN10548		0.357405	0.135734	0
AN1055		0.743714	0.0490927	0
AN10550		0.130919	0.786604	0
AN10551		0.501772	0.0368727	0
AN10552		0.21523	0.567871	0
AN10553		-0.0169024	0.898464	0
AN10554		-0.396036	0.0369963	0
AN10555		-0.545535	0.0072771	0
AN10556		0.385733	0.120844	0
AN10557		0.84383	0.0253853	0
AN10558		1.03021	1.91219e-37	1
AN10559		-0.44021	0.0684805	0
AN1056		-0.422428	0.0219709	0
AN10560		0.0782428	0.59392	0
AN10561		0.12146	0.662865	0
AN10562		-0.350176	0.145872	0
AN10563		0.0266094	0.880174	0
AN10564		0.0993298	0.564216	0
AN10565		-1.05901	0.0420273	-1
AN10566		0.0498342	0.937741	0
AN10567		0.235938	0.0963069	0
AN10568		-0.339252	0.0524873	0
AN10569		-0.16728	0.36593	0
AN1057		0.421771	0.0438461	0
AN10570		-0.503842	0.0562388	0
AN10571		0.119839	NA	0
AN10572		0.462359	0.000522868	0
AN10573	SM	2.08208	7.33596e-09	1
AN10574		0.542012	0.137755	0
AN10575		0.0678499	0.597331	0
AN10576	SM, devel	0.875908	0.00893649	0
AN10578		-0.322386	0.111776	0
AN10579		-0.564535	0.00428712	0
AN1058		0.0086338	0.961803	0
AN10580		0.451029	0.0996846	0
AN10581		-0.206707	0.376415	0
AN10582		-0.863117	0.0108437	0
AN10583		-0.397495	0.115607	0
AN10584		-0.228104	0.0512264	0
AN10585		0.0836969	0.489809	0
AN10586		-0.247913	0.166612	0
AN10588		0.132847	0.148166	0
AN10589		0.101458	0.651017	0
AN1059		0.435413	0.0279496	0
AN10590		-0.27053	0.137785	0
AN10591		0.664147	0.0545634	0
AN10592		-0.202681	0.732706	0
AN10593		0.455572	0.052796	0
AN10594		-0.00319652	0.983936	0
AN10595		-0.25898	0.495292	0
AN10596		-0.0768677	0.751335	0
AN10597		-0.512818	0.0567512	0
AN10598		0.581858	5.38317e-08	0
AN10599		-0.838333	0.00419087	0
AN1060		1.09438	0.00514056	1
AN10600	SM	-0.485999	0.00119331	0
AN10601		0.504717	0.274486	0
AN10602		0.402666	0.116697	0
AN10603		0.322419	0.0241322	0
AN10604		-0.286296	0.120557	0
AN10605		0.0628321	NA	0
AN10606		-0.328842	0.0268379	0
AN10608		-0.229446	0.59392	0
AN10609		-0.113252	0.421115	0
AN1061		-0.347204	0.0320225	0
AN10610	devel	0.212679	0.149496	0
AN10611		0.0584618	0.750729	0
AN10612		-0.25761	NA	0
AN10613		0.227272	NA	0
AN10614		0.748195	1.10796e-05	0
AN10615		0.100854	0.522723	0
AN10616		0.476438	0.161769	0
AN10617		-0.524037	0.188022	0
AN10618		0.282778	0.191636	0
AN10619		0.0915267	0.647143	0
AN1062		-0.27997	0.0461205	0
AN10620		-0.351141	0.0799923	0
AN10621	devel	0.951998	0.000947042	0
AN10622		-0.67956	0.00207485	0
AN10623		0.414974	NA	0
AN10624		0.0824086	NA	0
AN10625		0.252841	0.119277	0
AN10626		-0.394003	NA	0
AN10627		-0.153856	0.514473	0
AN10628		-0.709398	NA	0
AN10629		-1.32478	0.00128424	-1
AN1063		-0.229947	0.172627	0
AN10630		NA	NA	0
AN10631		-0.382564	0.0234413	0
AN10632		0.361554	NA	0
AN10634		0.250485	0.475622	0
AN10635	devel	0.849596	4.12777e-10	0
AN10636		-0.0174934	0.914777	0
AN10637		-0.175509	0.161403	0
AN10638		0.748282	0.000558156	0
AN10639		0.398119	0.0898696	0
AN1064		0.0379093	0.815637	0
AN10640		-0.156513	0.311669	0
AN10641		-0.222594	0.681137	0
AN10642		-0.374903	0.0183013	0
AN10643		-0.688646	0.00690758	0
AN10644		-0.308312	0.0904038	0
AN10645		-0.0585026	0.803297	0
AN10646		-0.0764134	0.782118	0
AN10647		-0.0675549	0.793928	0
AN10648	devel	0.42512	0.000638254	0
AN10649		-0.207641	0.743914	0
AN1065		0.211595	0.283761	0
AN10650		-1.27221	4.42282e-10	-1
AN10651		-0.289547	0.0874461	0
AN10652		-0.329304	0.133473	0
AN10654		NA	NA	0
AN10656		-0.110472	NA	0
AN10657		-1.33099	0.00618059	-1
AN10658		-0.395525	NA	0
AN10659		0.153741	0.749483	0
AN1066		0.0259717	0.888441	0
AN10660	devel	-0.072792	0.901409	0
AN10661		0.757191	5.30995e-09	0
AN10662		-0.0401711	0.953078	0
AN10663		0.406544	0.00705304	0
AN10664		-0.254488	0.0256707	0
AN10665		NA	NA	0
AN10666		NA	NA	0
AN10667		-0.128536	NA	0
AN10668		0.142752	NA	0
AN10669		0.991898	0.0504078	0
AN1067		-0.620092	0.181116	0
AN10670		0.0555257	0.882954	0
AN10671		-0.142856	NA	0
AN10672		-0.680679	0.0394665	0
AN10673		0.63861	7.20219e-06	0
AN10675		-0.0979524	0.521661	0
AN10676		0.0990091	0.382227	0
AN10677	devel	0.428219	0.00392213	0
AN10678		0.134782	0.71813	0
AN1068		-0.463117	0.117082	0
AN10680		0.10028	0.689186	0
AN10681		-0.00793524	0.982667	0
AN10682		0.252055	0.188813	0
AN10683		1.07978	0.00126654	1
AN10685		-0.372942	0.048772	0
AN10686		-0.356638	0.00909481	0
AN10687		-0.406775	NA	0
AN10688		NA	NA	0
AN10689		0.96588	0.0277406	0
AN1069		0.00688894	0.963893	0
AN10690		-1.03685	0.00154495	-1
AN10692		-0.288931	NA	0
AN10693		0.930573	0.000285429	0
AN10694		-0.592536	2.8013e-05	0
AN10695		-0.405789	0.0163814	0
AN10696		-0.638806	0.000683512	0
AN10697		-0.0392578	0.942047	0
AN10699		-0.0605285	0.869425	0
AN10700		-0.603397	0.00132997	0
AN10701		-0.0454823	0.788922	0
AN10702		0.0890653	0.379812	0
AN10703		0.311895	0.124518	0
AN10704		0.585308	0.0506722	0
AN10705		0.0189999	0.930184	0
AN10706		0.169358	0.207182	0
AN10707		0.494099	0.105989	0
AN10708		-0.541646	6.48168e-11	0
AN10709		0.315515	0.000104976	0
AN1071		-0.717124	0.042725	0
AN10710		-0.124799	0.492287	0
AN10711		0.0170785	0.929921	0
AN10712		0.0406132	0.817517	0
AN10713		0.147622	0.49183	0
AN10714		-0.204743	0.200125	0
AN10715		0.485021	0.0344264	0
AN10716		-0.4378	0.0496933	0
AN10717		-0.91804	0.000106586	0
AN10718		-0.318049	0.211462	0
AN10719		-0.470774	0.000524213	0
AN1072		-0.0687543	0.865859	0
AN10720	SM	0.242821	0.509144	0
AN10721		0.0087844	0.97232	0
AN10722		0.679531	0.0668679	0
AN10723		-0.612268	0.000197162	0
AN10724		0.061086	0.816044	0
AN10726		0.49334	0.0767808	0
AN10728		-0.777954	0.00469879	0
AN1073		-0.392434	0.442397	0
AN10730		0.527504	0.126564	0
AN10731		-0.227751	0.27753	0
AN10732		0.13448	0.329064	0
AN10733		-0.358379	0.321634	0
AN10734		1.05788	0.00922146	1
AN10736		0.487702	0.136857	0
AN10737		-0.0725153	0.827381	0
AN10738		-0.695958	0.0201375	0
AN1074		-0.289036	0.0835549	0
AN10740		0.416584	0.000109222	0
AN10741		-0.256717	0.403164	0
AN10742		-0.0725167	0.912754	0
AN10743		-0.312879	0.0562388	0
AN10745		-0.164659	0.138992	0
AN10746		0.00815112	0.976755	0
AN10747		0.239816	0.103644	0
AN10748		0.11796	0.857476	0
AN1075		0.262879	0.202348	0
AN10751		0.580294	0.103319	0
AN10752		-0.0598632	0.706789	0
AN10753		0.0539497	0.744297	0
AN10754		0.062892	0.707166	0
AN10755	devel	1.14808	1.53476e-05	1
AN10756	devel	0.638485	0.00073606	0
AN10757		0.506697	0.132517	0
AN10758		0.414563	0.208943	0
AN10759		-0.0752662	NA	0
AN1076		0.124953	0.385682	0
AN10760		0.626099	0.100582	0
AN10761		-1.22297	0.0056271	-1
AN10762		-0.0179188	0.950724	0
AN10763	devel	-0.160988	0.1503	0
AN10764		-1.06814	0.000375554	-1
AN10765		-0.104605	0.651399	0
AN10766		0.0946976	NA	0
AN10767		0.391298	0.0357285	0
AN10768		NA	NA	0
AN10769		0.725378	0.0188694	0
AN1077		-0.327002	0.495674	0
AN10770		0.0786084	NA	0
AN10771		0.33214	0.0412848	0
AN10773		-1.32276	0.00127531	-1
AN10775		-0.0166108	0.9654	0
AN10776		NA	NA	0
AN10777		-0.532359	0.0337039	0
AN10778		0.0864926	0.578249	0
AN10779		0.116815	0.433601	0
AN1078		-0.19946	0.749705	0
AN10780		0.00440897	0.983562	0
AN10781		-0.274825	0.0447082	0
AN10782		0.261538	0.540646	0
AN10783		-0.0755294	0.688557	0
AN10784		0.00777432	0.976507	0
AN10785		-0.372394	0.000919257	0
AN10787		-0.153497	0.638481	0
AN10788		1.02999	0.00160267	1
AN10789		0.145916	0.154983	0
AN1079		0.0986928	0.589554	0
AN10790		0.434551	0.0901694	0
AN10791		0.576293	0.104095	0
AN10792		-0.0723258	0.703201	0
AN10793		-0.0270776	0.939563	0
AN10794		0.147006	0.270237	0
AN10795		-0.766641	0.00282689	0
AN10796		-0.00729324	NA	0
AN10797		-0.661907	0.0156494	0
AN10798		-0.0711524	0.612434	0
AN10799		0.71165	0.00269218	0
AN1080		0.151522	0.306022	0
AN10800		0.408413	0.0136624	0
AN10801		0.773235	0.0132274	0
AN10802		-0.620134	0.00856485	0
AN10803		-0.211119	0.329977	0
AN10804		-0.175729	0.105989	0
AN10805		0.432389	0.049264	0
AN10806		-0.227838	0.0751726	0
AN10807		0.580178	0.144656	0
AN10808		0.480477	0.0051194	0
AN10809		0.42481	0.0563525	0
AN1081		-0.216322	0.492805	0
AN10811		-0.654423	0.00461832	0
AN10812		-1.32686	0.00425298	-1
AN10813		-0.21796	0.48674	0
AN10814		0.193777	NA	0
AN10815		-0.4156	0.336203	0
AN10816	SM	-0.672687	0.0181276	0
AN10818		-0.750199	0.137785	0
AN10819		-1.11422	3.98773e-11	-1
AN1082		0.210027	0.236577	0
AN10820		-0.246666	NA	0
AN10821		-0.510977	NA	0
AN10822		-0.186948	0.100582	0
AN10823		-0.317385	0.218391	0
AN10824		-0.124821	0.340548	0
AN10825		0.389319	0.0386053	0
AN10826		-0.275404	0.11268	0
AN10827		-0.443478	0.00151836	0
AN10828		-0.558825	0.024472	0
AN10829		-0.26299	0.056282	0
AN1083		-0.515506	0.00233133	0
AN10830		-0.704924	0.164714	0
AN10832		0.507727	0.000181173	0
AN10833		-0.0478239	0.831938	0
AN10834		-0.323973	0.00521305	0
AN10835		-0.225019	0.229178	0
AN10836		-0.301677	0.559851	0
AN10837		0.514555	0.00320476	0
AN10838		0.303027	0.613995	0
AN10839		-0.0857502	0.434021	0
AN1084		0.34521	0.16634	0
AN10840		-0.378346	0.0158528	0
AN10841		-0.332142	0.0413926	0
AN10842		-0.656978	0.00620121	0
AN10843		-0.748166	2.90094e-05	0
AN10844		0.304631	0.00182224	0
AN10845		-0.454081	0.0190204	0
AN10846		0.125185	0.793928	0
AN10847		0.517024	0.0388426	0
AN10848		0.532786	0.00032146	0
AN10849		0.169972	0.143552	0
AN1085		0.0051962	0.980025	0
AN10851		-0.270648	0.379219	0
AN10853		0.373948	0.0983615	0
AN10854	devel	0.200397	0.107311	0
AN10855		0.559886	2.40115e-06	0
AN10857		0.0164151	0.93662	0
AN10858		-0.254865	0.198725	0
AN10860		0.168604	NA	0
AN10861		-0.669306	0.00341832	0
AN10862		-0.344041	0.414212	0
AN10863		-0.0350986	0.780992	0
AN10864		-1.86083	5.94253e-15	-1
AN10865		-0.613032	0.0887794	0
AN10866		-0.599162	0.000200358	0
AN10867		-0.57156	0.103504	0
AN10868		-1.10735	0.00204231	-1
AN10869		-2.45704	1.3215e-25	-1
AN1087		0.190937	0.452094	0
AN10870		-0.340575	0.323118	0
AN10871		-0.316446	0.0874426	0
AN10872		0.0670142	0.743577	0
AN10873		-0.234398	0.177342	0
AN10874		-0.168481	0.109499	0
AN10875		0.0399145	0.920929	0
AN10876		-0.0713501	0.822037	0
AN10877		-0.0941202	0.589618	0
AN10878		-0.195567	0.0877328	0
AN10879	devel	-0.180772	0.211147	0
AN1088		0.210774	0.476072	0
AN10880		-0.481794	1.72164e-06	0
AN10882		-0.296994	0.0563188	0
AN10883		-0.29482	NA	0
AN10884	SM	0.193086	NA	0
AN10886	SM	-0.0242727	0.916452	0
AN10887	SM	-0.0292513	0.884376	0
AN10888		NA	NA	0
AN10889	SM	0.0533894	NA	0
AN1089		0.59096	0.0113326	0
AN10891		-0.433458	0.29221	0
AN10892		0.561078	0.00920135	0
AN10893		-1.46875	0.0014952	-1
AN10894		0.0948247	NA	0
AN10895		-0.648512	0.103182	0
AN10896		-0.538824	0.181645	0
AN10897		0.0876058	NA	0
AN10898		-0.134465	0.717564	0
AN10899		NA	NA	0
AN1090		-0.43757	0.00166197	0
AN10900		-0.329098	0.586968	0
AN10901		0.600499	0.071506	0
AN10902	devel	0.0456091	0.897289	0
AN10903		0.382857	0.00435225	0
AN10905		-0.0411943	0.863162	0
AN10906		0.374743	0.0119545	0
AN10907		0.78317	0.132722	0
AN10908		-0.284179	0.319393	0
AN10909		0.300844	0.27084	0
AN10910		0.00417992	0.987464	0
AN10911		-0.183621	0.426648	0
AN10912		0.543666	0.0901336	0
AN10913		-0.303402	0.419943	0
AN10914		0.120941	0.586376	0
AN10915		0.610396	0.0333906	0
AN10916		-0.134418	NA	0
AN10917		0.498053	0.00027791	0
AN10918		0.06661	0.574862	0
AN10919		-0.284854	NA	0
AN1092		-0.0464558	0.819239	0
AN10920		-0.584068	0.0504078	0
AN10921		0.353313	0.162785	0
AN10922		-0.16842	0.47307	0
AN10923		0.0641689	0.62656	0
AN10924		-0.0985972	0.604	0
AN10925		0.166761	0.665633	0
AN10927		-0.00601394	0.980853	0
AN10928		-0.475204	0.0280432	0
AN10929		-0.0900545	0.555486	0
AN1093		0.3423	0.163618	0
AN10930		0.800583	0.01191	0
AN10931		0.354989	NA	0
AN10932		0.349378	NA	0
AN10933		NA	NA	0
AN10934		-0.103471	0.379862	0
AN10935		0.129794	0.585711	0
AN10936		0.277464	0.0652135	0
AN10937		-0.439071	0.0458641	0
AN10938		-0.780687	0.0593645	0
AN10939		NA	NA	0
AN1094		0.815523	1.75277e-06	0
AN10940		-0.216926	0.137576	0
AN10941		-0.110644	0.341025	0
AN10942		-0.100924	0.442498	0
AN10943		0.0344795	0.864306	0
AN10944		0.0704313	0.664477	0
AN10945		0.352896	0.013323	0
AN10946		0.629599	0.0816396	0
AN10947		-0.805757	3.24631e-07	0
AN10948		-1.15633	0.031477	-1
AN10949		-0.099599	0.544316	0
AN1095		0.400305	0.0235378	0
AN10950		0.73023	0.00315379	0
AN10951		-0.980168	3.66647e-07	0
AN10952		0.403169	0.0198764	0
AN10953		-0.456705	0.0109507	0
AN10954		0.213459	0.0446956	0
AN10955		-0.524359	0.00338008	0
AN10956		-0.36108	0.0131128	0
AN10957		0.745426	0.00879418	0
AN10958		0.446207	0.199137	0
AN10959		-0.821276	0.000286579	0
AN1096		0.352538	0.375001	0
AN10960		-0.625653	0.0277542	0
AN10961		-0.249096	0.299498	0
AN10962		0.318269	0.176031	0
AN10963		-0.494192	0.000874827	0
AN10964		0.309417	0.177596	0
AN10965		-0.604233	0.0251338	0
AN10966		-0.272068	0.292455	0
AN10967		-0.585462	7.53431e-05	0
AN10968		-0.963592	0.0259651	0
AN10969		0.0736854	0.863162	0
AN1097		0.509917	3.6525e-07	0
AN10970		-0.241837	0.31967	0
AN10971		-0.53576	0.0347311	0
AN10972		-0.361642	0.361739	0
AN10973		-0.828655	1.06948e-05	0
AN10974		-0.0558762	0.909718	0
AN10975		-0.0425814	0.776	0
AN10976		-0.270741	0.624246	0
AN10977		0.373268	0.154836	0
AN10978		0.0183222	0.952463	0
AN10979		1.1936	0.01191	1
AN1098		-0.232254	NA	0
AN10980		0.0243738	0.913473	0
AN10981		-0.048527	0.867556	0
AN10982		0.137903	0.132337	0
AN10983		-0.435255	0.00052033	0
AN10984		0.447298	NA	0
AN10986		-1.07962	0.038981	-1
AN10987		-0.297116	0.00932533	0
AN10988		0.00561825	0.985898	0
AN10989		-0.0369014	0.925197	0
AN1099		0.625979	0.0135191	0
AN10990		-2.00783	2.37679e-14	-1
AN10991		-0.0954849	0.527124	0
AN10993		0.0937972	0.801774	0
AN10994		-0.417622	0.0466438	0
AN10995		1.11281	0.0201038	1
AN10996		-0.00268254	0.995809	0
AN10997		0.0891487	NA	0
AN10998		0.8	0.109158	0
AN10999		-0.0198526	0.932813	0
AN1100		0.334658	0.548125	0
AN11000		-0.16502	NA	0
AN11001		0.0533081	0.759344	0
AN11002		-2.07654	1.40824e-48	-1
AN11003		-0.0837986	0.669909	0
AN11004		-0.326622	0.131679	0
AN11005		0.208536	0.044855	0
AN11006		-0.97883	4.10234e-10	0
AN11007		0.529372	0.0599591	0
AN11008		-0.103694	0.605604	0
AN11009		0.118113	0.828829	0
AN1101		0.367872	0.376355	0
AN11010		0.404443	0.23185	0
AN11011		-1.19242	0.0064319	-1
AN11012		0.0891487	NA	0
AN11013	SM	-0.958542	NA	0
AN11015		-1.03291	0.000575395	-1
AN11016		-0.304848	0.615176	0
AN11017	SM	-0.523424	NA	0
AN11018		0.294877	0.234606	0
AN11019		0.592205	0.000733143	0
AN1102		0.0183348	0.945366	0
AN11021	SM	-0.468966	0.103319	0
AN11022		-0.0694586	0.721085	0
AN11023		0.541273	0.127774	0
AN11024	SM	-0.846194	NA	0
AN11027		-1.03053	0.00185758	-1
AN11028	SM	-1.0063	0.0557402	-1
AN11029		NA	NA	0
AN1103		0.355082	0.419431	0
AN11030		NA	NA	0
AN11031	SM	-1.41494	0.00711884	-1
AN11032	devel	0.239175	0.0852378	0
AN11033		0.149161	0.284502	0
AN11034		0.0786305	0.905556	0
AN11035		0.357744	NA	0
AN11036		-0.29357	0.244255	0
AN11037	SM	-1.56641	3.13538e-08	-1
AN11038		NA	NA	0
AN11039		-0.129808	0.519104	0
AN1104		0.269861	0.0810867	0
AN11040		-0.458583	0.137407	0
AN11041		-0.41396	0.0196858	0
AN11043		-0.249599	0.326925	0
AN11044		0.356333	NA	0
AN11045		0.100048	0.486046	0
AN11046		-0.227323	0.606104	0
AN11047		0.0457353	NA	0
AN11048		-0.701348	0.123494	0
AN11049	SM	-2.41707	3.73905e-24	-1
AN1105		-0.205419	0.063727	0
AN11050		0.00277814	NA	0
AN11051		0.163291	0.518828	0
AN11052		0.590544	0.0111946	0
AN11053		-0.287691	0.364306	0
AN11054		0.295128	0.0179667	0
AN11055	devel	-0.180208	0.166513	0
AN11056		-0.0492898	0.820911	0
AN11057		-0.293978	0.143292	0
AN11058		-0.368068	0.00222724	0
AN11059		-0.0225919	0.943028	0
[truncated: 8,711 more rows]
