# Supplementary material for: Examining the Evolution of the Regulatory Circuit Controlling Secondary Metabolism and Development in the Fungal Genus Aspergillus
Source: PLoS Genet. 2015 Mar 18;11(3):e1005096. doi: 10.1371/journal.pgen.1005096 (PMC4364702; doi:10.1371/journal.pgen.1005096)
Supplement: S6 Table — (XLSX) [file pgen.1005096.s008.xlsx]

## Sheet: Sheet1
Table S6 GO term enrichment analysis of genes differentially expressed in A. fumigatus and A. nidulans ΔveA vs WT and ΔmtfA vs WT comparisons
Condition	Species	Gene set	GOSlim category	No. genes in set and category	Total genes category	percentage	adjusted p-value
VeA	A. nidulans	under expressed	carbohydrate metabolic process	113	511	0.221135	0.00065313
VeA	A. nidulans	under expressed	secondary metabolic process	113	280	0.403571	1.0159e-22
VeA	A. nidulans	under expressed	extracellular region	54	234	0.230769	0.032509
VeA	A. nidulans	under expressed	oxidoreductase activity	274	1109	0.247069	1.7295e-15
VeA	A. nidulans	over expressed	ribosome biogenesis	46	171	0.269006	5.1145e-08
VeA	A. nidulans	over expressed	cellular amino acid metabolic process	78	309	0.252427	1.1425e-11
VeA	A. nidulans	over expressed	translation	27	201	0.134328	0.98454
VeA	A. nidulans	over expressed	RNA metabolic process	84	665	0.126316	0.072582
VeA	A. nidulans	over expressed	nucleolus	52	200	0.26	2.2256e-08
VeA	A. nidulans	over expressed	cytosol	167	1428	0.116947	1
VeA	A. nidulans	over expressed	nucleus	244	2174	0.112236	1
VeA	A. nidulans	over expressed	ribosome	9	156	0.0576923	1
VeA	A. nidulans	over expressed	helicase activity	13	90	0.144444	0.49953
VeA	A. nidulans	over expressed	transferase activity	109	859	0.126892	0.19287
VeA	A. nidulans	over expressed	structural molecule activity	10	199	0.0502513	1
VeA	A. nidulans	over expressed	RNA binding	37	243	0.152263	0.11892
VeA	A. fumigatus	under expressed	carbohydrate metabolic process	66	186	0.354839	5.1791e-07
VeA	A. fumigatus	under expressed	secondary metabolic process	117	469	0.249467	3.2906e-10
VeA	A. fumigatus	under expressed	extracellular region	57	226	0.252212	0.0016833
VeA	A. fumigatus	under expressed	oxidoreductase activity	219	865	0.253179	8.0805e-14
VeA	A. fumigatus	over expressed	ribosome biogenesis	122	168	0.72619	1.1842e-61
VeA	A. fumigatus	over expressed	cellular amino acid metabolic process	82	257	0.319066	1.1985e-10
VeA	A. fumigatus	over expressed	translation	118	407	0.289926	8.2226e-12
VeA	A. fumigatus	over expressed	RNA metabolic process	182	630	0.288889	4.9301e-18
VeA	A. fumigatus	over expressed	nucleolus	123	202	0.608911	3.5094e-49
VeA	A. fumigatus	over expressed	cytosol	319	1426	0.223703	1.2379e-13
VeA	A. fumigatus	over expressed	nucleus	411	2091	0.196557	6.2564e-09
VeA	A. fumigatus	over expressed	ribosome	85	152	0.559211	3.1963e-30
VeA	A. fumigatus	over expressed	helicase activity	27	97	0.278351	0.013603
VeA	A. fumigatus	over expressed	transferase activity	159	846	0.187943	0.022743
VeA	A. fumigatus	over expressed	structural molecule activity	82	186	0.44086	1.0106e-19
VeA	A. fumigatus	over expressed	RNA binding	89	445	0.2	0.026205
MtfA	A. nidulans	under expressed	toxin metabolic process	9	52	0.173077	0.019476
MtfA	A. nidulans	under expressed	secondary metabolic process	56	280	0.2	4.5508e-17
MtfA	A. nidulans	under expressed	oxidoreductase activity	113	1109	0.101894	4.7551e-11
MtfA	A. nidulans	over expressed	cellular amino acid metabolic process	25	309	0.0809061	0.0038307
MtfA	A. nidulans	over expressed	secondary metabolic process	32	280	0.114286	4.8941e-07
MtfA	A. nidulans	over expressed	asexual sporulation	15	190	0.0789474	0.042678
MtfA	A. nidulans	over expressed	developmental process	28	440	0.0636364	0.042678
MtfA	A. fumigatus	over expressed	toxin metabolic process	1	64	0.015625	1
MtfA	A. fumigatus	over expressed	secondary metabolic process	9	186	0.0483871	2.8929e-05
MtfA	A. fumigatus	over expressed	oxidoreductase activity	17	865	0.0196532	0.00012834
MtfA	A. fumigatus	over expressed	cellular amino acid metabolic process	1	257	0.00389105	1
MtfA	A. fumigatus	over expressed	secondary metabolic process	3	186	0.016129	0.10974
MtfA	A. fumigatus	over expressed	asexual sporulation	0	184	0	1
MtfA	A. fumigatus	over expressed	developmental process	0	437	0	1
