# Supplementary material for: Examining the Evolution of the Regulatory Circuit Controlling Secondary Metabolism and Development in the Fungal Genus Aspergillus
Source: PLoS Genet. 2015 Mar 18;11(3):e1005096. doi: 10.1371/journal.pgen.1005096 (PMC4364702; doi:10.1371/journal.pgen.1005096)
Supplement: S7 Table — Differentially expressed genes in ΔveA vs WT and ΔmtfA vs WT comparisons for A. fumigatus and A. nidulans with a focus on gene sets for secondary metabolism and development and showing the number of genes with one or more ortholog in the other species. (XLSX) [file pgen.1005096.s009.xlsx]

## Sheet: Sheet1
Table S7 Differentially expressed genes in ΔveA vs. WT and ΔmtfA vs. WT comparisons for A. fumigatus and A. nidulans with a focus on gene sets for secondary metabolism and development and showing the number of genes with one or more ortholog in the other species
geneset	condition	species	relative expressiona	no. genes	Genes with ortholog(s)b	Genes with no ortholog(s) differentially expressedc	Genes with ortholog(s) differentially expressedd	Genes with ortholog(s) showing matching expressione	Genes with ortholog(s) showing opposite expressionf
SM	vea	Anid	-1	184	64	19	45	37	13
SM	vea	Anid	1	67	14	9	5	3	3
SM	vea	Anid	0	247	49	29	20	na	na
SM	vea	Afum	-1	98	36	6	30	29	3
SM	vea	Afum	1	38	11	2	9	3	7
SM	vea	Afum	0	181	53	18	35	na	na
dev	vea	Anid	-1	72	66	36	30	29	1
dev	vea	Anid	1	32	31	16	15	11	4
dev	vea	Anid	0	385	355	289	66	na	na
dev	vea	Afum	-1	77	73	41	32	28	4
dev	vea	Afum	1	38	35	24	11	11	1
dev	vea	Afum	0	363	344	291	53	na	na
dev	mtfa	Anid	-1	6	4	4	0	0	0
dev	mtfa	Anid	1	29	28	28	0	0	0
dev	mtfa	Anid	0	454	420	419	1	na	na
dev	mtfa	Afum	-1	1	1	1	0	0	0
dev	mtfa	Afum	1	0	0	0	0	0	0
dev	mtfa	Afum	0	477	451	418	33	na	na
SM	mtfa	Anid	-1	107	36	30	6	6	0
SM	mtfa	Anid	1	32	12	10	2	0	2
SM	mtfa	Anid	0	359	79	68	11	na	na
SM	mtfa	Afum	-1	32	9	4	5	5	1
SM	mtfa	Afum	1	4	0	0	0	0	0
SM	mtfa	Afum	0	281	91	38	53	na	na
all	mtfa	Anid	-1	568	310	291	19	17	2
all	mtfa	Anid	1	400	301	292	9	6	3
all	mtfa	Anid	0	9741	6985	6901	84	na	na
all	mtfa	Afum	-1	63	33	19	14	13	2
all	mtfa	Afum	1	34	21	13	8	6	2
all	mtfa	Afum	0	9686	7433	6615	818	na	na
all	vea	Anid	-1	1671	1065	431	634	498	212
all	vea	Anid	1	1165	825	335	490	383	143
all	vea	Anid	0	7873	5706	4015	1691	na	na
all	vea	Afum	-1	1555	1131	572	559	461	134
all	vea	Afum	1	1546	1221	705	516	388	169
all	vea	Afum	0	6682	5135	4002	1133	na	na
agene expression category relative to wild type. Under expressed (-1), over expressed (1), or not differentially expressed (0)
bnumber of genes with one or more orthologs that belongs to the same geneset (e.g. if in SM gene set, ortholog must also function in SM)
cnumber of genes with no ortholog that is differentially expressed
dnumber of genes with one or more orthologs that is differentially expressed
enumber of genes with one or more orthologs has matching expression relative to wild type
fnumber of genes with one or more othologs has opposite expression relative to widl type
