# Supplementary material for: Examining the Evolution of the Regulatory Circuit Controlling Secondary Metabolism and Development in the Fungal Genus Aspergillus
Source: PLoS Genet. 2015 Mar 18;11(3):e1005096. doi: 10.1371/journal.pgen.1005096 (PMC4364702; doi:10.1371/journal.pgen.1005096)
Supplement: S8 Table — (XLSX) [file pgen.1005096.s010.xlsx]

## Sheet: Sheet1
Table S8 Primers used in this study
Name	Sequence (5’→ 3’)
veA_comF	GACACGGACAATCGCAATCGTGCAGTC
AnidveA_p2	CAACAAAGCGACTACAGCCGACCGC
ANVeASTagP3	TCTGCCGGCGTTTATTTGTCA
ANVeASTagP4	TCGAGAGGCTGAAGCAGAAGACA
ANVeASTagP6	TGACAAATAAACGCCGGCAGACTGTCTGAGAGGAGGCACTGAT
AnidveA_p5	GCGGTCGGCTGTAGTCGCTTTGTTGACCGGTCGCCTCAAACAATGCTC
AnidveA_P7	GGAATTACCGACTGGGGGAACCGAG
AnidveA_P8	GGCAATGGGCGGCTGACCTCCG
