# Supplementary material for: Examining the Evolution of the Regulatory Circuit Controlling Secondary Metabolism and Development in the Fungal Genus Aspergillus
Source: PLoS Genet. 2015 Mar 18;11(3):e1005096. doi: 10.1371/journal.pgen.1005096 (PMC4364702; doi:10.1371/journal.pgen.1005096)
Supplement: S9 Table — (XLSX) [file pgen.1005096.s011.xlsx]

## Sheet: Sheet1
Table S9 Number of reads passing quality control for all RNA-seq samples.
Sample	# reads (millions)
Anid (veA) WT1	26.9
Anid (veA) WT2	21.9
Anid ΔveA 1	24.3
Anid ΔveA 2	21
Anid (mtfA) WT1	27.5
Anid (mtfA) WT1	27.9
Anid ΔmtfA 1	30.6
Anid ΔmtfA 2	26
Afum (veA) WT2	20.5
Afum (veA) WT2	21.2
Afum ΔveA1	21.7
Afum ΔveA2	22.1
Afum (mtfA) WT1	19.9
Afum (mtfA) WT2	24.2
Afum ΔmtfA1	22.4
Afum ΔmtfA2	25.1
