# Supplementary material for: Examining the Evolution of the Regulatory Circuit Controlling Secondary Metabolism and Development in the Fungal Genus Aspergillus
Source: PLoS Genet. 2015 Mar 18;11(3):e1005096. doi: 10.1371/journal.pgen.1005096 (PMC4364702; doi:10.1371/journal.pgen.1005096)
Supplement: S10 Table — (XLSX) [file pgen.1005096.s012.xlsx]

## Sheet: A. fumigatus cluster expression
Table S10 Differential expression of genes in secondary metabolic gene clusters for A. fumigatus and A. nidulans ΔveA vs WT and ΔmtfA vs WT comparisons
Cluster designation	Product (if known)	Gene	Gene annotation	ΔveA vs. WT expression	ΔmtfA vs. WT expression
cluster 1		Afu1g00980	Uncharacterized ORF; Has domain(s) with predicted UDP-N-acetylmuramate dehydrogenase activity, flavin adenine dinucleotide binding, oxidoreductase activity, oxidoreductase activity, acting on CH-OH group of donors activity	No significant change	No significant change
		Afu1g00990	Uncharacterized ORF; Has domain(s) with predicted nucleotide binding, oxidoreductase activity and role in metabolic process	No significant change	No significant change
		Afu1g01000	Uncharacterized ORF; Has domain(s) with predicted oxidoreductase activity, acting on paired donors, with incorporation or reduction of molecular oxygen, 2-oxoglutarate as one donor, and incorporation of one atom each of oxygen into both donors activity	No significant change	No significant change
		Afu1g01010	Uncharacterized ORF; Putative polyketide synthase (PKS), encoded in a predicted secondary metabolite gene cluster	No significant change	No significant change
cluster 2		Afu1g10270	Uncharacterized ORF; Ortholog of A. nidulans FGSC A4 : AN9179, A. niger CBS 513.88 : An11g04700, An08g02180, An16g02360, An04g03570 and A. oryzae RIB40 : AO090102000464, AO090005001449, AO090038000402	Downregulated	No significant change
		Afu1g10280	Uncharacterized ORF; Has domain(s) with predicted nucleic acid binding, zinc ion binding activity and intracellular localization	No significant change	No significant change
		Afu1g10295	Uncharacterized ORF; Has domain(s) with predicted ATP binding, DNA binding, helicase activity, nucleic acid binding activity and nucleus localization	No significant change	No significant change
		Afu1g10310	Uncharacterized ORF; Putative RNase L inhibitor of the ABC superfamily	Upregulated	No significant change
		Afu1g10320	Uncharacterized ORF; Ortholog of A. nidulans FGSC A4 : AN1249, A. niger CBS 513.88 : An08g02220, A. oryzae RIB40 : AO090038000398, A. niger ATCC 1015 : 52779-mRNA and Aspergillus wentii : Aspwe1_0168755	No significant change	No significant change
		Afu1g10330	Uncharacterized ORF; Ortholog of A. niger CBS 513.88 : An08g02230, A. oryzae RIB40 : AO090038000397, A. niger ATCC 1015 : 208323-mRNA, Aspergillus wentii : Aspwe1_0036562 and Aspergillus versicolor : Aspve1_0079224	No significant change	No significant change
		Afu1g10340	Uncharacterized ORF; Putative Mpv17/PMP22 family integral membrane protein; calcium induced	No significant change	No significant change
		Afu1g10350	pgkA Verified ORF; Putative phosphoglycerate kinase; reacts with rabbit immunosera exposed to conidia; hypoxia induced protein; transcript up-regulated in conidia exposed to neutrophils; induced by gliotoxin exposure	No significant change	No significant change
		Afu1g10355	Uncharacterized ORF; Ortholog of A. nidulans FGSC A4 : AN1245, A. niger CBS 513.88 : An08g02270, Aspergillus wentii : Aspwe1_0036569, Aspergillus sydowii : Aspsy1_0053120 and Aspergillus terreus NIH2624 : ATET_00225	No significant change	No significant change
		Afu1g10360	Uncharacterized ORF; Ortholog(s) have cytoplasm, nucleus localization	Upregulated	No significant change
		Afu1g10370	Uncharacterized ORF; Putative MFS multidrug transporter	No significant change	No significant change
		Afu1g10380	nrps1 Verified ORF; Non-ribosomal peptide synthetase (NRPS); essential for fumigaclavine C biosynthesis; mutant displays altered conidial surface morphology and hydrophilicity	Downregulated	No significant change
cluster 3		Afu1g17200	sidC Verified ORF; Putative non-ribosomal peptide synthetase (NRPS) involved in ferricrocin siderophore biosynthesis; expression is up-regulated by iron starvation and downregulated under iron-replete conditions	No significant change	No significant change
		Afu1g17210	Uncharacterized ORF	No significant change	No significant change
		Afu1g17220	Uncharacterized ORF; Putative secreted polygalacturonase GH-28	No significant change	No significant change
		Afu1g17230	Uncharacterized ORF; Ortholog(s) have carbon-oxygen lyase activity, acting on polysaccharides activity and role in pectin catabolic process	No significant change	No significant change
		Afu1g17240	Uncharacterized ORF; Has domain(s) with predicted DNA binding, zinc ion binding activity, role in transcription, DNA-dependent and nucleus localization	No significant change	No significant change
cluster 4		Afu1g17710	Uncharacterized ORF; Has domain(s) with predicted sequence-specific DNA binding RNA polymerase II transcription factor activity, zinc ion binding activity, role in regulation of transcription, DNA-dependent and nucleus localization	No significant change	No significant change
		Afu1g17720	Uncharacterized ORF; Ortholog of A. clavatus NRRL 1 : ACLA_098880 and Aspergillus wentii : Aspwe1_0113704	No significant change	No significant change
		Afu1g17723	Uncharacterized ORF; Has domain(s) with predicted carbohydrate binding, catalytic activity, isomerase activity and role in carbohydrate metabolic process, hexose metabolic process	No significant change	No significant change
		Afu1g17725	Uncharacterized ORF; Has domain(s) with predicted electron carrier activity, heme binding, iron ion binding, oxidoreductase activity, acting on paired donors, with incorporation or reduction of molecular oxygen activity and role in oxidation-reduction process	No significant change	No significant change
		Afu1g17730	Uncharacterized ORF; Has domain(s) with predicted nucleotide binding, oxidoreductase activity, transferase activity, transferring acyl groups other than amino-acyl groups, zinc ion binding activity and role in oxidation-reduction process	No significant change	No significant change
		Afu1g17740	Uncharacterized ORF; Putative polyketide synthase (PKS), encoded in a predicted secondary metabolite gene cluster	No significant change	No significant change
cluster 5		Afu2g01280	Uncharacterized ORF; Has domain(s) with predicted NAD binding, cofactor binding, nucleotide binding, oxidoreductase activity, acting on the CH-OH group of donors, NAD or NADP as acceptor activity and role in oxidation-reduction process	Downregulated	No significant change
		Afu2g01290	Uncharacterized ORF; Putative polyketide synthase (PKS), encoded in a predicted secondary metabolite gene cluster	No significant change	No significant change
		Afu2g01300	Uncharacterized ORF; Ortholog of A. niger CBS 513.88 : An03g05130, Aspergillus wentii : Aspwe1_0307772, Aspergillus versicolor : Aspve1_0036298, Aspergillus zonatus : Aspzo1_0162149 and Aspergillus sydowii : Aspsy1_0086510	No significant change	No significant change
		Afu2g01310	Uncharacterized ORF; Ortholog of A. nidulans FGSC A4 : AN10993, A. niger CBS 513.88 : An03g05110, A. oryzae RIB40 : AO090701000405, A. niger ATCC 1015 : 50726-mRNA and Aspergillus wentii : Aspwe1_0173185	No significant change	No significant change
		Afu2g01320	Uncharacterized ORF; Has domain(s) with predicted ATP binding, ATPase activity, coupled to transmembrane movement of ions, phosphorylative mechanism, catalytic activity, cation-transporting ATPase activity, metal ion binding, nucleotide binding activity	Upregulated	No significant change
		Afu2g01330	Uncharacterized ORF; Ortholog of A. nidulans FGSC A4 : AN7665, A. niger CBS 513.88 : An03g05100, A. niger ATCC 1015 : 213563-mRNA, Aspergillus wentii : Aspwe1_0113700 and Aspergillus sydowii : Aspsy1_0090349	No significant change	No significant change
cluster 6		Afu2g05740	Uncharacterized ORF; Putative Rho-type GTPase	No significant change	No significant change
		Afu2g05750	Uncharacterized ORF; Has domain(s) with predicted hydrolase activity, acting on carbon-nitrogen (but not peptide) bonds, in linear amidines, metal ion binding activity	No significant change	No significant change
		Afu2g05760	Uncharacterized ORF; Putative beta-ketoacyl synthase	No significant change	No significant change
		Afu2g05770	Uncharacterized ORF; Ortholog of A. nidulans FGSC A4 : AN11747, A. niger CBS 513.88 : An02g14230, A. niger ATCC 1015 : 37595-mRNA, Aspergillus zonatus : Aspzo1_0136492 and Aspergillus carbonarius ITEM 5010 : Acar5010_212104	No significant change	No significant change
		Afu2g05780	Uncharacterized ORF; Has domain(s) with predicted mRNA guanylyltransferase activity and role in 7-methylguanosine mRNA capping	No significant change	No significant change
		Afu2g05790	Uncharacterized ORF; Oligosaccharyl transferase alpha subunit; transcript induced by exposure to human airway epithelial cells	No significant change	No significant change
		Afu2g05800	Uncharacterized ORF; Has domain(s) with predicted hydrolase activity, acting on glycosyl bonds activity	No significant change	No significant change
		Afu2g05810	Uncharacterized ORF; Putative dienelactone hydrolase	No significant change	No significant change
		Afu2g05820	Uncharacterized ORF; Ortholog(s) have riboflavin kinase activity, role in FMN biosynthetic process and mitochondrial inner membrane localization	No significant change	No significant change
		Afu2g05830	Uncharacterized ORF; Ortholog(s) have RNA polymerase II regulatory region sequence-specific DNA binding activity, role in carbon utilization and cytoplasm, nucleus localization	No significant change	No significant change
cluster 7	conidial pigment	Afu2g17480	Uncharacterized ORF; Ortholog of A. nidulans FGSC A4 : AN2821, A. fumigatus Af293 : Afu2g00180, A. niger CBS 513.88 : An03g05360, An04g09420 and A. oryzae RIB40 : AO090102000063, AO090009000716	No significant change	No significant change
		Afu2g17490	Uncharacterized ORF; Ortholog of A. nidulans FGSC A4 : AN1877, AN7228, A. niger CBS 513.88 : An04g09550, A. oryzae RIB40 : AO090102000061 and A. niger ATCC 1015 : 214849-mRNA	Downregulated	No significant change
		Afu2g17500	Uncharacterized ORF; Ortholog(s) have nitrilase activity and role in cyanide catabolic process	No significant change	Upregulated
		Afu2g17520	Uncharacterized ORF; Ortholog of N. fischeri NRRL 181 : NFIA_092940, Aspergillus zonatus : Aspzo1_0135217, Aspergillus terreus NIH2624 : ATET_09746 and A. fumigatus A1163 : AFUB_033210	Upregulated	No significant change
		Afu2g17530	abr2 Verified ORF; Laccase involved in conidial pigment biosynthesis	Downregulated	No significant change
		Afu2g17540	abr1 Verified ORF; Multicopper oxidase involved in conidial pigment biosynthesis; transcript downregulated in response to voriconazole	Downregulated	No significant change
		Afu2g17550	ayg1 Verified ORF; Conidial pigment biosynthesis protein with a role in polyketide shortening; required for synthesis of the 1,3,6,8-tetrahydroxynaphthalene; conidia-enriched protein	Downregulated	No significant change
		Afu2g17560	arp2 Verified ORF; 1,3,6,8-tetrahydroxynaphthalene reductase involved in conidial pigment biosynthesis; conidia-enriched protein	Downregulated	No significant change
		Afu2g17580	arp1 Verified ORF; Scytalone dehydratase involved in conidial pigment biosynthesis; mutants display increased C3 complement binding	Downregulated	No significant change
		Afu2g17600	pksP Verified ORF; Polyketide synthase involved in biosynthesis of the conidial pigment; controlled in part by the cAMP/protein kinase A (PKA) signal transduction pathway; mutants fail to inhibit phagolysosome acidification	Downregulated	No significant change
cluster 8	Fumigaclavine C	Afu2g17960	fgaOx3 Verified ORF; "Old yellow enzyme" required for festuclavine biosynthesis; acts on chanoclavine-I aldehyde 1 to yield festuclavine 2; present in the fumigaclavine C biosynthetic gene cluster	Downregulated	No significant change
		Afu2g17970	fgaFS Verified ORF; Putative festuclavine synthase with a role in festuclavine biosynthesis, present in the fumigaclavine C (fga) biosynthetic gene cluster	Downregulated	Downregulated
		Afu2g17980	easK Verified ORF; P450 monooxygenase; member of the ergot alkaloid/fumigaclavine C (fga) biosynthesis gene cluster	Downregulated	Downregulated
		Afu2g17990	fgaPT1 Verified ORF; Putative reverse prenyltransferase with a role in fumigaclavine C biosynthesis; catalyses the prenylation of fumigaclavine A at position C2; member of the fumigaclavine C (fga) gene cluster	Downregulated	Downregulated
		Afu2g18000	fgaDH Verified ORF; Putative short-chain dehydrogenase, oxidoreductase with a predicted role in festuclavine biosynthesis, present in the fumigaclavine C (fga) biosynthetic gene cluster	Downregulated	Downregulated
		Afu2g18010	easM Verified ORF; P450 monooxygenase; member of the ergot alkaloid/fumigaclavine C (fga) biosynthesis gene cluster	Downregulated	Downregulated
		Afu2g18020	fgaAT Verified ORF; Protein with a predicted role in festuclavine biosynthesis, present in the fumigaclavine C (fga) biosynthetic gene cluster	No significant change	No significant change
		Afu2g18030	fgaCat Verified ORF; Putative catalase with a predicted role in festuclavine biosynthesis, present in the fumigaclavine C (fga) biosynthetic gene cluster; transcript downregulated in response to voriconazole; required for chanoclavine-I production	Downregulated	No significant change
		Afu2g18040	dmaW Verified ORF; Putative 4-dimethylallyltryptophan synthase, involved in the production of ergot alkaloids; expression increased in vivo; present in the fumigaclavine C (fga) biosynthetic gene cluster	Downregulated	Downregulated
		Afu2g18050	fgaOx1 Verified ORF; FAD-dependent oxidoreductase with a predicted role in festuclavine biosynthesis, present in the fumigaclavine C (fga) biosynthetic gene cluster; required for chanoclavine-I production	Downregulated	No significant change
		Afu2g18060	fgaMT Uncharacterized ORF; Putative N-methyltransferase that catalyzes the N-methylation of 4-dimethylallyltryptophan in the presence of S-adenosylmethionine; second pathway-specific enzyme in ergot alkaloid biosynthesis; fumigaclavine C (fga) gene cluster	Downregulated	Downregulated
cluster 9		Afu3g01400	Uncharacterized ORF; Ortholog(s) have role in drug transmembrane transport	Upregulated	No significant change
		Afu3g01410	Uncharacterized ORF; Putative polyketide synthase (PKS), encoded in a predicted secondary metabolite gene cluster	No significant change	No significant change
		Afu3g01420	Uncharacterized ORF; Ortholog of A. nidulans FGSC A4 : AN11117, A. niger CBS 513.88 : An12g07770, A. oryzae RIB40 : AO090120000171, A. niger ATCC 1015 : 201939-mRNA and Aspergillus wentii : Aspwe1_0148352, Aspwe1_0165444	No significant change	No significant change
		Afu3g01430	Uncharacterized ORF; Has domain(s) with predicted integral to membrane localization	No significant change	No significant change
		Afu3g01440	Uncharacterized ORF; Ortholog of A. nidulans FGSC A4 : AN3479, AN8495, AN3143, A. fumigatus Af293 : Afu3g13940, Afu4g03340, Afu5g07620 and A. niger CBS 513.88 : An13g02880, An09g04780	No significant change	No significant change
		Afu3g01450	Uncharacterized ORF; Putative 3-methyl-2-oxobutanoate dehydrogenase; transcript induced by voriconazole	No significant change	No significant change
		Afu3g01460	Uncharacterized ORF; Has domain(s) with predicted oxidoreductase activity and role in metabolic process	No significant change	No significant change
		Afu3g01470	Uncharacterized ORF; Ortholog of A. fumigatus Af293 : Afu1g17050, A. niger CBS 513.88 : An03g01670, An10g00970, An13g03140, A. oryzae RIB40 : AO090011000021, AO090026000122 and A. niger ATCC 1015 : 194603-mRNA, 45030-mRNA	Downregulated	No significant change
		Afu3g01480	Uncharacterized ORF; Ortholog of A. nidulans FGSC A4 : AN8558, A. niger CBS 513.88 : An08g01070, An13g03160, A. oryzae RIB40 : AO090023000356, AO090012000921 and A. niger ATCC 1015 : 191772-mRNA	No significant change	No significant change
cluster 10		Afu3g02520	Uncharacterized ORF; Has domain(s) with predicted role in transmembrane transport and integral to membrane localization	Downregulated	No significant change
		Afu3g02530	Uncharacterized ORF; Protein similar to polyketide synthases (PKS-like), encoded in a predicted secondary metabolite gene cluster	No significant change	No significant change
		Afu3g02540	Uncharacterized ORF; Ortholog of A. nidulans FGSC A4 : AN9006, A. fumigatus Af293 : Afu6g11710, Afu7g08440, Afu5g00145, A. niger CBS 513.88 : An09g05330 and A. oryzae RIB40 : AO090038000212	Downregulated	No significant change
		Afu3g02550	Uncharacterized ORF	No significant change	No significant change
		Afu3g02560	Uncharacterized ORF	No significant change	No significant change
		Afu3g02570	Uncharacterized ORF; Putative polyketide synthase (PKS), encoded in a predicted secondary metabolite gene cluster	No significant change	No significant change
		Afu3g02580	Uncharacterized ORF; Has domain(s) with predicted nucleotide binding, oxidoreductase activity and role in metabolic process	No significant change	No significant change
		Afu3g02585	Uncharacterized ORF; Ortholog of A. oryzae RIB40 : AO090012000685	No significant change	No significant change
		Afu3g02590	Uncharacterized ORF; Has domain(s) with predicted sequence-specific DNA binding RNA polymerase II transcription factor activity, zinc ion binding activity, role in regulation of transcription, DNA-dependent and nucleus localization	No significant change	No significant change
		Afu3g02600	Uncharacterized ORF	No significant change	No significant change
		Afu3g02610	Uncharacterized ORF; Has domain(s) with predicted role in transmembrane transport and integral to membrane localization	No significant change	No significant change
		Afu3g02620	Uncharacterized ORF; Has domain(s) with predicted oxidoreductase activity and role in metabolic process	No significant change	No significant change
		Afu3g02630	Uncharacterized ORF	No significant change	No significant change
		Afu3g02640	Uncharacterized ORF; Has domain(s) with predicted nucleotide binding activity	No significant change	No significant change
		Afu3g02650	Uncharacterized ORF; Has domain(s) with predicted DNA binding, chromatin binding activity	No significant change	No significant change
cluster 11		Afu3g02670	Uncharacterized ORF; Protein similar to nonribosomal peptide synthases (NRPS-like), encoded in a predicted secondary metabolite gene cluster	Upregulated	No significant change
		Afu3g02680	Uncharacterized ORF; Has domain(s) with predicted sequence-specific DNA binding RNA polymerase II transcription factor activity, zinc ion binding activity, role in regulation of transcription, DNA-dependent and nucleus localization	Upregulated	No significant change
		Afu3g02685	Uncharacterized ORF; Ortholog of A. nidulans FGSC A4 : AN9205, AN9209, A. fumigatus Af293 : Afu5g00100, Afu8g01840, Afu7g06523 and A. niger CBS 513.88 : An05g01030, An13g03050, An16g01380	No significant change	No significant change
		Afu3g02690	Uncharacterized ORF; Ortholog of N. fischeri NRRL 181 : NFIA_004130 and A. fumigatus A1163 : AFUB_045590	No significant change	No significant change
		Afu3g02700	Uncharacterized ORF; Ortholog(s) have role in asexual sporulation resulting in formation of a cellular spore and diterpenoid biosynthetic process, <a href="#GOsection">more</a>	No significant change	No significant change
		Afu3g02710	Uncharacterized ORF; Has domain(s) with predicted nucleotide binding, oxidoreductase activity, transferase activity, transferring acyl groups other than amino-acyl groups, zinc ion binding activity and role in oxidation-reduction process	No significant change	No significant change
		Afu3g02720	Uncharacterized ORF; Ortholog(s) have role in asperfuranone biosynthetic process	Downregulated	No significant change
cluster 12		Afu3g03300	Uncharacterized ORF; Ortholog(s) have extracellular region localization	Upregulated	No significant change
		Afu3g03310	Uncharacterized ORF; Has domain(s) with predicted role in response to stress and integral to membrane localization	Upregulated	No significant change
		Afu3g03315	Uncharacterized ORF; Ortholog(s) have RNA polymerase II core promoter proximal region sequence-specific DNA binding, <a href="#GOsection">more</a>	Upregulated	No significant change
		Afu3g03320	Uncharacterized ORF; Has domain(s) with predicted role in transmembrane transport and integral to membrane localization	Upregulated	No significant change
		Afu3g03330	Uncharacterized ORF; Has domain(s) with predicted nucleotide binding, oxidoreductase activity, transferase activity, transferring acyl groups other than amino-acyl groups, zinc ion binding activity and role in oxidation-reduction process	No significant change	No significant change
		Afu3g03340	Uncharacterized ORF	No significant change	No significant change
		Afu3g03350	sidE Verified ORF; Non-ribosomal peptide synthetase with a role in siderophore biosynthesis	No significant change	No significant change
		Afu3g03370	Uncharacterized ORF; Ortholog of A. oryzae RIB40 : AO090020000169, N. fischeri NRRL 181 : NFIA_005530, Aspergillus flavus NRRL 3357 : AFL2T_11116, A. clavatus NRRL 1 : ACLA_061330 and Aspergillus versicolor : Aspve1_0032029	No significant change	No significant change
		Afu3g03380	Uncharacterized ORF; Has domain(s) with predicted acetyltransferase activity, transferase activity	Upregulated	No significant change
		Afu3g03390	Uncharacterized ORF; Putative siderophore biosynthesis lipase/esterase	No significant change	No significant change
		Afu3g03400	sidF Verified ORF; Hydroxyornithine transacylase; involved in extracellular siderophore biosynthesis; essential for triacetylfusarinine C biosynthesis; SrbA-regulated during hypoxia	Downregulated	No significant change
		Afu3g03410	sidH Verified ORF; Enoyl-CoA hydratase/isomerase family protein; mevalonyl-CoA hydratase; PTS1 receptor-mediated peroxisomal localization is essential for triacetylfusarinine C (TAFC) biosynthesis	No significant change	No significant change
		Afu3g03420	sidD Verified ORF; Fusarinine C non-ribosomal peptide synthetase (NRPS) involved in extracellular siderophore biosynthesis; expression is up-regulated by iron starvation and downregulated under iron-replete conditions	No significant change	No significant change
		Afu3g03430	sitT Uncharacterized ORF; Putative ABC multidrug transporter; biofilm growth regulated protein	No significant change	No significant change
		Afu3g03440	mirD Verified ORF; Putative siderophore transporter; expression upregulated under low iron conditions; SrbA-regulated during hypoxia	No significant change	No significant change
		Afu3g03445	Uncharacterized ORF; Has domain(s) with predicted nucleotide binding, oxidoreductase activity and role in metabolic process	No significant change	No significant change
		Afu3g03450	Uncharacterized ORF; Ortholog(s) have oxidoreductase activity	No significant change	No significant change
		Afu3g03460	Uncharacterized ORF; Has domain(s) with predicted hydrolase activity	No significant change	No significant change
cluster 13	HAS cluster	Afu3g12890	hasA Verified ORF; C6 transcription factor; hexadehydroastechrome biosynthesis; orthologous member of the "has" secondary metabolite biosynthetic gene cluster of strain A1163; induced in conidia exposed to neutrophils; overexpression produces pink strains	No significant change	No significant change
		Afu3g12900	hasB Verified ORF; Putative transporter; absolutely required for hexadehydroastechrome biosynthesis; orthologous member of the "has" secondary metabolite biosynthetic gene cluster of strain A1163	Downregulated	No significant change
		Afu3g12910	hasC Verified ORF; Putative O-methyltransferase; absolutely required for hexadehydroastechrome biosynthesis; orthologous member of the "has" secondary metabolite biosynthetic gene cluster of strain A1163; hypoxia induced protein	No significant change	Downregulated
		Afu3g12920	nrps5 Verified ORF; Nonribosomal peptide synthase (NRPS); hexadehydroastechrome biosynthesis; orthologous member of the "has" secondary metabolite biosynthetic gene cluster of strain A1163; crosstalk with fumitremorgin pathway when the has pathway is disrupted	No significant change	No significant change
		Afu3g12930	hasE Verified ORF; 7-dimethylallyl tryptophan synthase; hexadehydroastechrome biosynthesis; catalyses the prenylation of L-tryptophan of the indole ring; orthologous member of the "has" secondary metabolite biosynthetic gene cluster of strain A1163	No significant change	No significant change
		Afu3g12940	hasF Uncharacterized ORF; C6 transcription factor; hexadehydroastechrome biosynthesis; orthologous member of the "has" secondary metabolite biosynthetic gene cluster of strain A1163	No significant change	No significant change
		Afu3g12950	hasG Verified ORF; FAD-binding domain protein; required for hexadehydroastechrome biosynthesis; orthologous member of the "has" secondary metabolite biosynthetic gene cluster of strain A1163; mutant produces astechrome instead of hexadehydroastechrome (HAS	No significant change	Downregulated
		Afu3g12960	hasH Verified ORF; Putative cytochrome P450; absolutely required for hexadehydroastechrome biosynthesis; orthologous member of the "has" secondary metabolite biosynthetic gene cluster of strain A1163	No significant change	No significant change
cluster 14		Afu3g13670	Uncharacterized ORF; Putative siderochrome-iron transporter; transcript upregulated in response to amphotericin B	Downregulated	No significant change
		Afu3g13680	Uncharacterized ORF; Has domain(s) with predicted alcohol O-acetyltransferase activity and role in alcohol metabolic process	No significant change	No significant change
		Afu3g13690	Uncharacterized ORF; Ortholog of N. fischeri NRRL 181 : NFIA_063670 and A. fumigatus A1163 : AFUB_035500	No significant change	No significant change
		Afu3g13700	Uncharacterized ORF; Has domain(s) with predicted catalytic activity, phosphopantetheine binding, transferase activity, transferring acyl groups other than amino-acyl groups activity and role in metabolic process	No significant change	No significant change
		Afu3g13710	Uncharacterized ORF; Has domain(s) with predicted GTP cyclohydrolase I activity, role in tetrahydrofolate biosynthetic process and cytoplasm localization	No significant change	No significant change
		Afu3g13720	Uncharacterized ORF; Has domain(s) with predicted oxidoreductase activity, acting on paired donors, with incorporation or reduction of molecular oxygen, 2-oxoglutarate as one donor, and incorporation of one atom each of oxygen into both donors activity	No significant change	No significant change
		Afu3g13730	nrps6 Uncharacterized ORF; Putative nonribosomal peptide synthase (NRPS), encoded in a predicted secondary metabolite gene cluster	No significant change	No significant change
		Afu3g13740	Uncharacterized ORF; Hsp70 family protein	Upregulated	No significant change
		Afu3g13750	Uncharacterized ORF; Ortholog of A. oryzae RIB40 : AO090010000138, N. fischeri NRRL 181 : NFIA_063520, Aspergillus wentii : Aspwe1_0044901, Aspergillus sydowii : Aspsy1_0088038 and A. fumigatus A1163 : AFUB_035440	No significant change	No significant change
cluster 15		Afu3g14690	Uncharacterized ORF; Ortholog(s) have role in biotin biosynthetic process and peroxisome localization	No significant change	No significant change
		Afu3g14700	Uncharacterized ORF; Putative polyketide synthase (PKS), encoded in a predicted secondary metabolite gene cluster	Upregulated	No significant change
		Afu3g14710	Uncharacterized ORF; Putative toxin biosynthesis protein	No significant change	No significant change
		Afu3g14720	Uncharacterized ORF; Has domain(s) with predicted role in transmembrane transport and integral to membrane localization	No significant change	No significant change
		Afu3g14730	Uncharacterized ORF; Has domain(s) with predicted transferase activity, transferring acyl groups other than amino-acyl groups activity	No significant change	No significant change
cluster 16		Afu3g15240	Uncharacterized ORF; Ortholog of A. niger CBS 513.88 : An04g06280, Aspergillus versicolor : Aspve1_0309353, Aspergillus terreus NIH2624 : ATET_02945, ATET_04958, ATET_08444 and A. niger ATCC 1015 : 186516-mRNA, 51160-mRNA	No significant change	Upregulated
		Afu3g15250	Uncharacterized ORF; Ortholog(s) have extracellular region localization	No significant change	No significant change
		Afu3g15260	Uncharacterized ORF; Ortholog of A. fumigatus A1163 : AFUB_033960	No significant change	No significant change
		Afu3g15270	nrps7 Uncharacterized ORF; Putative nonribosomal peptide synthase (NRPS), encoded in a predicted secondary metabolite gene cluster	No significant change	No significant change
		Afu3g15280	Uncharacterized ORF; Ortholog of A. nidulans FGSC A4 : AN3975, AN9193/llmJ, AN2891 and A. fumigatus Af293 : Afu1g10150, Afu2g04380, Afu3g15150, Afu6g03300	No significant change	No significant change
		Afu3g15290	Uncharacterized ORF; Has domain(s) with predicted sequence-specific DNA binding RNA polymerase II transcription factor activity, zinc ion binding activity, role in regulation of transcription, DNA-dependent and nucleus localization	No significant change	No significant change
cluster 17	endocrocin	Afu4g00200	Uncharacterized ORF; Ortholog of A. nidulans FGSC A4 : AN5509, AN2837, AN2029, A. oryzae RIB40 : AO090023000015, AO090113000086 and Aspergillus wentii : Aspwe1_0117384, Aspwe1_0118569	Upregulated	No significant change
		Afu4g00210	encA Verified ORF; Polyketide synthase involved in endocrocin biosynthesis; member of the enc secondary metabolite gene cluster; mutant spores show decreased virulence in zebrafish at 25 degrees, a favorable temperature for endocrocin production	Downregulated	No significant change
		Afu4g00220	encB Verified ORF; Metallo-beta-lactamase domain protein; predicted hydrolase; member of the enc secondary metabolite gene cluster	Downregulated	No significant change
		Afu4g00225	encC Verified ORF; Anthrone oxidase involved in endocrocin biosynthesis; member of the enc secondary metabolite gene cluster	Downregulated	No significant change
		Afu4g00230	encD Verified ORF; 2-oxoglutarate-Fe(II) type oxidoreductase involved in endocrocin biosynthesis; member of the enc secondary metabolite gene cluster; transcript downregulated in response to voriconazole	Downregulated	No significant change
		Afu4g00235	Uncharacterized ORF; Ortholog of A. nidulans FGSC A4 : AN7617, A. niger CBS 513.88 : An16g01350, A. niger ATCC 1015 : 49148-mRNA, Aspergillus wentii : Aspwe1_0160305 and Aspergillus versicolor : Aspve1_0054503	No significant change	No significant change
		Afu4g00240	Uncharacterized ORF; Amino acid transmembrane transporter adjacent to the enc (endocrocin) biosynthetic gene cluster	Upregulated	No significant change
		Afu4g00250	Uncharacterized ORF; WD40 repeat protein	No significant change	No significant change
		Afu4g00260	Uncharacterized ORF; Has domain(s) with predicted role in transmembrane transport and integral to membrane localization	Upregulated	No significant change
cluster 18		Afu4g11170	Uncharacterized ORF; Ortholog of N. fischeri NRRL 181 : NFIA_105090, A. clavatus NRRL 1 : ACLA_050260 and A. fumigatus A1163 : AFUB_068200	No significant change	No significant change
		Afu4g11180	Uncharacterized ORF; Has domain(s) with predicted ATP binding, DNA binding, nucleoside-triphosphatase activity, nucleotide binding activity and role in DNA repair	No significant change	No significant change
		Afu4g11190	Uncharacterized ORF; Has domain(s) with predicted catalytic activity, pyridoxal phosphate binding activity and role in biosynthetic process	No significant change	No significant change
		Afu4g11200	Uncharacterized ORF; Ortholog of A. nidulans FGSC A4 : AN5615, A. niger CBS 513.88 : An04g05480, A. oryzae RIB40 : AO090003001102, A. niger ATCC 1015 : 45401-mRNA and Aspergillus wentii : Aspwe1_0022781	Upregulated	No significant change
		Afu4g11210	Uncharacterized ORF; Ortholog(s) have role in plasma membrane fusion involved in cytogamy, response to pheromone and mating projection tip localization	Downregulated	No significant change
		Afu4g11220	Uncharacterized ORF; Ortholog(s) have xanthine dehydrogenase activity and role in purine nucleobase catabolic process	No significant change	No significant change
		Afu4g11230	Uncharacterized ORF; Ortholog of A. nidulans FGSC A4 : AN5612, A. niger CBS 513.88 : An04g05430, A. oryzae RIB40 : AO090003001098, A. niger ATCC 1015 : 51205-mRNA and Aspergillus wentii : Aspwe1_0022777	No significant change	No significant change
		Afu4g11240	aarA Uncharacterized ORF; Putative alpha-aminoadipate reductase, large subunit, involved in lysine metabolism; predicted essential gene; transcript induced by exposure to human airway epithelial cells	Upregulated	No significant change
		Afu4g11250	cafA Uncharacterized ORF; Putative carbonic anhydrase; decreased conidiation in the mutant; hypoxia induced protein	Upregulated	No significant change
		Afu4g11260	Uncharacterized ORF; Ortholog of S. cerevisiae : YPL088W, A. nidulans FGSC A4 : AN9474, A. niger CBS 513.88 : An15g04210, An04g05380 and A. oryzae RIB40 : AO090005000195, AO090003001095, AO090120000002	No significant change	No significant change
		Afu4g11270	Uncharacterized ORF; Ortholog of A. nidulans FGSC A4 : AN9473, A. niger CBS 513.88 : An04g05360, A. oryzae RIB40 : AO090003001094, A. niger ATCC 1015 : 55020-mRNA and Aspergillus wentii : Aspwe1_0102365	Upregulated	No significant change
		Afu4g11280	Uncharacterized ORF; Ortholog(s) have dolichyl-phosphate-mannose-glycolipid alpha-mannosyltransferase activity, role in GPI anchor biosynthetic process and integral to endoplasmic reticulum membrane, mannosyltransferase complex, mitochondrion localization	No significant change	No significant change
		Afu4g11290	Uncharacterized ORF; Ortholog(s) have peptidase activator activity, proteasome binding activity, role in proteasome assembly, regulation of proteasomal protein catabolic process and nucleus, proteasome core complex localization	No significant change	No significant change
		Afu4g11300	Uncharacterized ORF; Putative vacuolar ATPase 98 kDa subunit; transcript induced by exposure to human airway epithelial cells	No significant change	No significant change
cluster 19		Afu4g11980	Uncharacterized ORF; Anthranilate phosphoribosyl transferase; no human homolog	No significant change	No significant change
		Afu4g11990	Uncharacterized ORF; Ortholog of A. nidulans FGSC A4 : AN3635, A. niger CBS 513.88 : An01g07270, A. oryzae RIB40 : AO090003001010, A. niger ATCC 1015 : 35965-mRNA and Aspergillus wentii : Aspwe1_0022700	No significant change	No significant change
		Afu4g12000	Uncharacterized ORF; Putative phosphatidylinositol phospholipase C; transcript induced by exposure to human airway epithelial cells	No significant change	No significant change
		Afu4g12010	Uncharacterized ORF; Putative 2-oxo acid dehydrogenases acyltransferase with a predicted role in the citric acid cycle; transcript up-regulated in conidia exposed to neutrophils	No significant change	No significant change
		Afu4g12020	Uncharacterized ORF; Ortholog of A. fumigatus Af293 : Afu1g00520, A. niger CBS 513.88 : An01g07290, Aspergillus wentii : Aspwe1_0123520, Aspergillus terreus NIH2624 : ATET_03861 and A. niger ATCC 1015 : 170758-mRNA	No significant change	No significant change
		Afu4g12030	Uncharacterized ORF; Ortholog of A. fumigatus A1163 : AFUB_069020	No significant change	No significant change
		Afu4g12040	erg7B Uncharacterized ORF; Putative oxidosqualene:lanosterol cyclase (OSLC) with a role in protostadienol biosynthesis; SrbA-regulated during hypoxia	No significant change	No significant change
		Afu4g12050	Uncharacterized ORF; Thermoresistant gluconokinase; predicted gene pair with AFUA_1G00530	No significant change	No significant change
		Afu4g12060	Uncharacterized ORF; Has domain(s) with predicted role in vacuolar transport and retromer complex localization	No significant change	No significant change
		Afu4g12070	Uncharacterized ORF; Ortholog(s) have guanyl-nucleotide exchange factor activity, role in Golgi to endosome transport, endocytosis, protein targeting to vacuole and endosome, extrinsic to membrane, trans-Golgi network localization	No significant change	No significant change
cluster 20		Afu4g14450	Verified ORF; Mannitol 2-dehydrogenase with a predicted role in mannitol metabolism	No significant change	No significant change
		Afu4g14460	Uncharacterized ORF; Has domain(s) with predicted methyltransferase activity and role in metabolic process	No significant change	No significant change
		Afu4g14480	Uncharacterized ORF; Ortholog of A. nidulans FGSC A4 : AN11017, AN12099, A. oryzae RIB40 : AO090026000010, N. fischeri NRRL 181 : NFIA_101640, NFIA_101900 and Aspergillus wentii : Aspwe1_0034275	No significant change	No significant change
		Afu4g14470	Uncharacterized ORF; Ortholog of A. nidulans FGSC A4 : AN1088, A. fumigatus Af293 : Afu8g00430, A. niger CBS 513.88 : An07g00070, An07g00010, An02g08300, An11g06450 and A. oryzae RIB40 : AO090001000323	No significant change	No significant change
		Afu4g14490	Uncharacterized ORF; Putative dihydrogeodin oxidase	No significant change	No significant change
		Afu4g14500	Uncharacterized ORF; Ortholog(s) have role in monodictyphenone biosynthetic process, xanthone-containing compound biosynthetic process	No significant change	No significant change
		Afu4g14510	Uncharacterized ORF; Has domain(s) with predicted methyltransferase activity	Downregulated	No significant change
		Afu4g14520	Uncharacterized ORF; Ortholog(s) have role in monodictyphenone biosynthetic process, xanthone-containing compound biosynthetic process	Downregulated	No significant change
		Afu4g14530	gstC Verified ORF; Putative theta class glutathione S-transferase	Downregulated	No significant change
		Afu4g14540	Uncharacterized ORF; Ortholog(s) have sequence-specific DNA binding, sequence-specific DNA binding transcription factor activity	Downregulated	No significant change
		Afu4g14550	Uncharacterized ORF; Ortholog(s) have transcription coactivator activity	Downregulated	No significant change
		Afu4g14560	Uncharacterized ORF; Putative polyketide synthase (PKS), encoded in a predicted secondary metabolite gene cluster	No significant change	No significant change
		Afu4g14570	Uncharacterized ORF; Has domain(s) with predicted hydrolase activity	Downregulated	Downregulated
		Afu4g14580	Uncharacterized ORF; Has domain(s) with predicted O-methyltransferase activity	Downregulated	No significant change
		Afu4g14590	Uncharacterized ORF; Has domain(s) with predicted DNA binding, sequence-specific DNA binding RNA polymerase II transcription factor activity, zinc ion binding activity and role in regulation of transcription, DNA-dependent, transcription, DNA-dependent	No significant change	No significant change
		Afu4g14600	Uncharacterized ORF; Has domain(s) with predicted ATP binding, phosphotransferase activity, alcohol group as acceptor activity and role in amino sugar metabolic process, peptidoglycan turnover	No significant change	No significant change
		Afu4g14610	Uncharacterized ORF; Has domain(s) with predicted substrate-specific transmembrane transporter activity, transmembrane transporter activity, role in transmembrane transport and integral to membrane, membrane localization	Upregulated	No significant change
cluster 21		Afu5g00100	Uncharacterized ORF; Ortholog of A. nidulans FGSC A4 : AN9205, AN9209, A. fumigatus Af293 : Afu8g01840, Afu7g06523, Afu3g02685 and A. niger CBS 513.88 : An05g01030, An13g03050, An16g01380	No significant change	No significant change
		Afu5g00110	Uncharacterized ORF; Putative squalene-hopene-cyclase	Upregulated	Downregulated
		Afu5g00120	Uncharacterized ORF; Putative cytochrome P450 oxidoreductase/alkane hydroxylase	No significant change	Downregulated
		Afu5g00130	Uncharacterized ORF; Ortholog of A. nidulans FGSC A4 : AN5461, A. niger CBS 513.88 : An01g00570, A. niger ATCC 1015 : 170427-mRNA, Aspergillus wentii : Aspwe1_0022994 and Aspergillus versicolor : Aspve1_0039792	Downregulated	Downregulated
		Afu5g00135	Uncharacterized ORF; Has domain(s) with predicted sequence-specific DNA binding RNA polymerase II transcription factor activity, zinc ion binding activity, role in regulation of transcription, DNA-dependent and nucleus localization	No significant change	No significant change
cluster 22		Afu5g10040	Uncharacterized ORF; Has domain(s) with predicted DNA binding, sequence-specific DNA binding RNA polymerase II transcription factor activity, zinc ion binding activity and role in regulation of transcription, DNA-dependent, transcription, DNA-dependent	Upregulated	No significant change
		Afu5g10050	Uncharacterized ORF; Putative cytochrome P450 monooxygenase; predicted gene pair AFUA_3G03980	No significant change	No significant change
		Afu5g10060	Uncharacterized ORF; Has domain(s) with predicted heme binding, oxidoreductase activity and role in oxidation-reduction process	No significant change	No significant change
		Afu5g10070	Uncharacterized ORF; Has domain(s) with predicted 3-hydroxyacyl-CoA dehydrogenase activity, coenzyme binding, nucleotide binding, oxidoreductase activity, acting on the CH-OH group of donors, NAD or NADP as acceptor activity	No significant change	No significant change
		Afu5g10080	Uncharacterized ORF	Upregulated	No significant change
		Afu5g10090	Uncharacterized ORF; Ortholog of N. fischeri NRRL 181 : NFIA_093670, A. fumigatus A1163 : AFUB_057690 and Aspergillus aculeatus ATCC16872 : Aacu16872_048392	Upregulated	No significant change
		Afu5g10100	Uncharacterized ORF; Ortholog of A. fumigatus A1163 : AFUB_057700	No significant change	No significant change
		Afu5g10110	Uncharacterized ORF; Ortholog of A. fumigatus A1163 : AFUB_057710	No significant change	No significant change
		Afu5g10120	Uncharacterized ORF; Protein similar to nonribosomal peptide synthases (NRPS-like), encoded in a predicted secondary metabolite gene cluster	No significant change	No significant change
		Afu5g10130	Uncharacterized ORF; Putative bZIP transcription factor	No significant change	No significant change
cluster 23		Afu5g12730	nrps8 Verified ORF; Putative non-ribosomal peptide synthetase (NRPS); mutants display increased virulence in G. mellonella and in mice; required for wild-type hyphal growth and conidial germination	No significant change	No significant change
		Afu5g12740	Uncharacterized ORF; Has domain(s) with predicted role in transmembrane transport and integral to membrane localization	No significant change	No significant change
		Afu5g12750	Uncharacterized ORF; Ortholog of A. fumigatus Af293 : Afu3g01970, Aspergillus glaucus : Aspgl1_0041136, Aspgl1_0058231, N. fischeri NRRL 181 : NFIA_060320, NFIA_074450 and Aspergillus fumigatus A1163 : AFUB_046440	Downregulated	No significant change
		Afu5g12760	Uncharacterized ORF; Has domain(s) with predicted nucleic acid binding, zinc ion binding activity	Upregulated	No significant change
		Afu5g12770	Uncharacterized ORF; Has domain(s) with predicted hydrolase activity	No significant change	No significant change
cluster 24		Afu6g03430	Uncharacterized ORF; Putative C6 finger domain protein	Downregulated	No significant change
		Afu6g03440	Uncharacterized ORF; Putative fructosyl amine; transcript induced by voriconazole	Downregulated	Downregulated
		Afu6g03450	Uncharacterized ORF; Ortholog of A. oryzae RIB40 : AO090001000013/wykH, AO090102000466, Aspergillus versicolor : Aspve1_0401363, Aspergillus zonatus : Aspzo1_0029861 and Aspergillus carbonarius ITEM 5010 : Acar5010_134030	Downregulated	No significant change
		Afu6g03460	Uncharacterized ORF; Has domain(s) with predicted ATP binding, catalytic activity	Downregulated	No significant change
		Afu6g03470	abcD Uncharacterized ORF; Putative MDR1 family ABC transporter; biofilm growth regulated protein	Downregulated	No significant change
		Afu6g03480	Uncharacterized ORF; Protein similar to nonribosomal peptide synthases (NRPS-like), encoded in a predicted secondary metabolite gene cluster	Downregulated	No significant change
		Afu6g03490	Uncharacterized ORF; Has domain(s) with predicted oxidoreductase activity and role in metabolic process	Downregulated	Downregulated
cluster 25		Afu6g08550	Uncharacterized ORF; Has domain(s) with predicted DNA binding, sequence-specific DNA binding RNA polymerase II transcription factor activity, zinc ion binding activity and role in regulation of transcription, DNA-dependent, transcription, DNA-dependent	No significant change	No significant change
		Afu6g08560	Uncharacterized ORF; Protein similar to nonribosomal peptide synthases (NRPS-like), encoded in a predicted secondary metabolite gene cluster	No significant change	No significant change
cluster 26	Gliotoxin	Afu6g09630	gliZ Verified ORF; Zn2Cys6 binuclear transcription factor, regulates genes required for gliotoxin biosynthesis; encoded in the gliotoxin biosynthetic gene cluster	Downregulated	No significant change
		Afu6g09640	gliI Verified ORF; Predicted 1-aminocyclopropane-1-carboxylic acid synthase required for gliotoxin biosynthesis; encoded in the gliotoxin biosynthetic gene cluster; concomitantly cleaves two CS bonds, along with the formation of ammonia and pyruvate	Downregulated	No significant change
		Afu6g09650	gliJ Verified ORF; Predicted membrane dipeptidase, encoded in the putative gliotoxin biosynthetic gene cluster; higher expression in biofilm	Downregulated	No significant change
		Afu6g09660	gliP Verified ORF; Non-ribosomal peptide synthetase encoded in the gliotoxin biosynthetic gene cluster; catalyzes the first step in gliotoxin biosynthesis; regulated by the transcription factor StuA; expression increases in vivo	No significant change	No significant change
		Afu6g09670	gliC Verified ORF; Predicted cytochrome P450 monooxygenase, encoded in the putative gliotoxin biosynthetic gene cluster; acts upstream of GliG in the gliotoxin biosynthesis pathway; required for gliotoxin biosynthesis	Downregulated	No significant change
		Afu6g09680	gliM Verified ORF; Predicted O-methyltransferase, encoded in the putative gliotoxin biosynthetic gene cluster	No significant change	No significant change
		Afu6g09690	gliG Verified ORF; Glutathione S-transferase encoded in the gliotoxin biosynthetic gene cluster; required for gliotoxin biosynthesis; increased expression in biofilm; induced by gliotoxin in some strains; not involved in self-protection against gliotoxin	No significant change	No significant change
		Afu6g09700	gliK Verified ORF; Protein essential for gliotoxin biosynthesis, encoded in the putative gliotoxin biosynthetic gene cluster	No significant change	No significant change
		Afu6g09710	gliA Verified ORF; Predicted major facilitator type glioxin transporter, encoded in the putative gliotoxin biosynthetic gene cluster	Upregulated	Upregulated
		Afu6g09720	gliN Verified ORF; Predicted methyltransferase, encoded in the putative gliotoxin biosynthetic gene cluster	Downregulated	No significant change
		Afu6g09730	gliF Verified ORF; Predicted cytochrome P450 monooxygenase, encoded in the putative gliotoxin biosynthetic gene cluster	No significant change	No significant change
		Afu6g09740	gliT Verified ORF; Gliotoxin sulfhydryl oxidase required for gliotoxin biosynthesis; encoded in gliotoxin biosynthetic gene cluster; involved in self-protection against exogenous gliotoxin; induced in biofilm; immunoreactive; no human homolog	Upregulated	Upregulated
cluster 27		Afu6g12040	Verified ORF; Putative major facilitator superfamily (MFS) transporter; member of the fumiquinazoline biosynthetic cluster	No significant change	No significant change
		Afu6g12050	nrps11 Verified ORF; Putative non-ribosomal peptide synthetase (NRPS); member of the fumiquinazoline biosynthetic cluster; essential for fumigaclavine C biosynthesis; transcript downregulated in response to voriconazole	Downregulated	Downregulated
		Afu6g12060	Verified ORF; Putative monooxygenase (FAD); member of the fumiquinazoline biosynthetic cluster	Downregulated	No significant change
		Afu6g12070	Verified ORF; Flavoprotein amide oxidase (FAD); has FAD activity; member of the fumiquinazoline biosynthetic cluster; may contain an N-terminal signal sequence and multiple N-glycosylation sites; transcript downregulated in response to voriconazole	Downregulated	No significant change
		Afu6g12080	nrps12 Verified ORF; Putative non-ribosomal peptide synthetase (NRPS); member of the fumiquinazoline biosynthetic cluster	Downregulated	No significant change
cluster 28		Afu6g13920	Uncharacterized ORF; Putative adenylate-forming enzyme	Downregulated	No significant change
		Afu6g13930	Uncharacterized ORF; Putative polyketide synthase (PKS), encoded in a predicted secondary metabolite gene cluster	Downregulated	No significant change
		Afu6g13940	Uncharacterized ORF; Ortholog(s) have catalytic activity and role in steroid metabolic process	Downregulated	No significant change
		Afu6g13945	Uncharacterized ORF; Has domain(s) with predicted electron carrier activity, heme binding, iron ion binding, monooxygenase activity, oxidoreductase activity, acting on paired donors, with incorporation or reduction of molecular oxygen activity	Downregulated	No significant change
		Afu6g13950	Uncharacterized ORF; Ortholog(s) have role in austinol biosynthetic process, dehydroaustinol biosynthetic process	Downregulated	No significant change
		Afu6g13970	Uncharacterized ORF; Ortholog(s) have role in austinol biosynthetic process, dehydroaustinol biosynthetic process	Downregulated	No significant change
		Afu6g13980	Uncharacterized ORF; Putative prenyltransferase	Downregulated	No significant change
		Afu6g13990	Uncharacterized ORF; Ortholog(s) have role in chanoclavine-I biosynthetic process, emericellamide A biosynthetic process	Downregulated	No significant change
		Afu6g14000	Uncharacterized ORF; Ortholog of A. nidulans FGSC A4 : AN5283, AN2708, AN1572, AN7419, A. fumigatus Af293 : Afu8g05970, A. niger CBS 513.88 : An07g02380, An08g07270 and A. oryzae RIB40 : AO090026000716, AO090005000543	Downregulated	No significant change
cluster 29	nsc/fcc cluster	Afu7g00120	nscB Verified ORF; Putative metallo-beta-lactamase-like thioesterase; encoded within the nsc/fcc secondary metabolite gene cluster; role in neosartoricin A and fumicycline A biosynthesis; induced by contact with the bacterium Streptomyces rapamycinicus	Upregulated	No significant change
		Afu7g00130	nscR Verified ORF; Pathway-specific Zn(II)2Cys6 transcriptional factor; encoded within the nsc/fcc secondary metabolite gene cluster; role in neosartoricin and fumicycline A biosynthesis; induced by contact with the bacterium Streptomyces rapamycinicus	Upregulated	No significant change
		Afu7g00150	nscC Verified ORF; Putative flavin-dependent monooxygenase; encoded within the nsc/fcc secondary metabolite gene cluster; role in neosartoricin and fumicycline A biosynthesis	No significant change	No significant change
		Afu7g00160	nscA Verified ORF; Putative polyketide synthase (PKS), encoded in the nsc/fcc secondary metabolite gene cluster; role in neosartoricin and fumicycline A biosynthesis; induced by contact with the bacterium Streptomyces rapamycinicus	Upregulated	No significant change
		Afu7g00170	nscD Verified ORF; Dimethylallyl tryptophan synthase; polycyclic prenyltransferase; encoded within the nsc/fcc secondary metabolite gene cluster; role in neosartoricin and fumicycline A biosynthesis; induced by contact with Streptomyces rapamycinicus	Upregulated	No significant change
		Afu7g00180	nscE Verified ORF; NAD-dependent epimerase/dehydratase; encoded within the nsc/fcc secondary metabolite gene cluster; role in neosartoricin and fumicycline A biosynthesis; induced by contact with the bacterium Streptomyces rapamycinicus	Upregulated	No significant change
		Afu7g00190	Uncharacterized ORF; Ortholog of A. fumigatus A1163 : AFUB_086730	No significant change	No significant change
cluster 30		Afu7g00260	Uncharacterized ORF; Has domain(s) with predicted intramolecular transferase activity and role in hopanoid biosynthetic process	Downregulated	No significant change
		Afu7g00270	Uncharacterized ORF; Ortholog(s) have role in austinol biosynthetic process, dehydroaustinol biosynthetic process	No significant change	No significant change
cluster 31		Afu7g01180	Uncharacterized ORF; Ortholog of A. nidulans FGSC A4 : AN8900, A. niger CBS 513.88 : An09g02270, A. oryzae RIB40 : AO090010000102, A. niger ATCC 1015 : 189135-mRNA and Aspergillus wentii : Aspwe1_0136662	Downregulated	No significant change
		Afu7g01190	Uncharacterized ORF; Has domain(s) with predicted role in transmembrane transport and integral to membrane localization	Downregulated	No significant change
		Afu7g01200	Uncharacterized ORF; Putative aspergillopepsin; predicted signal sequence for secretion	Downregulated	No significant change
		Afu7g01210	Uncharacterized ORF; Ortholog of A. nidulans FGSC A4 : AN6780, AN10401, A. niger ATCC 1015 : 194249-mRNA, Aspergillus versicolor : Aspve1_0039423, Aspve1_0128644 and Aspergillus sydowii : Aspsy1_0029236, Aspsy1_0043488	No significant change	No significant change
		Afu7g01220	erg9 Uncharacterized ORF; Putative squalene synthetase; farnesyl-diphosphate farnesyltransferase; SrbA-regulated during hypoxia; no human homolog	No significant change	No significant change
		Afu7g01230	Uncharacterized ORF; Has domain(s) with predicted heat shock protein binding, unfolded protein binding activity and role in protein folding	No significant change	No significant change
		Afu7g01240	Uncharacterized ORF; Ortholog(s) have extracellular region localization	No significant change	No significant change
		Afu7g01250	Uncharacterized ORF; Ortholog of A. fumigatus A1163 : AFUB_087830	Downregulated	No significant change
		Afu7g01260	Uncharacterized ORF; Ortholog of A. nidulans FGSC A4 : AN3374, A. niger CBS 513.88 : An12g01920, A. oryzae RIB40 : AO090010000200, A. niger ATCC 1015 : 203350-mRNA and Aspergillus sydowii : Aspsy1_0146393	No significant change	No significant change
		Afu7g01270	Uncharacterized ORF; Has domain(s) with predicted DNA binding, DNA-directed DNA polymerase activity, damaged DNA binding activity and role in DNA repair	Upregulated	No significant change
cluster 32	fumitremorgin B	Afu8g00170	ftmA Verified ORF; Putative non-ribosomal peptide synthetase (NRPS), brevianamide F synthetase; plays a role in fumitremorgin B synthesis	Downregulated	No significant change
		Afu8g00190	ftmC Uncharacterized ORF; Putative cytochrome P450 with a role in fumitremorgin B synthesis	Downregulated	No significant change
		Afu8g00200	ftmD Verified ORF; O-methyltransferase with a role in fumitremorgin B synthesis; catalyzes the conversion of 6-hydroxytryprostatin B into tryprostatin A; R202L mutation in strain Af293 blocks fumitremorgin B synthesis in this strain	Downregulated	No significant change
		Afu8g00210	ftmPT1 Verified ORF; Putative brevianamide F prenyltransferase, predicted to convert brevianamide F to tryprostatin B; involved in the biosynthesis of fumitremorgins	Downregulated	No significant change
		Afu8g00220	ftmE Uncharacterized ORF; Cytochrome P450 with a predicted role in fumitremorgin B synthesis	Downregulated	No significant change
		Afu8g00230	ftmF Verified ORF; Non-heme Fe(II) and alpha-ketoglutarate-dependent dioxygenase; phytanoyl-CoA dioxygenase family protein; catalyses the conversion of fumitremorgin B to verruculogen	Downregulated	No significant change
		Afu8g00240	ftmG Uncharacterized ORF; Putative cytochrome P450 with a predicted role in fumitremorgin B synthesis	Downregulated	No significant change
		Afu8g00250	ftmPT2 Verified ORF; Putative prenyltransferase involved in fumitremorgin B biosynthesis	Downregulated	No significant change
		Afu8g00260	ftmI Uncharacterized ORF; Putative ankyrin repeat protein with a predicted role in fumitremorgin B synthesis	No significant change	No significant change
cluster 33	Fumagillin	Afu8g00310	Uncharacterized ORF; Has domain(s) with predicted RNA binding, RNA-directed DNA polymerase activity, nucleic acid binding, ribonuclease H activity and role in RNA-dependent DNA replication	No significant change	No significant change
		Afu8g00320	Uncharacterized ORF	No significant change	No significant change
		Afu8g00330	Uncharacterized ORF; Has domain(s) with predicted nucleus localization	No significant change	No significant change
		Afu8g00350	Uncharacterized ORF; Ortholog of A. fumigatus A1163 : AFUB_086220	No significant change	No significant change
		Afu8g00360	Uncharacterized ORF; Ortholog of N. fischeri NRRL 181 : NFIA_093900, Aspergillus versicolor : Aspve1_0045862, Aspergillus sydowii : Aspsy1_0048601, Aspergillus terreus NIH2624 : ATET_07952 and A. fumigatus A1163 : AFUB_086210	Upregulated	No significant change
		Afu8g00370	fma-PKS Verified ORF; Polyketide synthase (PKS), encoded in the fma (fumagillin) secondary metabolite gene cluster; required for fumagillin biosynthesis	No significant change	Downregulated
		Afu8g00380	fma-AT Verified ORF; Putative alpha/beta hydrolase; encoded in the fma (fumagillin) secondary metabolite gene cluster	Downregulated	Downregulated
		Afu8g00390	Verified ORF; Predicted O-methyltransferase; encoded in the fma (fumagillin) secondary metabolite gene cluster	Downregulated	Downregulated
		Afu8g00400	Verified ORF; Protein of unknown function; encoded in the fma (fumagillin) secondary metabolite gene cluster	Downregulated	Downregulated
		Afu8g00410	metAP Verified ORF; Methionine aminopeptidase type II; required for mycotoxin synthesis; induced by growth on BSA as a sole nitrogen source; encoded in the fma (fumagillin) secondary metabolite gene cluster	Downregulated	No significant change
		Afu8g00420	Verified ORF; C6 zinc finger domain protein; transcript induced by voriconazole; encoded in the fma (fumagillin) secondary metabolite gene cluster	No significant change	No significant change
		Afu8g00430	Verified ORF; Ortholog of A. nidulans AN1088; hypoxia induced protein; encoded in the fma (fumagillin) secondary metabolite gene cluster	Downregulated	Downregulated
		Afu8g00440	Verified ORF; Baeyer-Villiger monooxygenase (BVMO); hypoxia induced protein; encoded in the fma (fumagillin) secondary metabolite gene cluster	No significant change	Downregulated
		Afu8g00460	Verified ORF; Predicted aminopeptidase, metalloexopeptidase; encoded in the fma (fumagillin) secondary metabolite gene cluster	No significant change	No significant change
		Afu8g00470	Verified ORF; Protein of unknown function; encoded in the fma (fumagillin) secondary metabolite gene cluster	Upregulated	No significant change
		Afu8g00480	Verified ORF; Putative iron-dependent oxygenase; encoded in the fma (fumagillin) secondary metabolite gene cluster	Downregulated	Downregulated
		Afu8g00490	Verified ORF; Putative polyketide synthase; higher expression in 48 h biofilm vs planktonic cells; encoded in the fma (fumagillin) secondary metabolite gene cluster	Downregulated	No significant change
cluster 34	Pseurotin A	Afu8g00530	Uncharacterized ORF; Putative alpha/beta hydrolase; member of the pseurotin A gene cluster; hypoxia induced protein	Downregulated	Downregulated
		Afu8g00540	nrps14 Verified ORF; Non-ribosomal peptide synthetase (NRPS); PKS/NRPS hybrid; multidomain protein; required for pseurotin A production; pseurotin A gene cluster member; transcript induced by voriconazole; induced by hypoxia and in infected mouse lungs	Downregulated	Downregulated
		Afu8g00550	Verified ORF; Putative methyl transferase; member of the pseurotin A gene cluster; conidia-enriched protein; hypoxia induced protein	Downregulated	Downregulated
		Afu8g00560	Uncharacterized ORF; Putative P450 monooxygenase; member of the pseurotin A gene cluster; transcript induced by voriconazole	Downregulated	Downregulated
		Afu8g00570	Uncharacterized ORF; Putative hydrolase; member of the pseurotin A gene cluster	Downregulated	Downregulated
cluster 35		Afu8g00470	Verified ORF; Protein of unknown function; encoded in the fma (fumagillin) secondary metabolite gene cluster	Upregulated	No significant change
		Afu8g00480	Verified ORF; Putative iron-dependent oxygenase; encoded in the fma (fumagillin) secondary metabolite gene cluster	Downregulated	Downregulated
		Afu8g00490	Verified ORF; Putative polyketide synthase; higher expression in 48 h biofilm vs planktonic cells; encoded in the fma (fumagillin) secondary metabolite gene cluster	Downregulated	No significant change
		Afu8g00500	Verified ORF; Putative acetate-CoA ligase; encoded in the fma (fumagillin) secondary metabolite gene cluster	Downregulated	Downregulated
		Afu8g00510	Verified ORF; Predicted oxidoreductase; encoded in the fma (fumagillin) secondary metabolite gene cluster	Downregulated	Downregulated
		Afu8g00520	fma-TC Verified ORF; Membrane-bound terpene cyclase; encoded in the fma (fumagillin) secondary metabolite gene cluster; predicted to be responsible for the cyclization of farnesyl-PP to sesquiterpene beta-trans-bergamotene; required for fumagillin biosynthesis	Downregulated	Downregulated
		Afu8g00530	Uncharacterized ORF; Putative alpha/beta hydrolase; member of the pseurotin A gene cluster; hypoxia induced protein	Downregulated	Downregulated
		Afu8g00540	nrps14 Verified ORF; Non-ribosomal peptide synthetase (NRPS); PKS/NRPS hybrid; multidomain protein; required for pseurotin A production; pseurotin A gene cluster member; transcript induced by voriconazole; induced by hypoxia and in infected mouse lungs	Downregulated	Downregulated
		Afu8g00550	Verified ORF; Putative methyl transferase; member of the pseurotin A gene cluster; conidia-enriched protein; hypoxia induced protein	Downregulated	Downregulated
		Afu8g00560	Uncharacterized ORF; Putative P450 monooxygenase; member of the pseurotin A gene cluster; transcript induced by voriconazole	Downregulated	Downregulated
		Afu8g00570	Uncharacterized ORF; Putative hydrolase; member of the pseurotin A gene cluster	Downregulated	Downregulated
		Afu8g00580	elfB Uncharacterized ORF; Putative elongation factor ElfB	Downregulated	Downregulated
		Afu8g00590	Uncharacterized ORF; Has domain(s) with predicted heme binding activity and role in lipid metabolic process	No significant change	No significant change
		Afu8g00595	Uncharacterized ORF; Has domain(s) with predicted hydrolase activity	No significant change	No significant change
		Afu8g00600	Uncharacterized ORF; Has domain(s) with predicted catalytic activity, coenzyme binding, nucleotide binding activity and role in cellular metabolic process	Upregulated	No significant change
		Afu8g00610	mas1 Uncharacterized ORF; Putative cell surface protein	No significant change	No significant change
		Afu8g00620	cdpNPT Verified ORF; Putative dimethylallyl tryptophan synthase; N-prenyltransferase; catalyzes the reverse prenylation of tryptophan-containing cyclic dipeptides	No significant change	No significant change
		Afu8g00630	Uncharacterized ORF; Protein of unknown function	Downregulated	No significant change
		Afu8g00640	Uncharacterized ORF; Ortholog of A. fumigatus A1163 : AFUB_085930	Downregulated	No significant change
cluster 36		Afu8g01630	Uncharacterized ORF; Has domain(s) with predicted oxidoreductase activity and role in oxidation-reduction process	No significant change	No significant change
		Afu8g01640	Uncharacterized ORF; Protein similar to nonribosomal peptide synthases (NRPS-like), encoded in a predicted secondary metabolite gene cluster	No significant change	No significant change
cluster 37		Afu8g02350	Uncharacterized ORF; Putative polyketide synthase (PKS), encoded in a predicted secondary metabolite gene cluster	No significant change	No significant change
		Afu8g02360	Uncharacterized ORF; Ortholog of A. fumigatus A1163 : AFUB_084230	No significant change	No significant change
		Afu8g02380	Uncharacterized ORF; Ortholog(s) have role in austinol biosynthetic process, dehydroaustinol biosynthetic process	Downregulated	No significant change
		Afu8g02390	Uncharacterized ORF; Ortholog of N. fischeri NRRL 181 : NFIA_096060 and A. fumigatus A1163 : AFUB_084210	No significant change	No significant change
		Afu8g02400	Uncharacterized ORF; Has domain(s) with predicted role in isoprenoid biosynthetic process	No significant change	No significant change
		Afu8g02410	Uncharacterized ORF; Has domain(s) with predicted prenyltransferase activity and integral to membrane localization	No significant change	No significant change
		Afu8g02420	Uncharacterized ORF; Ortholog of A. nidulans FGSC A4 : AN8906, A. niger CBS 513.88 : An03g06440, A. oryzae RIB40 : AO090010000669, A. niger ATCC 1015 : 126819-mRNA and Aspergillus wentii : Aspwe1_0122188	No significant change	No significant change
		Afu8g02430	Uncharacterized ORF; Putative alcohol dehydrogenase	No significant change	No significant change

## Sheet: A. nidulans cluster expression
Cluster designation	Product (if known)	Gene	Gene annotation	ΔveA vs. WT expression	ΔmtfA vs. WT expression
cluster 1		AN6451	AN6451 Uncharacterized ORF; Predicted transmembrane transporter; coregulated with the PKS pkbA/AN6448; predicted secondary metabolism gene cluster member	No significant change	Upregulated
		AN6450	AN6450 Uncharacterized ORF; Tetrahydroxynaphthalene reductase; role in melanin biosynthesis;; coregulated with the PKS pkbA/AN6448; predicted secondary metabolism gene cluster member	Downregulated	Upregulated
		AN6449	CYP5077A1 Uncharacterized ORF; Putative cytochrome P450; coregulated with the PKS pkbA/AN6448; predicted secondary metabolism gene cluster member	Downregulated	No significant change
		AN11922	AN11922 Uncharacterized ORF	Downregulated	No significant change
		AN6448	pkbA Verified ORF; Putative polyketide synthase; involved in cichorine production; predicted backbone enzyme of a secondary metabolism gene cluster member	Downregulated	Downregulated
		AN6447	AN6447 Uncharacterized ORF; Predicted O-methyltransferase; coregulated with the PKS pkbA/AN6448; predicted secondary metabolism gene cluster member	Downregulated	Downregulated
		AN6446	AN6446 Uncharacterized ORF; Predicted transcription factor; coregulated with the NRPS/AN6444; predicted secondary metabolism gene cluster member; possible transcriptional regulator of cluster	No significant change	Downregulated
		AN6445	AN6445 Uncharacterized ORF; Putative aryl-alcohol oxidase-related protein; coregulated with the NRPS/AN6444; predicted secondary metabolism gene cluster member	No significant change	No significant change
		AN6444	AN6444 Uncharacterized ORF; Putative nonribosomal peptide synthase (NRPS)-like enzyme; predicted secondary metabolism gene cluster member	Downregulated	Downregulated
cluster 2		AN6437	AN6437 Uncharacterized ORF; Ortholog of Aspergillus versicolor : Aspve1_0052718 and Aspergillus sydowii : Aspsy1_0031878	Downregulated	Downregulated
		AN6436	AN6436 Uncharacterized ORF; Has domain(s) with predicted ATP binding, ATPase activity, ATPase activity, coupled to transmembrane movement of substances, nucleoside-triphosphatase activity, nucleotide binding activity and role in transmembrane transport	Downregulated	Downregulated
		AN6435	AN6435 Uncharacterized ORF; Has domain(s) with predicted integral to membrane localization	No significant change	No significant change
		AN6434	CYP672A1 Uncharacterized ORF; Putative cytochrome P450	Downregulated	No significant change
		AN6433	AN6433 Uncharacterized ORF; Has domain(s) with predicted transferase activity, transferring acyl groups other than amino-acyl groups, transferase activity, transferring hexosyl groups activity and role in metabolic process	No significant change	No significant change
		AN10816	AN10816 Uncharacterized ORF; Ortholog of A. fumigatus Af293 : Afu8g05030, A. oryzae RIB40 : AO090003001446, AO090009000107, A. niger ATCC 1015 : 188511-mRNA and Aspergillus versicolor : Aspve1_0130291	No significant change	No significant change
		AN6432	AN6432 Uncharacterized ORF; Protein of unknown function; has domain(s) with predicted nucleotide binding activity; coregulated with the PKS AN6431; predicted secondary metabolism gene cluster member	Downregulated	Downregulated
		AN6431	AN6431 Uncharacterized ORF; Putative polyketide synthase; predicted backbone enzyme of a secondary metabolism gene cluster member; coregulated with AN6432	Downregulated	Downregulated
cluster 3		AN6236	sidD Uncharacterized ORF; Nonribosomal peptide synthetase (NRPS); predicted backbone enzyme of a siderophore secondary metabolism biosynthetic gene cluster member	Downregulated	Upregulated
		AN6235	sidH Uncharacterized ORF; Triacetylfusarinine C (TAFC) biosynthetic enoyl-CoA hydratase; siderophore biosynthetic enzyme	Downregulated	No significant change
		AN6234	sidF Uncharacterized ORF; Predicted triacetylfusarinine C (TAFC) biosynthetic transacylase; siderophore biosynthetic protein; predicted secondary metabolism gene cluster member	Downregulated	No significant change
cluster 4	Asperthicin	AN6002	aptC Verified ORF; Putative monooxygenase; asperthecin (apt) gene cluster member required for asperthecin biosynthesis	Downregulated	No significant change
		AN6001	aptB Verified ORF; Putative hydrolase; asperthecin (apt) gene cluster member required for asperthecin biosynthesis; transcript repressed by nitrate	Downregulated	No significant change
		AN6000	aptA Verified ORF; Polyketide synthase; asperthecin (apt) gene cluster member required for asperthecin biosynthesis; contains ketosynthase, acyltransferase, and acyl carrier protein domains	Downregulated	No significant change
cluster 5		AN6784	xptA Verified ORF; Dimethyl-allyl-tryptophan synthase (DMATS) type aromatic prenyltransferase; required for xanthone (shamixanthone and epishamixanthone) and variecoxanthone biosynthesis; upregulated in nitrogen-limited continuous culture	Downregulated	Downregulated
		AN6785	AN6785 Uncharacterized ORF; Ortholog of A. fumigatus Af293 : Afu7g06760, N. fischeri NRRL 181 : NFIA_028050, Aspergillus versicolor : Aspve1_0046596, Aspergillus sydowii : Aspsy1_0034771 and Aspergillus terreus NIH2624 : ATET_09165	Downregulated	Downregulated
		AN11527	AN11527 Uncharacterized ORF	No significant change	No significant change
		AN6786	AN6786 Uncharacterized ORF; Putative beta-1,4-endoglucanase	Downregulated	No significant change
		AN6787	CYP682C1 Uncharacterized ORF; Putative cytochrome P450	Downregulated	No significant change
		AN6788	AN6788 Uncharacterized ORF; Putative transcription factor; predicted role in secondary metabolite production	Upregulated	Upregulated
		AN6789	AN6789 Uncharacterized ORF	Upregulated	Upregulated
		AN6790	AN6790 Uncharacterized ORF; Putative transcription factor; predicted role in secondary metabolite production	No significant change	No significant change
		AN11907	AN11907 Uncharacterized ORF	No significant change	No significant change
		AN6791	AN6791 Uncharacterized ORF; Putative polyketide synthase	No significant change	Upregulated
cluster 6		AN6787	CYP682C1 Uncharacterized ORF; Putative cytochrome P450	Downregulated	No significant change
		AN6788	AN6788 Uncharacterized ORF; Putative transcription factor; predicted role in secondary metabolite production	Upregulated	Upregulated
		AN6789	AN6789 Uncharacterized ORF	Upregulated	Upregulated
		AN6790	AN6790 Uncharacterized ORF; Putative transcription factor; predicted role in secondary metabolite production	No significant change	No significant change
		AN11907	AN11907 Uncharacterized ORF	No significant change	No significant change
		AN6791	AN6791 Uncharacterized ORF; Putative polyketide synthase	No significant change	Upregulated
cluster 7		AN7872	AN7872 Uncharacterized ORF; Predicted transcription factor; predicted secondary metabolism gene cluster member	Upregulated	No significant change
		AN11582	AN11582 Uncharacterized ORF	No significant change	No significant change
		AN7873	AN7873 Uncharacterized ORF; Putative multifunctional enzyme with a predicted role in cytosolic fatty acid formation; predicted secondary metabolism gene cluster member	Upregulated	Downregulated
		AN7874	AN7874 Uncharacterized ORF; Protein of unknown function; predicted secondary metabolism gene cluster member	Upregulated	Downregulated
		AN7875	AN7875 Uncharacterized ORF; Protein of unknown function; predicted secondary metabolism gene cluster member	Upregulated	Downregulated
		AN7876	AN7876 Uncharacterized ORF; Putative branched chain amino acid aminotransferase with a predicted role in branched chain amino acid biosynthesis; predicted secondary metabolism gene cluster member	Upregulated	Downregulated
		AN7877	AN7877 Uncharacterized ORF; RTA-like protein; predicted secondary metabolism gene cluster member	No significant change	Downregulated
		AN7878	AN7878 Uncharacterized ORF; Putative branched chain amino acid aminotransferase with a predicted role in valine, leucine, and isoleucine metabolism; predicted secondary metabolism gene cluster member	Upregulated	Downregulated
		AN7879	AN7879 Uncharacterized ORF; Predicted ABC transporter; predicted secondary metabolism gene cluster member	Upregulated	Downregulated
		AN7880	AN7880 Uncharacterized ORF; Putative fatty-acyl-CoA synthase with a predicted role in cytosolic fatty acid formation; predicted secondary metabolism gene cluster member	Upregulated	No significant change
		AN7881	CYP548C1 Uncharacterized ORF; Putative cytochrome P450; predicted secondary metabolism gene cluster member	Upregulated	Downregulated
		AN11028	AN11028 Uncharacterized ORF; Predicted nucleotide binding protein with oxidoreductase activity and a role in oxidation-reduction; predicted secondary metabolism gene cluster member	Upregulated	Downregulated
		AN11031	AN11031 Uncharacterized ORF; Predicted transmembrane transporter; predicted secondary metabolism gene cluster member	Upregulated	Downregulated
		AN7883	AN7883 Uncharacterized ORF; Protein of unknown function; predicted secondary metabolism gene cluster member	Upregulated	Downregulated
		AN7884	AN7884 Verified ORF; Putative nonribosomal peptide synthase (NRPS) similar to ferrichrome peptide synthetases involved in siderophore biosynthesis; predicted backbone enzyme of a secondary metabolism gene cluster member	No significant change	No significant change
cluster 8	DHMBA	AN7896	dbaA Verified ORF; Zn(II)2Cys6 transcription factor with a role in secondary metabolite biosynthesis; member of the dba gene cluster; overexpression upregulates dba gene cluster expression; dba cluster expression is coregulated	Downregulated	Downregulated
		AN7897	dbaB Verified ORF; FAD-binding monooxygenase with a role in secondary metabolism; member of the dba gene cluster; dba cluster expression is coregulated	Downregulated	Downregulated
		AN11584	dbaC Verified ORF; YCII domain protein with a role in secondary metabolism; member of the dba gene cluster; dba cluster expression is coregulated	Downregulated	Downregulated
		AN7898	dbaD Verified ORF; Major facilitator superfamily (MFS) transporter with a role in secondary metabolism; member of the dba gene cluster; dba cluster expression is coregulated	Downregulated	Downregulated
		AN7899	dbaE Verified ORF; Putative esterase/lipase with a role in secondary metabolism; member of the dba gene cluster	Downregulated	Downregulated
		AN7900	dbaF Verified ORF; Putative oxidoreductase with a role in secondary metabolism; member of the dba gene cluster; dba cluster expression is coregulated	Downregulated	Downregulated
		AN7901	dbaG Verified ORF; Putative fungal transcription factor (no conserved domain); member of the dba gene cluster; dba cluster expression is coregulated	Downregulated	Downregulated
		AN7902	dbaH Verified ORF; FAD-binding monooxygenase with a role in secondary metabolism; member of the dba gene cluster; dba cluster expression is coregulated	Downregulated	Downregulated
		AN7903	pkeA Verified ORF; Polyketide synthase; involved in orsellinic acid and violaceol production; member of the dba gene cluster; dba cluster expression is coregulated	Downregulated	Downregulated
cluster 9	F-9775 A & B	AN7907	AN7907 Uncharacterized ORF; Putative glyoxylate-bleomycin resistance protein; member of the F9775 secondary metabolite gene cluster	Upregulated	No significant change
		AN7908	axhA Verified ORF; Protein with alpha-arabinofuranosidase activity, involved in degradation of pectin; member of the F9775 secondary metabolite gene cluster	Upregulated	No significant change
		AN7909	orsA Verified ORF; Polyketide synthase; member of the F9775 secondary metabolite gene cluster; required for F9775 and orsellinic acid and violaceol biosynthesis	Upregulated	No significant change
		AN12004	AN12004 Uncharacterized ORF; Ortholog of Aspergillus brasiliensis : Aspbr1_0136489, Aspbr1_0206584, Aspergillus versicolor : Aspve1_0054872, Aspve1_0526796 and Aspergillus sydowii : Aspsy1_0042235, Aspsy1_0157426	Upregulated	Downregulated
		AN7911	orsB Verified ORF; Putative amidohydrolase; member of the F9775 secondary metabolite gene cluster	Upregulated	Downregulated
		AN7912	orsC Verified ORF; Putative tyrosinase; member of the F9775 secondary metabolite gene cluster	Upregulated	No significant change
		AN7913	AN7913 Verified ORF; Protein of unknown function; member of the F9775 secondary metabolite gene cluster	Upregulated	No significant change
		AN7914	AN7914 Verified ORF; Putative alcohol dehydrogenase; member of the F9775 secondary metabolite gene cluster; induced by rapamycin-induced autophagy	Upregulated	Downregulated
		AN7915	bglD Verified ORF; Putative glucosidase; member of the F9775 secondary metabolite gene cluster	Upregulated	No significant change
		AN7916	AN7916 Uncharacterized ORF; Putative amino acid transporter; adjacent to the F9775 secondary metabolite gene cluster	No significant change	No significant change
cluster 10		AN7999	AN7999 Uncharacterized ORF; Has domain(s) with predicted nucleotide binding, oxidoreductase activity and role in metabolic process	Downregulated	Downregulated
		AN12402	xptB Verified ORF; Prenyltransferase; deletion leads to the elimination of the prenyl xanthones, shamixanthone and epishamixanthone, and the accumulation of several metabolites including a monodictyphenone derivative	No significant change	Downregulated
		AN9467	AN9467 Uncharacterized ORF; Ortholog(s) have protein serine/threonine phosphatase activity	No significant change	No significant change
		AN12431	AN12431 Uncharacterized ORF	Downregulated	No significant change
cluster 11		AN8105	AN8105 Uncharacterized ORF; Putative nonribosomal peptide synthase (NRPS)-like enzyme; predicted secondary metabolism gene cluster member	Downregulated	Downregulated
		AN8106	AN8106 Uncharacterized ORF; Predicted dioxygenase; role in secondary metabolite biosynthesis; predicted secondary metabolism gene cluster member	Downregulated	Downregulated
		AN11037	AN11037 Uncharacterized ORF; Predicted transmembrane transporter; predicted secondary metabolism gene cluster member	Downregulated	Downregulated
		AN11049	AN11049 Uncharacterized ORF; NmrA-like domain containing protein; predicted secondary metabolism gene cluster member	Downregulated	Downregulated
		AN8108	AN8108 Uncharacterized ORF; Predicted fumarylacetoacetase; predicted secondary metabolism gene cluster member	Downregulated	Downregulated
		AN11941	AN11941 Uncharacterized ORF; Putative L-iditol 2-dehydrogenase with a predicted role in mannose/mannitol, fructose, and sorbose/sorbitol metabolism	Downregulated	Downregulated
		AN11942	AN11942 Uncharacterized ORF; Ortholog(s) have ATPase activity	No significant change	Downregulated
		AN8110	AN8110 Uncharacterized ORF; Putative short-chain dehydrogenase/reductase family protein; predicted secondary metabolism gene cluster member	Downregulated	Downregulated
		AN8111	AN8111 Uncharacterized ORF; Putative Zn(II)2Cys6 transcription factor; predicted role in secondary metabolite production; predicted secondary metabolism gene cluster member	No significant change	No significant change
		AN8112	AN8112 Uncharacterized ORF; Predicted ransmembrane transporter; predicted secondary metabolism gene cluster member	No significant change	No significant change
cluster 12		AN12440	AN12440 Uncharacterized ORF; Has domain(s) with predicted catalytic activity, phosphopantetheine binding, transferase activity and role in metabolic process	No significant change	Downregulated
		AN8139	CYP652A1 Uncharacterized ORF; Putative cytochrome P450	No significant change	Downregulated
		AN8140	AN8140 Uncharacterized ORF; Has domain(s) with predicted oxidoreductase activity and role in metabolic process	No significant change	Downregulated
		AN8141	CYP5073A1 Uncharacterized ORF; Putative cytochrome P450	Downregulated	Downregulated
		AN8142	AN8142 Uncharacterized ORF; Putative UbiA-like prenyltransferase; transcript repressed by nitrate	No significant change	Downregulated
		AN8143	AN8143 Uncharacterized ORF; Has domain(s) with predicted role in isoprenoid biosynthetic process	No significant change	No significant change
		AN8144	AN8144 Uncharacterized ORF; Ortholog of A. nidulans FGSC A4 : AN1651, AN9257/ausL, A. fumigatus Af293 : Afu5g14600, Afu6g00460, Afu6g13950, A. niger CBS 513.88 : An11g02490, An01g11420 and A. oryzae RIB40 : AO090001000384, AO090011000740	No significant change	No significant change
cluster 13		AN8209	wA Verified ORF; Polyketide synthase involved in biosynthesis of the dark green pigment in the conidium wall that contributes to UV resistance; mutants produce white colonies due to colorless conidia; member of secondary metabolite gene cluster with AN8210	Downregulated	No significant change
		AN12403	AN12403 Uncharacterized ORF; Ortholog(s) have cell division site, cell tip localization	No significant change	No significant change
		AN12404	AN12404 Uncharacterized ORF; Ortholog of A. nidulans FGSC A4 : AN8899, A. fumigatus Af293 : Afu2g01030, Afu5g03420, A. niger CBS 513.88 : An09g05780 and A. oryzae RIB40 : AO090102000551, AO090701000360	No significant change	No significant change
cluster 14		AN11063	AN11063 Uncharacterized ORF; Putative Class III chitinase	Upregulated	No significant change
		AN11069	AN11069 Uncharacterized ORF; Ortholog of A. fumigatus Af293 : Afu5g03860, A. niger CBS 513.88 : An09g06330, A. niger ATCC 1015 : 43119-mRNA, Aspergillus wentii : Aspwe1_0115239 and Aspergillus zonatus : Aspzo1_0140765	Downregulated	No significant change
cluster 15		AN12204	AN12204 Uncharacterized ORF; Ortholog of A. fumigatus Af293 : Afu5g04020, A. niger CBS 513.88 : An09g06150, A. oryzae RIB40 : AO090102000605, Aspergillus wentii : Aspwe1_0043117 and Aspergillus carbonarius ITEM 5010 : Acar5010_516623	No significant change	No significant change
		AN8256	AN8256 Uncharacterized ORF; Has domain(s) with predicted structural constituent of ribosome activity, role in translation and ribosome localization	No significant change	No significant change
		AN12205	AN12205 Uncharacterized ORF; Ortholog of A. fumigatus Af293 : Afu5g04040, A. niger CBS 513.88 : An09g06130, A. oryzae RIB40 : AO090102000607, A. niger ATCC 1015 : 50042-mRNA and Aspergillus sydowii : Aspsy1_0061903	No significant change	No significant change
		AN8257	AN8257 Uncharacterized ORF; Ortholog(s) have mitochondrion localization	No significant change	No significant change
		AN8258	AN8258 Uncharacterized ORF; Putative ubiquitin-conjugating enzyme; ortholog of <I>S. cerevisiae</I> Ubc7p	No significant change	No significant change
		AN8259	AN8259 Uncharacterized ORF; Ortholog(s) have endodeoxyribonuclease activity, producing 3'-phosphomonoesters activity	No significant change	No significant change
		AN11065	AN11065 Uncharacterized ORF; Putative oxidosqualene-lanosterol cyclase with a predicted role in ergosterol metabolism	No significant change	No significant change
		AN11071	AN11071 Uncharacterized ORF; Ortholog(s) have role in activation of adenylate cyclase activity, barrier septum assembly, fungal-type cell wall organization or biogenesis, negative regulation of transcription by glucose and cytosol localization	No significant change	No significant change
		AN12206	AN12206 Uncharacterized ORF; Ortholog(s) have cationic amino acid transmembrane transporter activity	No significant change	No significant change
		AN11067	hstA Uncharacterized ORF; Putative histone deacetylase	No significant change	No significant change
		AN8261	phoA Verified ORF; Cyclin-dependent protein kinase; role in regulation of development in response to phosphate availability; interacts with cyclin Pho80; lethal in combination with mutations in phoB; mutant is sensitive to NaCl	No significant change	No significant change
		AN8262	gprH Uncharacterized ORF; Secretin-like G-protein coupled receptor	Downregulated	No significant change
		AN8263	AN8263 Uncharacterized ORF; Ortholog of A. fumigatus Af293 : Afu5g04140/gprH, A. niger CBS 513.88 : An09g06540, A. oryzae RIB40 : AO090102000616, A. niger ATCC 1015 : 212361-mRNA and Aspergillus wentii : Aspwe1_0030185	No significant change	No significant change
cluster 16		AN10486	AN10486 Uncharacterized ORF; Putative nonribosomal peptide synthetase (NRPS)-like enzyme	No significant change	No significant change
		AN10491	AN10491 Uncharacterized ORF; Putative transcription factor; predicted role in secondary metabolite production	No significant change	No significant change
		AN3911	AN3911 Uncharacterized ORF; Putative transcription factor; predicted role in secondary metabolite production	Downregulated	No significant change
cluster 17		AN3612	AN3612 Uncharacterized ORF; Putative polyketide synthase	No significant change	No significant change
		AN3611	AN3611 Uncharacterized ORF; Protein of unknown function; transcript is induced by nitrate; predicted NirA binding site	No significant change	No significant change
		AN10430	AN10430 Uncharacterized ORF; Putative polyketide synthase (PKS) encoded in a secondary metabolite gene cluster	Downregulated	No significant change
		AN10447	AN10447 Uncharacterized ORF; Has domain(s) with predicted transferase activity, transferring acyl groups activity	Downregulated	No significant change
		AN3609	CYP681A1 Uncharacterized ORF; Putative cytochrome P450	No significant change	No significant change
cluster 18		AN3612	AN3612 Uncharacterized ORF; Putative polyketide synthase	No significant change	No significant change
		AN3611	AN3611 Uncharacterized ORF; Protein of unknown function; transcript is induced by nitrate; predicted NirA binding site	No significant change	No significant change
		AN10430	AN10430 Uncharacterized ORF; Putative polyketide synthase (PKS) encoded in a secondary metabolite gene cluster	Downregulated	No significant change
		AN10447	AN10447 Uncharacterized ORF; Has domain(s) with predicted transferase activity, transferring acyl groups activity	Downregulated	No significant change
		AN3609	CYP681A1 Uncharacterized ORF; Putative cytochrome P450	No significant change	No significant change
		AN3608	atrC Uncharacterized ORF; Putative ATP-binding cassette (ABC) transporter; atrC mRNA levels increase in response to cyclohexamide treatment	No significant change	No significant change
		AN3607	lreB Verified ORF; Putative zinc-finger transcription factor involved in blue-light responsive differentiation; interacts with VeA, FphA, and LreA; similar to N. crassa blue-light-sensing component WC-2	No significant change	No significant change
		AN3606	AN3606 Uncharacterized ORF; Ortholog of A. fumigatus Af293 : Afu4g12700, A. niger CBS 513.88 : An03g02800, A. oryzae RIB40 : AO090009000298, A. niger ATCC 1015 : 205058-mRNA and Aspergillus wentii : Aspwe1_0047287	Downregulated	No significant change
		AN3605	AN3605 Uncharacterized ORF; Has domain(s) with predicted oxidoreductase activity and role in oxidation-reduction process	Downregulated	No significant change
cluster 19	inp cluster	AN3496	inpB Verified ORF; Putative nonribosomal peptide synthetase with a role in asperfuranone biosynthesis; inp secondary metabolite gene cluster member; expression controlled by scpR; transcriptionally silent under standard laboratory conditions	No significant change	No significant change
		AN3495	inpA Verified ORF; Putative nonribosomal peptide synthetase with a role in asperfuranone biosynthesis; inp secondary metabolite gene cluster member; expression controlled by scpR; transcriptionally silent under standard laboratory conditions	Upregulated	No significant change
		AN3494	AN3494 Verified ORF; Protein of unknown function; member of the inp secondary metabolite gene cluster	Upregulated	No significant change
		AN3493	AN3493 Verified ORF; Predicted threonine-type endopeptidase; inp secondary metabolite gene cluster member	Upregulated	Downregulated
		AN3492	scpR Verified ORF; C2H2 type zinc finger transcription factor; regulator of asperfuranone biosynthesis; inp secondary metabolite gene cluster member	Upregulated	No significant change
		AN3491	AN3491 Verified ORF; Predicted transmembrane transporter; inp secondary metabolite gene cluster member	Upregulated	No significant change
		AN3490	AN3490 Verified ORF; Predicted acetyl CoA synthase; inp secondary metabolite gene cluster member	Upregulated	No significant change
cluster 20		AN10600	AN10600 Uncharacterized ORF; Predicted transcription factor; secondary metabolite gene cluster member; coregulated with the NRPS AN4827	Downregulated	No significant change
		AN4827	AN4827 Uncharacterized ORF; Putative nonribosomal peptide synthetase (NRPS)-like enzyme; predicted backbone enzyme of a secondary metabolite gene cluster with AN10600	No significant change	Upregulated
		AN4826	AN4826 Uncharacterized ORF; Has domain(s) with predicted role in transmembrane transport and integral to membrane localization	No significant change	No significant change
		AN4825	AN4825 Uncharacterized ORF; Putative glucan 1,3-beta-glucosidase with a predicted role in glucan metabolism	Downregulated	No significant change
		AN4824	AN4824 Uncharacterized ORF; Has domain(s) with predicted transferase activity, transferring glycosyl groups activity and membrane localization	Upregulated	No significant change
		AN4823	AN4823 Uncharacterized ORF; Putative chitin deacetylase	No significant change	Downregulated
		AN9445	AN9445 Uncharacterized ORF; Has domain(s) with predicted ATP binding, ATP-dependent helicase activity, nucleic acid binding activity	No significant change	No significant change
		AN9446	panK Verified ORF; Putative pantothenate kinase with a predicted role in Coenzyme A and pantothenate biosynthesis	No significant change	No significant change
		AN11232	AN11232 Uncharacterized ORF; Ortholog(s) have endoplasmic reticulum localization	No significant change	No significant change
cluster 21	ivo cluster	AN10573	ivoC Uncharacterized ORF; Putative cytochrome P450; transcrip/tionally coregulated with ivoA/AN10576	Downregulated	Upregulated
		AN10576	ivoA Verified ORF; One module nonribosomal peptide synthetase (NRPS); N-acetyl-6-hydroxytryptophan (AHT) biosynthesis; mutant conidiophores, stalks, metulae, phialides lack pigmentation; secondary metabolism gene cluster member	No significant change	No significant change
cluster 22		AN7086	AN7086 Uncharacterized ORF; Putative F-box protein; predicted secondary metabolism gene cluster member	No significant change	No significant change
		AN12291	AN12291 Uncharacterized ORF; Ortholog of A. nidulans FGSC A4 : AN8528, A. fumigatus Af293 : Afu5g09790, A. niger CBS 513.88 : An15g05030, A. oryzae RIB40 : AO090010000330 and A. niger ATCC 1015 : 53484-mRNA	No significant change	No significant change
		AN12290	AN12290 Uncharacterized ORF; Has domain(s) with predicted nucleotide binding, oxidoreductase activity and role in metabolic process	No significant change	No significant change
		AN7084	AN7084 Uncharacterized ORF; Putative polyketide synthase (PKS)-like enzyme; predicted secondary metabolism gene cluster member	Downregulated	No significant change
		AN7083	AN7083 Uncharacterized ORF; Predicted aminopeptidase; predicted secondary metabolism gene cluster member	Downregulated	No significant change
		AN10887	CYP5095B1 Uncharacterized ORF; Putative cytochrome P450; predicted secondary metabolism gene cluster member	Downregulated	No significant change
		AN10886	AN10886 Uncharacterized ORF; Protein of unknown function; predicted secondary metabolism gene cluster member	Downregulated	No significant change
		AN7081	AN7081 Uncharacterized ORF; Predicted UDP-N-acetylmuramate dehydrogenase; predicted secondary metabolism gene cluster member	Downregulated	No significant change
		AN7080	AN7080 Uncharacterized ORF; Protein of unknown function; predicted secondary metabolism gene cluster member	Downregulated	Downregulated
cluster 23		AN7075	AN7075 Uncharacterized ORF; Has domain(s) with predicted UDP-N-acetylmuramate dehydrogenase activity, flavin adenine dinucleotide binding, oxidoreductase activity, oxidoreductase activity, acting on CH-OH group of donors activity	Downregulated	No significant change
		AN7074	AN7074 Uncharacterized ORF; Putative oxidoreductase; induced in pyrG mutant in response to excess uracil	No significant change	No significant change
		AN7073	AN7073 Uncharacterized ORF; Putative transcription factor; predicted role in secondary metabolite production; predicted secondary metabolism gene cluster member; coregulated with the PKS pkgA/AN7071	Upregulated	No significant change
		AN7072	AN7072 Uncharacterized ORF; Predicted DNA binding protein; ortholog has a role in aflatoxin biosynthesis; predicted secondary metabolism gene cluster member; coregulated with the PKS pkgA/AN7071	No significant change	No significant change
		AN7071	pkgA Verified ORF; Putative polyketide synthase; involved in the production of alternariol and other secondary metabolites; predicted backbone enzyme of a secondary metabolism gene cluster	No significant change	No significant change
		AN7070	pkgB Verified ORF; Beta-lactamase-type thioesterase; involved in production of alternariol and other secondary metabolites; predicted secondary metabolism gene cluster member; coregulated with the PKS pkgA/AN7071	Upregulated	No significant change
		AN10884	AN10884 Uncharacterized ORF; Predicted oxidoreductase; predicted secondary metabolism gene cluster member	No significant change	No significant change
		AN10889	AN10889 Uncharacterized ORF; Predicted O-methyltransferase; predicted secondary metabolism gene cluster member; coregulated with the PKS pkgA/AN7071	No significant change	No significant change
cluster 24		AN7485	mirC Verified ORF; Predicted siderophore iron transporter	No significant change	No significant change
		AN7487	modA Verified ORF; Rho GTPase protein involved in hyphal cell polarity, hyphal branch formation and normal germination of conidia; required for wild-type conidophore development; GFP-Cdc42 localizes to hyphal tip; synthetically lethal with racA null	No significant change	No significant change
		AN7488	AN7488 Uncharacterized ORF; Ortholog(s) have endoplasmic reticulum, fungal-type vacuole localization	No significant change	No significant change
		AN7489	AN7489 Uncharacterized ORF; Putative type II fatty acid synthase with a predicted role in mitochondrial fatty acid formation; mitochondrial 3-oxoacyl-[acyl-carrier-protein]-synthase; putative polyketide synthase (PKS-like) protein	No significant change	No significant change
		AN7490	AN7490 Uncharacterized ORF; Ortholog(s) have cytosol localization	No significant change	No significant change
		AN7491	AN7491 Uncharacterized ORF; Putative ubiquitin C-terminal hydrolase; ortholog of <I>S. cerevisiae</I> Yuh1p which has role in protein deubiquitination; expression upregulated after exposure to farnesol	No significant change	No significant change
		AN7492	AN7492 Uncharacterized ORF; Ortholog(s) have RNA 7-methylguanosine cap binding, exoribonuclease activator activity, m7G(5')pppN diphosphatase activity	No significant change	No significant change
		AN7493	AN7493 Uncharacterized ORF; Ortholog of A. oryzae RIB40 : AO090001000668, A. niger ATCC 1015 : 137850-mRNA, Aspergillus wentii : Aspwe1_0032816, Aspergillus versicolor : Aspve1_0197024 and Aspergillus zonatus : Aspzo1_0131581	No significant change	No significant change
cluster 25	sterigmatocystin	AN7804	stcW Verified ORF; Putative FAD-containing monooxygenase with a predicted role in sterigmatocystin/aflatoxin biosynthesis; member of the sterigmatocystin biosynthesis gene cluster; expression upregulated after exposure to farnesol	Downregulated	Downregulated
		AN7805	stcV Verified ORF; Putative norsolorinic acid reductase with a predicted role in sterigmatocystin/aflatoxin biosynthesis; member of the sterigmatocystin biosynthesis gene cluster	Downregulated	Downregulated
		AN7806	stcU Verified ORF; Putative versicolorin reductase with a predicted role in sterigmatocystin/aflatoxin biosynthesis; member of the sterigmatocystin biosynthesis gene cluster	Downregulated	Downregulated
		AN7807	stcT Uncharacterized ORF; Putative translation elongation factor 1 gamma; member of the sterigmatocystin biosynthesis gene cluster	No significant change	No significant change
		AN12089	AN12089 Uncharacterized ORF; Ortholog of A. niger CBS 513.88 : An11g02070, A. oryzae RIB40 : AO090124000044, AO090005000192 and A. niger ATCC 1015 : 38840-mRNA, 42282-mRNA	No significant change	No significant change
		AN7808	stcS Verified ORF; Putative sterigmatocystin biosynthesis P450 monooxygenase of the CYP59 family; predicted role in sterigmatocystin/aflatoxin biosynthesis; member of the sterigmatocystin biosynthesis gene cluster	Downregulated	No significant change
		AN7809	AN7809 Uncharacterized ORF; Ortholog of Aspergillus versicolor : Aspve1_0126175 and Aspergillus terreus NIH2624 : ATET_01291	No significant change	No significant change
		AN7810	stcQ Uncharacterized ORF; Putative aflatoxin biosynthesis protein with a role in aflatoxin/sterigmatocystin biosynthesis; member of the sterigmatocystin biosynthesis gene cluster	No significant change	No significant change
		AN12090	AN12090 Uncharacterized ORF; Has domain(s) with predicted O-methyltransferase activity	No significant change	No significant change
		AN7811	stcO Uncharacterized ORF; Putative sterigmatocystin biosynthesis protein with a predicted role in sterigmatocystin/aflatoxin biosynthesis; member of the sterigmatocystin biosynthesis gene cluster; transcript repressed by nitrate	Downregulated	No significant change
		AN7812	stcN Uncharacterized ORF; Putative versicolorin B synthase with a predicted role in sterigmatocystin/aflatoxin biosynthesis; member of the sterigmatocystin biosynthesis gene cluster	No significant change	No significant change
		AN11017	AN11017 Uncharacterized ORF; Ortholog of A. nidulans FGSC A4 : AN12099, A. fumigatus Af293 : Afu4g14480, A. oryzae RIB40 : AO090026000010 and N. fischeri NRRL 181 : NFIA_101640, NFIA_101900	No significant change	No significant change
		AN11013	stcL Verified ORF; Putative p450 monooxygenase required for desaturation of bisfuran in the sterigmatocystin biosynthesis pathway; member of the sterigmatocystin biosynthesis gene cluster	No significant change	No significant change
		AN7814	stcK Verified ORF; Putative polyketide synthase/fatty acid synthase beta; required for sterigmatocystin biosynthesis; member of the sterigmatocystin biosynthesis gene cluster	Downregulated	No significant change
		AN7815	stcJ Verified ORF; Putative polyketide synthase/fatty acid synthase alpha; putative role in aflatoxin biosynthesis; required for sterigmatocystin biosynthesis; member of the sterigmatocystin biosynthesis gene cluster	No significant change	No significant change
		AN7816	stcI Verified ORF; Putative sterigmatocystin biosynthesis lipase/esterase with a predicted role in sterigmatocystin/aflatoxin biosynthesis; member of the sterigmatocystin biosynthesis gene cluster	Downregulated	Downregulated
		AN11021	AN11021 Uncharacterized ORF; Ortholog of A. oryzae RIB40 : AO090001000219, Aspergillus brasiliensis : Aspbr1_0192818, N. fischeri NRRL 181 : NFIA_012970, Aspergillus flavus NRRL 3357 : AFL2T_07452 and A. clavatus NRRL 1 : ACLA_022880	No significant change	No significant change
		AN7817	AN7817 Uncharacterized ORF; Putative protein with a predicted role in sterigmatocystin/aflatoxin biosynthesis	Downregulated	Downregulated
		AN7818	stcF Verified ORF; Putative sterigmatocystin biosynthesis P450 monooxygenase with a predicted role in sterigmatocystin/aflatoxin biosynthesis	Downregulated	Downregulated
		AN7819	AN7819 Uncharacterized ORF; Ortholog(s) have role in aflatoxin biosynthetic process, regulation of aflatoxin biosynthetic process	Downregulated	Downregulated
		AN7820	aflR Verified ORF; Transcriptional activator of the sterigmatocystin biosynthesis gene cluster; contains DNA-binding C6 zinc binuclear cluster motifs; transcript repressed by nitrate; negatively regulated by PKA activity	Downregulated	Downregulated
		AN7821	stcE Uncharacterized ORF; Putative norsolorinic acid reductase with a predicted role in sterigmatocystin/aflatoxin biosynthesis; member of the sterigmatocystin biosynthesis gene cluster	No significant change	Downregulated
		AN7822	AN7822 Uncharacterized ORF; Ortholog of A. fumigatus Af293 : Afu5g00770, Aspergillus brasiliensis : Aspbr1_0058805, N. fischeri NRRL 181 : NFIA_041410, Aspergillus flavus NRRL 3357 : AFL2T_07218 and A. clavatus NRRL 1 : ACLA_004530	No significant change	Downregulated
		AN7823	stcC Uncharacterized ORF; Putative peroxidase; member of the sterigmatocystin biosynthesis gene cluster	No significant change	Downregulated
		AN7824	stcB Verified ORF; Putative sterigmatocystin biosynthesis P450 monooxygenase with a predicted role in sterigmatocystin/aflatoxin biosynthesis; member of the sterigmatocystin biosynthesis gene cluster	No significant change	No significant change
cluster 26		AN11024	AN11024 Uncharacterized ORF; Has domain(s) with predicted nucleotide binding, oxidoreductase activity and role in metabolic process	No significant change	No significant change
		AN7836	AN7836 Uncharacterized ORF; Ortholog of A. fumigatus Af293 : Afu7g01060, A. oryzae RIB40 : AO090003000833, Aspergillus brasiliensis : Aspbr1_0035748, N. fischeri NRRL 181 : NFIA_113770 and Aspergillus flavus NRRL 3357 : AFL2T_02186	Downregulated	No significant change
		AN12330	AN12330 Uncharacterized ORF	No significant change	Downregulated
		AN12331	AN12331 Uncharacterized ORF; Putative polyketide synthase (PKS)-like enzyme	No significant change	No significant change
		AN7839	AN7839 Uncharacterized ORF; Has domain(s) with predicted ATP binding, ATPase activity, ATPase activity, coupled to transmembrane movement of substances, nucleoside-triphosphatase activity, nucleotide binding activity and role in transmembrane transport	No significant change	No significant change
cluster 27		AN7836	AN7836 Uncharacterized ORF; Ortholog of A. fumigatus Af293 : Afu7g01060, A. oryzae RIB40 : AO090003000833, Aspergillus brasiliensis : Aspbr1_0035748, N. fischeri NRRL 181 : NFIA_113770 and Aspergillus flavus NRRL 3357 : AFL2T_02186	Downregulated	No significant change
		AN12330	AN12330 Uncharacterized ORF	No significant change	Downregulated
		AN12331	AN12331 Uncharacterized ORF; Putative polyketide synthase (PKS)-like enzyme	No significant change	No significant change
		AN7839	AN7839 Uncharacterized ORF; Has domain(s) with predicted ATP binding, ATPase activity, ATPase activity, coupled to transmembrane movement of substances, nucleoside-triphosphatase activity, nucleotide binding activity and role in transmembrane transport	No significant change	No significant change
cluster 28	austinol	AN8379	ausB Verified ORF; Predicted oxidoreductase; required for austinol and dehydroaustinol biosynthesis	Downregulated	No significant change
		AN8381	ausC Verified ORF; Protein of unknown function; required for austinol and dehydroaustinol biosynthesis, aus secondary metabolism gene cluster member	Downregulated	No significant change
		AN11871	AN11871 Uncharacterized ORF; Ortholog of A. fumigatus Af293 : Afu1g11260, Afu4g01030, Afu6g00270, A. niger CBS 513.88 : An03g03440, An01g01460, An01g01410, An04g04460, A. niger ATCC 1015 : 190306-mRNA and Aspergillus wentii : Aspwe1_0176870	No significant change	No significant change
		AN8382	AN8382 Uncharacterized ORF; Protein of unknown function; located in the aus secondary metabolite gene cluster	No significant change	No significant change
		AN8383	ausA Verified ORF; Polyketide synthase (PKS); produces 3,5- dimethyl orsellinic acid, the first intermediate in the biosynthesis of austinol and dehydroaustinol; aus secondary metabolism gene cluster member	Downregulated	No significant change
		AN8384	ausD Verified ORF; Protein of unknown function; required for austinol and dehydroaustinol biosynthesis; aus secondary metabolism gene cluster member	Downregulated	Upregulated
cluster 29	aspyridone	AN8408	apdB Uncharacterized ORF; Putative cytochrome P450 monooxygenase; member of the aspyridone (apd) gene cluster	No significant change	No significant change
		AN8409	apdC Uncharacterized ORF; Putative enoyl reductase; member of the aspyridone (apd) gene cluster	Downregulated	No significant change
		AN8410	apdD Uncharacterized ORF; Putative FAD-dependent monooxygenase; member of the aspyridone (apd) gene cluster	No significant change	No significant change
		AN8411	apdE Uncharacterized ORF; Putative cytochrome P450 monooxygenase; member of the aspyridone (apd) gene cluster	No significant change	No significant change
		AN8412	apdA Uncharacterized ORF; Putative hybrid polyketide synthase-nonribosomal peptide synthase (PKS-NRPS); aspyridone synthetase; member of the aspyridone (apd) gene cluster	Downregulated	No significant change
		AN8413	apdF Uncharacterized ORF; Putative exporter; member of the aspyridone (apd) gene cluster	No significant change	No significant change
		AN8414	apdR Uncharacterized ORF; Putative transcription factor; member of the aspyridone (apd) gene cluster; role in aspyridone production	Upregulated	No significant change
		AN11872	AN11872 Uncharacterized ORF	Upregulated	No significant change
		AN8415	apdG Uncharacterized ORF; Putative acyl-coA dehydrogenase; member of the aspyridone (apd) gene cluster	No significant change	No significant change
cluster 30	nidulalin A	AN11082	AN11082 Uncharacterized ORF; Ortholog of A. fumigatus Af293 : Afu3g01020, A. niger CBS 513.88 : An13g02710, A. oryzae RIB40 : AO090009000080, A. niger ATCC 1015 : 50908-mRNA and Aspergillus wentii : Aspwe1_0114128	No significant change	No significant change
		AN11080	AN11080 Uncharacterized ORF; Putative dimethyl-allyl-tryptophan synthase (DMATS)-type aromatic prenyltransferase	Downregulated	Downregulated
cluster 31		AN8495	AN8495 Uncharacterized ORF; Ortholog(s) have endoplasmic reticulum localization	Downregulated	No significant change
		AN8496	AN8496 Uncharacterized ORF; Has domain(s) with predicted metal ion binding activity	Upregulated	No significant change
		AN8497	AN8497 Uncharacterized ORF; Has domain(s) with predicted carbon-sulfur lyase activity and role in metabolic process	No significant change	No significant change
		AN8498	AN8498 Uncharacterized ORF; Has domain(s) with predicted peptidase activity	Downregulated	No significant change
		AN8499	AN8499 Uncharacterized ORF; Ortholog(s) have cytoplasm localization	Downregulated	No significant change
		AN8500	AN8500 Uncharacterized ORF; Ortholog of A. niger CBS 513.88 : An13g02820, A. oryzae RIB40 : AO090009000060, A. niger ATCC 1015 : 192087-mRNA, Aspergillus wentii : Aspwe1_0122164 and Aspergillus versicolor : Aspve1_0370452	No significant change	No significant change
		AN8501	AN8501 Uncharacterized ORF; Ortholog of A. fumigatus Af293 : Afu1g01560, A. niger CBS 513.88 : An04g08620, A. oryzae RIB40 : AO090009000717, A. niger ATCC 1015 : 131561-mRNA and Aspergillus wentii : Aspwe1_0046512, Aspwe1_0102964	No significant change	No significant change
		AN8502	AN8502 Uncharacterized ORF; Has domain(s) with predicted role in transmembrane transport and integral to membrane localization	Downregulated	Downregulated
		AN8503	AN8503 Uncharacterized ORF; Ortholog of A. niger CBS 513.88 : An13g03080, Aspergillus wentii : Aspwe1_0177501, Aspergillus versicolor : Aspve1_0046851 and Aspergillus sydowii : Aspsy1_0159981	Downregulated	No significant change
		AN8504	AN8504 Uncharacterized ORF; Has domain(s) with predicted catalytic activity and role in metabolic process	No significant change	No significant change
cluster 32	terriquinone	AN8513	tdiA Verified ORF; Putative single-module nonribosomal peptide synthetase (NRPS); member of the tdi (terrequinone A biosynthesis) gene cluster; transcriptionally regulated by LaeA	No significant change	No significant change
		AN8514	tdiB Verified ORF; Asterriquinone prenyltransferase; member of the tdi gene cluster; required for terrequinone A production; catalyzes the reverse prenylation event during terrequinone A biosynthesis; lacks canonical prenyl diphosphate binding motif (D/N)DXXD	No significant change	No significant change
		AN8518	tdiC Verified ORF; Similar to NADPH-dependent quinone reductases; member of the tdi (terrequinone A biosynthesis) gene cluster; transcriptionally regulated by LaeA	No significant change	Downregulated
		AN8516	tdiD Verified ORF; Putative aminotransferase; member of the tdi (terrequinone A biosynthesis) gene cluster; transcriptionally regulated by LaeA	No significant change	No significant change
		AN8520	tdiE Verified ORF; Protein required for terrequinone A biosynthesis; member of the tdi (terrequinone A biosynthesis) gene cluster; transcriptionally regulated by LaeA	Upregulated	Downregulated
cluster 33		AN5610	AN5610 Uncharacterized ORF; Putative L-aminoadipate-semialdehyde dehydrogenase with a predicted role in lysine metabolism	No significant change	Upregulated
		AN10720	AN10720 Uncharacterized ORF; Ortholog(s) have Golgi apparatus, cell division site, cell tip, endoplasmic reticulum localization	No significant change	No significant change
		AN5609	AN5609 Uncharacterized ORF; Has domain(s) with predicted sequence-specific DNA binding RNA polymerase II transcription factor activity, sequence-specific DNA binding transcription factor activity, zinc ion binding activity	No significant change	No significant change
		AN5608	AN5608 Uncharacterized ORF; Ortholog(s) have cytosol, nucleus localization	No significant change	No significant change
		AN9474	AN9474 Uncharacterized ORF; Ortholog(s) have role in cellular response to cadmium ion, detoxification of cadmium ion and cytosol, nucleus localization	No significant change	No significant change
		AN9473	AN9473 Uncharacterized ORF; Ortholog of A. fumigatus Af293 : Afu4g11270, A. niger CBS 513.88 : An04g05360, A. oryzae RIB40 : AO090003001094, A. niger ATCC 1015 : 55020-mRNA and Aspergillus wentii : Aspwe1_0102365	Upregulated	Upregulated
cluster 34		AN5318	AN5318 Uncharacterized ORF; Putative non-ribosomal peptide synthetase; expression upregulated after exposure to farnesol	No significant change	No significant change
		AN5317	AN5317 Uncharacterized ORF; Has domain(s) with predicted nucleotide binding activity	Upregulated	Downregulated
		AN5316	AN5316 Uncharacterized ORF; Ortholog of Aspergillus versicolor : Aspve1_0031636 and Aspergillus sydowii : Aspsy1_0035792	No significant change	No significant change
		AN5315	AN5315 Uncharacterized ORF; Ortholog of A. nidulans FGSC A4 : AN7859, A. niger CBS 513.88 : An01g01450, A. oryzae RIB40 : AO090001000269, A. niger ATCC 1015 : 36402-mRNA and Aspergillus wentii : Aspwe1_0166871	Upregulated	No significant change
		AN5314	AN5314 Uncharacterized ORF; Has domain(s) with predicted catalytic activity, pyridoxal phosphate binding activity and role in metabolic process	Downregulated	Downregulated
cluster 35		AN9235	AN9235 Uncharacterized ORF; Has domain(s) with predicted catalytic activity and role in metabolic process	Downregulated	No significant change
		AN9234	AN9234 Uncharacterized ORF; Predicted oxidoreductase; coregulated member of a dimethyl-allyl-tryptophan synthase (DMATS) type aromatic prenyltransferase- and NRPS-containing gene cluster	Downregulated	No significant change
		AN9233	AN9233 Uncharacterized ORF; Predicted O-methyltransferase; member of a dimethyl-allyl-tryptophan synthase (DMATS) type aromatic prenyltransferase- and NRPS-containing gene cluster	Downregulated	No significant change
		AN9232	AN9232 Uncharacterized ORF; Predicted oxidoreductase; coregulated member of a dimethyl-allyl-tryptophan synthase (DMATS) type aromatic prenyltransferase- and NRPS-containing gene cluster	Downregulated	No significant change
		AN9231	AN9231 Uncharacterized ORF; Predicted UDP-N-acetylmuramate dehydrogenase; coregulated member of a dimethyl-allyl-tryptophan synthase (DMATS) type aromatic prenyltransferase- and NRPS-containing gene cluster	Downregulated	No significant change
		AN9230	AN9230 Uncharacterized ORF; Predicted monooxygenase; coregulated member of a dimethyl-allyl-tryptophan synthase (DMATS) type aromatic prenyltransferase- and NRPS-containing gene cluster	Downregulated	No significant change
		AN11202	AN11202 Uncharacterized ORF; Putative dimethyl-allyl-tryptophan synthase (DMATS) type aromatic prenyltransferase; coregulated member of a DMATS type aromatic prenyltransferase- and NRPS-containing gene cluster	Downregulated	No significant change
		AN11194	AN11194 Uncharacterized ORF; Putative dimethyl-allyl-tryptophan synthase (dmats) type aromatic prenyltransferase; coregulated member of a DMATS type aromatic prenyltransferase- and NRPS-containing gene cluster	Downregulated	No significant change
		AN11201	AN11201 Uncharacterized ORF; Predicted oxidoreductase; coregulated member of a dimethyl-allyl-tryptophan synthase (DMATS) type aromatic prenyltransferase- and NRPS-containing gene cluster	Downregulated	No significant change
		AN11193	AN11193 Uncharacterized ORF; Has domain(s) with predicted oxygen transporter activity; coregulated member of a dimethyl-allyl-tryptophan synthase (DMATS) type aromatic prenyltransferase- and NRPS-containing gene cluster	Downregulated	No significant change
		AN9227	AN9227 Uncharacterized ORF; Predicted dioxygenase; coregulated member of a dimethyl-allyl-tryptophan synthase (DMATS) type aromatic prenyltransferase- and NRPS-containing gene cluster	Downregulated	No significant change
		AN9226	AN9226 Uncharacterized ORF; Putative nonribosomal peptide synthase (NRPS); coregulated member of a dimethyl-allyl-tryptophan synthase (DMATS) type aromatic prenyltransferase- and NRPS-containing gene cluster	Downregulated	No significant change
		AN9225	CYP679A1 Uncharacterized ORF; Putative cytochrome P450; coregulated member of a dimethyl-allyl-tryptophan synthase (DMATS) type aromatic prenyltransferase- and NRPS-containing gene cluster	Downregulated	No significant change
		AN9224	AN9224 Uncharacterized ORF; Predicted monooxygenase; coregulated member of a dimethyl-allyl-tryptophan synthase (DMATS) type aromatic prenyltransferase- and NRPS-containing gene cluster	Downregulated	No significant change
		AN9223	AN9223 Uncharacterized ORF; Putative demethylsterigmatocystin 6-O-methyltransferase; coregulatedmember of a dimethyl-allyl-tryptophan synthase (DMATS) type aromatic prenyltransferase- and NRPS-containing gene cluster	Downregulated	No significant change
cluster 36		AN9234	AN9234 Uncharacterized ORF; Predicted oxidoreductase; coregulated member of a dimethyl-allyl-tryptophan synthase (DMATS) type aromatic prenyltransferase- and NRPS-containing gene cluster	Downregulated	No significant change
		AN9233	AN9233 Uncharacterized ORF; Predicted O-methyltransferase; member of a dimethyl-allyl-tryptophan synthase (DMATS) type aromatic prenyltransferase- and NRPS-containing gene cluster	Downregulated	No significant change
		AN9232	AN9232 Uncharacterized ORF; Predicted oxidoreductase; coregulated member of a dimethyl-allyl-tryptophan synthase (DMATS) type aromatic prenyltransferase- and NRPS-containing gene cluster	Downregulated	No significant change
		AN9231	AN9231 Uncharacterized ORF; Predicted UDP-N-acetylmuramate dehydrogenase; coregulated member of a dimethyl-allyl-tryptophan synthase (DMATS) type aromatic prenyltransferase- and NRPS-containing gene cluster	Downregulated	No significant change
		AN9230	AN9230 Uncharacterized ORF; Predicted monooxygenase; coregulated member of a dimethyl-allyl-tryptophan synthase (DMATS) type aromatic prenyltransferase- and NRPS-containing gene cluster	Downregulated	No significant change
		AN11202	AN11202 Uncharacterized ORF; Putative dimethyl-allyl-tryptophan synthase (DMATS) type aromatic prenyltransferase; coregulated member of a DMATS type aromatic prenyltransferase- and NRPS-containing gene cluster	Downregulated	No significant change
		AN11194	AN11194 Uncharacterized ORF; Putative dimethyl-allyl-tryptophan synthase (dmats) type aromatic prenyltransferase; coregulated member of a DMATS type aromatic prenyltransferase- and NRPS-containing gene cluster	Downregulated	No significant change
		AN11201	AN11201 Uncharacterized ORF; Predicted oxidoreductase; coregulated member of a dimethyl-allyl-tryptophan synthase (DMATS) type aromatic prenyltransferase- and NRPS-containing gene cluster	Downregulated	No significant change
		AN11193	AN11193 Uncharacterized ORF; Has domain(s) with predicted oxygen transporter activity; coregulated member of a dimethyl-allyl-tryptophan synthase (DMATS) type aromatic prenyltransferase- and NRPS-containing gene cluster	Downregulated	No significant change
		AN9227	AN9227 Uncharacterized ORF; Predicted dioxygenase; coregulated member of a dimethyl-allyl-tryptophan synthase (DMATS) type aromatic prenyltransferase- and NRPS-containing gene cluster	Downregulated	No significant change
		AN9226	AN9226 Uncharacterized ORF; Putative nonribosomal peptide synthase (NRPS); coregulated member of a dimethyl-allyl-tryptophan synthase (DMATS) type aromatic prenyltransferase- and NRPS-containing gene cluster	Downregulated	No significant change
		AN9225	CYP679A1 Uncharacterized ORF; Putative cytochrome P450; coregulated member of a dimethyl-allyl-tryptophan synthase (DMATS) type aromatic prenyltransferase- and NRPS-containing gene cluster	Downregulated	No significant change
		AN9224	AN9224 Uncharacterized ORF; Predicted monooxygenase; coregulated member of a dimethyl-allyl-tryptophan synthase (DMATS) type aromatic prenyltransferase- and NRPS-containing gene cluster	Downregulated	No significant change
		AN9223	AN9223 Uncharacterized ORF; Putative demethylsterigmatocystin 6-O-methyltransferase; coregulatedmember of a dimethyl-allyl-tryptophan synthase (DMATS) type aromatic prenyltransferase- and NRPS-containing gene cluster	Downregulated	No significant change
cluster 37		AN9220	AN9220 Uncharacterized ORF; Ortholog of A. fumigatus Af293 : Afu5g10320, A. oryzae RIB40 : AO090001000034, Aspergillus versicolor : Aspve1_0038692 and Aspergillus sydowii : Aspsy1_0027056, Aspsy1_0062433	Downregulated	Downregulated
		AN9219	AN9219 Verified ORF; Has domain(s) with predicted role in transmembrane transport and integral to membrane localization	Downregulated	Downregulated
		AN9218	CYP540D1 Uncharacterized ORF; Putative sterol 14-demethylase with a predicted role in sterol metabolism; putative cytochrome P450 family	Downregulated	Downregulated
		AN11198	AN11198 Uncharacterized ORF; Has domain(s) with predicted heme binding, oxidoreductase activity and role in oxidation-reduction process	Downregulated	Downregulated
		AN11199	AN11199 Uncharacterized ORF; Predicted dihydrofolate reductase; member of the polyketide synthase (PKS) AN11191 gene cluster	Downregulated	Downregulated
		AN11191	AN11191 Uncharacterized ORF; Putative polyketide synthase (PKS); gene cluster member with AN11199	Downregulated	Downregulated
cluster 38		AN9185	AN9185 Uncharacterized ORF; Protein of unknown function; transcript is induced by nitrate	Upregulated	No significant change
		AN9184	AN9184 Uncharacterized ORF; Has domain(s) with predicted substrate-specific transmembrane transporter activity, transmembrane transporter activity, role in transmembrane transport and integral to membrane, membrane localization	No significant change	No significant change
		AN9183	bglR Uncharacterized ORF; Putative beta-glucosidase with a predicted role in polysaccharide degradation	No significant change	No significant change
		AN11190	AN11190 Uncharacterized ORF; Ortholog of A. niger CBS 513.88 : An08g10810, A. oryzae RIB40 : AO090010000317, A. niger ATCC 1015 : 177427-mRNA, Aspergillus wentii : Aspwe1_0112249 and Aspergillus terreus NIH2624 : ATET_02707	Upregulated	No significant change
		AN11195	AN11195 Uncharacterized ORF; Has domain(s) with predicted DNA binding, nucleic acid binding, sequence-specific DNA binding RNA polymerase II transcription factor activity, zinc ion binding activity	No significant change	No significant change
		AN9181	AN9181 Uncharacterized ORF; Has domain(s) with predicted nucleotide binding activity	Downregulated	No significant change
		AN9180	AN9180 Verified ORF; Putative transketolase; intracellular; protein abundance decreased by menadione stress	Downregulated	No significant change
		AN9179	AN9179 Uncharacterized ORF; Ortholog(s) have cytoplasm localization	Downregulated	No significant change
cluster 39		AN9130	AN9130 Verified ORF; Has domain(s) with predicted cholinesterase activity	No significant change	No significant change
		AN9129	AN9129 Uncharacterized ORF; Ortholog(s) have role in pathogenesis	Downregulated	No significant change
cluster 40		AN3396	micA Verified ORF; Putative non-ribosomal peptide synthase (NRPS); responsible for microperfuranone biosynthesis; coregulated (with AN3394 and AN3395) secondary metabolism cluster member; transcript repressed by nitrogen limitation	Downregulated	Downregulated
		AN3395	AN3395 Uncharacterized ORF; Protein of unknown function; coregulated (with micA/AN3396 and AN3394) secondary metabolism cluster member	Downregulated	Downregulated
		AN3394	CYP620D1 Uncharacterized ORF; Putative cytochrome P450; putative O-methylsterigmatocystin oxidoreductase; coregulated (with micA/AN3396 and AN3395) secondary metabolism cluster member	Downregulated	Downregulated
cluster 41		AN3386	AN3386 Verified ORF; Putative polyketide synthase; involved in secondary metabolite production	Downregulated	No significant change
		AN3385	AN3385 Uncharacterized ORF; Putative transcription factor; predicted role in secondary metabolite production	Downregulated	No significant change
		AN3384	AN3384 Uncharacterized ORF; Ortholog(s) have trichothecene 3-O-acetyltransferase activity and role in secondary metabolic process	Downregulated	No significant change
		AN3383	AN3383 Uncharacterized ORF; Has domain(s) with predicted role in transmembrane transport and integral to membrane localization	Downregulated	No significant change
		AN3382	salA Verified ORF; Putative salicylate 1-monooxygenase; protein that confers resistance to the antifungal drug terbinafine	Downregulated	No significant change
		AN3381	pkiC Verified ORF; Putative fatty acid synthetase subunit with a predicted role in cytosolic fatty acid formation; involved in secondary metabolite production	Downregulated	No significant change
		AN3380	pkiB Verified ORF; Putative fatty-acyl-CoA synthase with a predicted role in cytosolic fatty acid formation; involved in secondary metabolite production	No significant change	No significant change
		AN3379	AN3379 Uncharacterized ORF; Ortholog of A. fumigatus Af293 : Afu7g01170, A. niger CBS 513.88 : An01g01580, An12g01970, An01g00420, A. oryzae RIB40 : AO090010000104, AO090038000140 and A. niger ATCC 1015 : 50335-mRNA	Downregulated	No significant change
cluster 42		AN10401	AN10401 Uncharacterized ORF; Ortholog of A. nidulans FGSC A4 : AN6780, A. fumigatus Af293 : Afu7g01210, A. niger ATCC 1015 : 194249-mRNA and Aspergillus versicolor : Aspve1_0039423, Aspve1_0128644	Upregulated	No significant change
		AN10396	AN10396 Uncharacterized ORF; Ortholog(s) have farnesyl-diphosphate farnesyltransferase activity, squalene synthase activity, role in ergosterol biosynthetic process and endoplasmic reticulum membrane, integral to membrane, mitochondrial outer membrane localization	No significant change	No significant change
		AN3375	AN3375 Uncharacterized ORF; Ortholog(s) have cytosol localization	No significant change	No significant change
cluster 43		AN3287	AN3287 Uncharacterized ORF; Has domain(s) with predicted amino acid transmembrane transporter activity, role in amino acid transmembrane transport, transmembrane transport and membrane localization	No significant change	No significant change
		AN3286	AN3286 Uncharacterized ORF; Ortholog of A. nidulans FGSC A4 : AN10390, A. fumigatus Af293 : Afu4g01280, Afu5g00830, A. niger CBS 513.88 : An12g00980, An11g04090, An06g00150 and A. oryzae RIB40 : AO090138000050, AO090010000179	No significant change	No significant change
		AN3285	AN3285 Uncharacterized ORF; Ortholog of A. fumigatus Af293 : Afu4g01270, N. fischeri NRRL 181 : NFIA_044020, Aspergillus versicolor : Aspve1_0066429, Aspergillus sydowii : Aspsy1_0157041 and A. fumigatus A1163 : AFUB_101760	No significant change	No significant change
		AN3284	AN3284 Uncharacterized ORF; Ortholog of A. fumigatus Af293 : Afu4g07467, A. niger CBS 513.88 : An12g05240, An04g01840, A. oryzae RIB40 : AO090020000271, AO090103000196 and A. niger ATCC 1015 : 186765-mRNA, 190576-mRNA, 45042-mRNA	No significant change	No significant change
		AN3283	AN3283 Uncharacterized ORF; Has domain(s) with predicted catalytic activity and role in nucleoside metabolic process	No significant change	No significant change
		AN3282	AN3282 Uncharacterized ORF; Has domain(s) with predicted nucleotide binding activity	Downregulated	Downregulated
		AN3281	CYP567D1 Uncharacterized ORF; Putative cytochrome P450	No significant change	No significant change
		AN3280	AN3280 Uncharacterized ORF; Ortholog(s) have role in positive regulation of secondary metabolite biosynthetic process, secondary metabolite biosynthetic process	Upregulated	No significant change
		AN3279	AN3279 Uncharacterized ORF; Has domain(s) with predicted nucleotide binding, oxidoreductase activity and role in metabolic process	No significant change	No significant change
		AN3278	AN3278 Uncharacterized ORF; Ortholog(s) have role in ergot alkaloid biosynthetic process	Downregulated	No significant change
		AN3277	AN3277 Uncharacterized ORF; Has domain(s) with predicted magnesium ion binding, terpene synthase activity	No significant change	No significant change
		AN3276	AN3276 Uncharacterized ORF; Putative Type II fatty acid synthase with a predicted role in mitochondrial fatty acid formation	Downregulated	No significant change
		AN3275	CYP567E1 Uncharacterized ORF; Putative cytochrome P450	No significant change	No significant change
		AN10402	AN10402 Uncharacterized ORF; Has domain(s) with predicted UDP-N-acetylmuramate dehydrogenase activity, flavin adenine dinucleotide binding, oxidoreductase activity, oxidoreductase activity, acting on CH-OH group of donors activity	No significant change	No significant change
		AN10389	CYP654A1 Uncharacterized ORF; Putative cytochrome P450	No significant change	No significant change
		AN3273	AN3273 Uncharacterized ORF; Putative polketide synthase	No significant change	No significant change
		AN12188	AN12188 Uncharacterized ORF; Has domain(s) with predicted catalytic activity, transferase activity and role in metabolic process	No significant change	No significant change
		AN3272	CYP667A1 Uncharacterized ORF; Putative cytochrome P450	No significant change	No significant change
		AN3271	AN3271 Uncharacterized ORF	No significant change	No significant change
		AN3270	AN3270 Uncharacterized ORF; Has domain(s) with predicted role in transmembrane transport and integral to membrane localization	Upregulated	No significant change
		AN3269	AN3269 Uncharacterized ORF; Has domain(s) with predicted DNA binding, sequence-specific DNA binding RNA polymerase II transcription factor activity, zinc ion binding activity and role in regulation of transcription, DNA-dependent, transcription, DNA-dependent	No significant change	No significant change
		AN10388	AN10388 Uncharacterized ORF; Has domain(s) with predicted UDP-N-acetylmuramate dehydrogenase activity, flavin adenine dinucleotide binding, oxidoreductase activity, oxidoreductase activity, acting on CH-OH group of donors activity	No significant change	No significant change
cluster 44		AN3257	AN3257 Uncharacterized ORF; Protein of unknown function; predicted secondary metabolism gene cluster member	No significant change	Downregulated
		AN3256	CYP648A1 Uncharacterized ORF; Putative cytochrome P450; predicted secondary metabolism gene cluster member	No significant change	Downregulated
		AN3255	AN3255 Uncharacterized ORF; Predicted glutathione peroxidase; predicted secondary metabolism gene cluster member	No significant change	Downregulated
		AN3254	AN3254 Uncharacterized ORF; Predicted transmembrane transporter; predicted secondary metabolism gene cluster member	Downregulated	Downregulated
		AN3253	CYP649A1 Uncharacterized ORF; Putative cytochrome P450; predicted secondary metabolism gene cluster member	Downregulated	Downregulated
		AN3252	AN3252 Verified ORF; Protein with homology to entkaurene synthases; predicted backbone enzyme of a secondary metabolism gene cluster	Downregulated	Downregulated
cluster 45	aspernidine A	AN3230	pkfA Verified ORF; Polyketide synthase; predicted backbone enzyme of the aspernidine A secondary metabolism gene cluster	Downregulated	Upregulated
		AN3229	pkfF Verified ORF; Putative aryl-alcohol oxidase-related protein; choline dehydrogenase; aspernidine A secondary metabolism gene cluster member	No significant change	Upregulated
		AN3228	pkfE Verified ORF; Predicted prenyltransferase; aspernidine A secondary metabolism gene cluster member	No significant change	Upregulated
		AN3227	pkfD Verified ORF; Predicted monooxygenase; aspernidine A secondary metabolism gene cluster member	Downregulated	Upregulated
		AN3226	pkfC Verified ORF; Has domain protein; aspernidine A secondary metabolism gene cluster member; protein levels decrease in response to farnesol	No significant change	Upregulated
		AN3225	CYP631B1 Verified ORF; Putative cytochrome P450; aspernidine A secondary metabolism gene cluster member	Downregulated	Upregulated
cluster 46		AN2924	AN2924 Uncharacterized ORF; Putative nonribosomal peptide synthetase (NRPS)-like enzyme	Downregulated	No significant change
		AN2923	AN2923 Uncharacterized ORF; Ortholog of A. nidulans FGSC A4 : AN10601, A. fumigatus Af293 : Afu2g17770, Afu8g00650, A. niger CBS 513.88 : An11g02090, An01g01000 and A. oryzae RIB40 : AO090020000174, AO090103000301	No significant change	No significant change
		AN2922	AN2922 Uncharacterized ORF; Ortholog of A. nidulans FGSC A4 : AN1515, AN7536, A. niger CBS 513.88 : An12g10030, A. oryzae RIB40 : AO090701000305, AO090102000038, AO090124000043 and A. niger ATCC 1015 : 55190-mRNA	No significant change	No significant change
		AN2921	AN2921 Uncharacterized ORF; Has domain(s) with predicted nucleotide binding activity	Downregulated	Downregulated
cluster 47	penicillin	AN2623	aatA Verified ORF; Isopenicillin-N N-acyltransferase; null produces reduced levels of penicillin; partially redundant with aatB	Downregulated	No significant change
		AN2622	ipnA Verified ORF; Isopenicillin-N synthase with a role in penicillin biosynthesis; expression is negatively regulated by glucose and acidic pH	Downregulated	Downregulated
		AN2621	acvA Verified ORF; Delta-(L-alpha-aminoadipyl)-L-cysteinyl-D-valine synthetase, nonribosomal peptide synthase, the first enzyme of the penicillin biosynthesis pathway	Downregulated	No significant change
cluster 48		AN9007	CYP548D1 Uncharacterized ORF; Putative cytochrome P450; predicted secondary metabolism gene cluster member	Upregulated	Upregulated
		AN9006	AN9006 Uncharacterized ORF; Protein of unknown function; predicted secondary metabolism gene cluster member	Downregulated	No significant change
		AN9005	AN9005 Uncharacterized ORF; Putative polyketide synthase (PKS); predicted backbone enzyme of a secondary metabolism gene cluster	Downregulated	No significant change
		AN9004	AN9004 Uncharacterized ORF; Predicted monooxygenase; predicted secondary metabolism gene cluster member	No significant change	No significant change
		AN9003	AN9003 Uncharacterized ORF; Has domain(s) with predicted zinc ion binding activity	Downregulated	No significant change
		AN9002	AN9002 Uncharacterized ORF; Has domain(s) with predicted nucleotide binding, oxidoreductase activity and role in metabolic process	No significant change	No significant change
cluster 49		AN8910	AN8910 Uncharacterized ORF; Putative polyketide synthase (PKS	Downregulated	Downregulated
		AN8909	AN8909 Uncharacterized ORF	No significant change	No significant change
		AN8908	AN8908 Verified ORF; Ortholog of A. fumigatus Af293 : Afu8g00630, A. niger CBS 513.88 : An07g00510, A. oryzae RIB40 : AO090009000111 and A. niger ATCC 1015 : 180382-mRNA	Downregulated	No significant change
		AN12240	AN12240 Uncharacterized ORF; Ortholog of Aspergillus versicolor : Aspve1_0089632	No significant change	No significant change
		AN8907	AN8907 Uncharacterized ORF; Putative C-4 sterol methyl oxidase with a predicted role in sterol metabolism	No significant change	No significant change
		AN8906	AN8906 Uncharacterized ORF; Ortholog of A. fumigatus Af293 : Afu8g02420, A. niger CBS 513.88 : An03g06440, A. oryzae RIB40 : AO090010000669, A. niger ATCC 1015 : 126819-mRNA and Aspergillus wentii : Aspwe1_0122188	No significant change	No significant change
		AN8905	CYP537B1 Uncharacterized ORF; Putative cytochrome P450	No significant change	No significant change
cluster 50		AN1592	AN1592 Verified ORF; Putative GGPP-synthase; member of the PbcR-activated diterpene cluster	No significant change	No significant change
		AN1593	AN1593 Verified ORF; Putative 3-hydroxy-3-methylglutaryl-coenzyme A (HMG-CoA) reductase isozyme with a predicted role in sterol metabolism; member of the PbcR-activated diterpene cluster	No significant change	No significant change
		AN1594	AN1594 Verified ORF; Protein with homology to entkaurene synthases; member of the PbcR-activated diterpene cluster	No significant change	No significant change
		AN1595	AN1595 Verified ORF; Putative elongation factor 1-gamma; member of the PbcR-activated diterpene cluster	Upregulated	No significant change
		AN1596	AN1596 Verified ORF; Putative short-chain dehydrogenase; member of the PbcR-activated diterpene cluster	No significant change	No significant change
		AN1597	AN1597 Verified ORF; Protein of unknown function; member of the PbcR-activated diterpene cluster	No significant change	No significant change
		AN1598	CYP503B1 Verified ORF; Putative cytochrome P450; member of the PbcR-activated diterpene cluster	No significant change	No significant change
		AN1599	pbcR Verified ORF; Zn(II)(2)Cys(6)-type transcription factor; responsible for the production of the diterpene compound, ent-pimara-8(14),15-diene; member of the PbcR-activated diterpene cluster	No significant change	No significant change
cluster 51		AN1678	AN1678 Uncharacterized ORF; Putative transcription factor; predicted role in secondary metabolite production	No significant change	No significant change
		AN1679	AN1679 Uncharacterized ORF; Putative oxidoreductase with a predicted role in carbohydrate metabolism	No significant change	No significant change
		AN1680	AN1680 Uncharacterized ORF; Putative nonribosomal peptide synthase (NRPS)-like enzyme	No significant change	No significant change
		AN1681	AN1681 Uncharacterized ORF; Has domain(s) with predicted role in transmembrane transport and integral to membrane localization	No significant change	No significant change
cluster 52		AN1784	AN1784 Uncharacterized ORF; Putative polyketide synthase; predicted secondary metabolism gene cluster member	Downregulated	No significant change
		AN1785	AN1785 Uncharacterized ORF; Protein of unknown function; predicted secondary metabolism gene cluster member; coregulated with the PKS AN1784	Downregulated	No significant change
		AN1786	AN1786 Uncharacterized ORF; Predicted monooxygenase; predicted secondary metabolism gene cluster member; coregulated with the PKS AN1784	Downregulated	Downregulated
		AN1787	AN1787 Uncharacterized ORF; Predicted UDP-N-acetylmuramate dehydrogenase; predicted secondary metabolism gene cluster member; coregulated with the PKS AN1784	Downregulated	Downregulated
cluster 53		AN1792	AN1792 Uncharacterized ORF; Has domain(s) with predicted hydrolase activity, hydrolase activity, acting on ester bonds activity and role in lipid metabolic process	No significant change	No significant change
		AN1793	AN1793 Uncharacterized ORF; Has domain(s) with predicted magnesium ion binding, terpene synthase activity	No significant change	No significant change
		AN1794	CYP682D1 Uncharacterized ORF; Putative cytochrome P450; expression reduced after exposure to farnesol	Downregulated	No significant change
		AN1795	AN1795 Uncharacterized ORF; Ortholog(s) have cobalt ion transmembrane transporter activity, zinc ion transmembrane transporter activity	No significant change	No significant change
		AN1796	AN1796 Uncharacterized ORF; Ortholog(s) have role in DNA repair, actin cytoskeleton organization, cellular manganese ion homeostasis, dephosphorylation and endoplasmic reticulum localization	No significant change	No significant change
cluster 54		AN2030	AN2030 Verified ORF; Predicted oxidoreductase; predicted secondary metabolism gene cluster member	No significant change	No significant change
		AN2031	AN2031 Verified ORF; Protein of unknown function; predicted secondary metabolism gene cluster member	No significant change	No significant change
		AN2032	pkhA Verified ORF; Putative polyketide synthase; involved in secondary metabolite production	No significant change	No significant change
		AN2033	AN2033 Verified ORF; Predicted monooxygenase; predicted secondary metabolism gene cluster member	Upregulated	Upregulated
		AN2034	AN2034 Verified ORF; Protein of unknown function; predicted secondary metabolism gene cluster member	No significant change	No significant change
		AN2035	pkhB Verified ORF; Putative polyketide synthase; involved in secondary metabolite production	Downregulated	No significant change
		AN2036	AN2036 Verified ORF; Putative transcription factor; predicted role in secondary metabolite production; predicted secondary metabolism gene cluster member	Downregulated	No significant change
		AN2037	AN2037 Verified ORF; Predicted NAD binding oxidoreductase; predicted secondary metabolism gene cluster member	Upregulated	No significant change
		AN2038	AN2038 Verified ORF; Predicted oxidoreductase; predicted secondary metabolism gene cluster member	No significant change	No significant change
cluster 55		AN2057	AN2057 Uncharacterized ORF; Ortholog(s) have role in aerobic respiration and mitochondrial nucleoid localization	No significant change	No significant change
		AN2058	AN2058 Uncharacterized ORF; Ortholog of A. fumigatus Af293 : Afu4g09760, A. niger CBS 513.88 : An03g02810, A. oryzae RIB40 : AO090003001589, A. niger ATCC 1015 : 194344-mRNA and Aspergillus wentii : Aspwe1_0034232	No significant change	No significant change
		AN2059	velC Uncharacterized ORF; Velvet family protein with homology to VeA	Downregulated	No significant change
		AN2060	abxA Uncharacterized ORF; Putative exo-arabinanase	Downregulated	No significant change
		AN11861	AN11861 Uncharacterized ORF; Has domain(s) with predicted nucleotide binding, oxidoreductase activity, transferase activity, transferring acyl groups other than amino-acyl groups, zinc ion binding activity and role in oxidation-reduction process	Downregulated	No significant change
		AN11862	AN11862 Uncharacterized ORF; Ortholog(s) have TRC complex, nucleus localization	Upregulated	No significant change
		AN2062	bipA Uncharacterized ORF; Putative ER-resident chaperone of the HSP70 family; unfolded-protein response (UPR) target gene; transcript levels increase during the UPR	Upregulated	No significant change
		AN2063	AN2063 Uncharacterized ORF; Ortholog(s) have cytosol localization	No significant change	No significant change
		AN2064	AN2064 Uncharacterized ORF; Putative nonribosomal peptide synthase (NRPS)-like enzyme	Upregulated	No significant change
		AN11863	AN11863 Uncharacterized ORF	No significant change	No significant change
		AN2065	pan2 Uncharacterized ORF; Putative deadenylase with a predicted role in RNA processing	No significant change	No significant change
		AN2066	AN2066 Uncharacterized ORF; Ortholog(s) have role in ascospore-type prospore assembly, protein targeting to vacuole involved in ubiquitin-dependent protein catabolic process via the multivesicular body sorting pathway	No significant change	No significant change
		AN2067	ste20 Uncharacterized ORF; Predicted PAK (p21-activated kinase) family protein; similar to Saccharomyces cerevisiae Ste20p; mutants have increased pigment production	No significant change	Upregulated
		AN2068	AN2068 Uncharacterized ORF; Ortholog(s) have role in cellular response to heat and cytosol, endoplasmic reticulum, nuclear outer membrane-endoplasmic reticulum membrane network localization	No significant change	No significant change
cluster 56		AN10289	AN10289 Uncharacterized ORF; Putative dimethyl-allyl-tryptophan synthase (DMATS)-type aromatic prenyltransferase; transcript is induced by nitrate	No significant change	No significant change
		AN10295	AN10295 Uncharacterized ORF; Has domain(s) with predicted DNA binding activity	No significant change	No significant change
		AN2346	AN2346 Uncharacterized ORF	Downregulated	No significant change
		AN12125	AN12125 Uncharacterized ORF; Has domain(s) with predicted nucleotide binding activity	No significant change	No significant change
		AN2347	CYP504E4P Uncharacterized ORF; Putative cytochrome P450; possibly a pseudogene	Downregulated	No significant change
cluster 57		AN2396	AN2396 Uncharacterized ORF; Has domain(s) with predicted NAD binding, catalytic activity, coenzyme binding, nucleotide binding, oxidoreductase activity, acting on the aldehyde or oxo group of donors, NAD or NADP as acceptor activity	Upregulated	No significant change
		AN2397	AN2397 Uncharacterized ORF; Ortholog of A. fumigatus Af293 : Afu8g06960, N. fischeri NRRL 181 : NFIA_099650, Aspergillus flavus NRRL 3357 : AFL2T_05473 and Aspergillus versicolor : Aspve1_0026050	Upregulated	No significant change
		AN2398	AN2398 Uncharacterized ORF; Has domain(s) with predicted O-methyltransferase activity	Upregulated	Upregulated
		AN2399	AN2399 Uncharacterized ORF	No significant change	No significant change
		AN2400	AN2400 Uncharacterized ORF	No significant change	No significant change
		AN12115	AN12115 Uncharacterized ORF	No significant change	No significant change
		AN12116	AN12116 Uncharacterized ORF; Has domain(s) with predicted role in transmembrane transport and integral to membrane localization	Upregulated	No significant change
		AN2402	AN2402 Uncharacterized ORF; Has domain(s) with predicted nucleotide binding, oxidoreductase activity and role in metabolic process	No significant change	No significant change
		AN10300	AN10300 Uncharacterized ORF; Has domain(s) with predicted sequence-specific DNA binding RNA polymerase II transcription factor activity, zinc ion binding activity, role in regulation of transcription, DNA-dependent and nucleus localization	No significant change	Upregulated
		AN10297	AN10297 Uncharacterized ORF; Protein with similarity to nonribosomal peptide synthases (NRPS-like); putative acyl CoA synthetase with an NAD-binding domain	Upregulated	Upregulated
		AN2404	AN2404 Uncharacterized ORF; Ortholog of A. fumigatus Af293 : Afu8g05810, A. niger CBS 513.88 : An15g04670, A. oryzae RIB40 : AO090005000570, A. niger ATCC 1015 : 182323-mRNA and Aspergillus wentii : Aspwe1_0118486	No significant change	Upregulated
		AN2405	AN2405 Uncharacterized ORF; Ortholog(s) have cytosol, nucleus localization	No significant change	No significant change
		AN12119	AN12119 Uncharacterized ORF; Ortholog of A. niger CBS 513.88 : An03g05760, Aspergillus wentii : Aspwe1_0045304, Aspwe1_0065659, Aspergillus versicolor : Aspve1_0484041 and Aspergillus zonatus : Aspzo1_0126597	No significant change	No significant change
		AN2406	AN2406 Uncharacterized ORF; Ortholog(s) have intracellular localization	No significant change	No significant change
		AN2407	AN2407 Uncharacterized ORF; Has domain(s) with predicted role in isoprenoid biosynthetic process	Downregulated	No significant change
		AN11337	AN11337 Uncharacterized ORF; Ortholog of A. niger CBS 513.88 : An18g01250, Aspergillus tubingensis : Asptu1_0114551, Aspergillus brasiliensis : Aspbr1_0322983 and Aspergillus acidus : Aspfo1_0209416	No significant change	No significant change
cluster 58	emericellamide	AN2545	easA Verified ORF; Putative nonribosomal peptide synthetase; emericellamide synthetase; required for emericellamide biosynthesis; emericellamide (eas) biosynthetic gene cluster member	Downregulated	Upregulated
		AN2546	AN2546 Uncharacterized ORF; Predicted glycosylphosphatidylinositol (GPI)-anchored protein; embedded within the emericellamide (eas) biosynthetic gene cluster	No significant change	No significant change
		AN2547	easB Verified ORF; Putative polyketide synthase; required for emericellamide biosynthesis	No significant change	Upregulated
		AN2548	easC Verified ORF; Putative acyltransferase; required for emericellamide biosynthesis; emericellamide (eas) biosynthetic gene cluster member	No significant change	Upregulated
		AN2549	easD Verified ORF; Putative acyl-CoA ligase; required for emericellamide biosynthesis; emericellamide (eas) biosynthetic gene cluster member	Upregulated	Upregulated
cluster 59		AN10325	srpkD Uncharacterized ORF; Has domain(s) with predicted ATP binding, protein kinase activity, protein tyrosine kinase activity, transferase activity, transferring phosphorus-containing groups activity and role in protein phosphorylation	Upregulated	No significant change
		AN10319	AN10319 Uncharacterized ORF; Has domain(s) with predicted amino acid transmembrane transporter activity, role in amino acid transmembrane transport and membrane localization	No significant change	No significant change
		AN10320	AN10320 Uncharacterized ORF; Ortholog of A. nidulans FGSC A4 : AN2942, AN7130 and A. fumigatus Af293 : Afu3g15110, Afu4g08715	No significant change	No significant change
		AN10326	AN10326 Verified ORF; Ortholog of Aspergillus versicolor : Aspve1_0081330 and Aspergillus sydowii : Aspsy1_0148173	Downregulated	Downregulated
		AN2553	AN2553 Uncharacterized ORF; Has domain(s) with predicted DNA binding, sequence-specific DNA binding RNA polymerase II transcription factor activity, zinc ion binding activity and role in regulation of transcription, DNA-dependent, transcription, DNA-dependent	No significant change	No significant change
		AN2554	AN2554 Uncharacterized ORF; Ortholog of A. fumigatus Af293 : Afu1g06730, A. niger CBS 513.88 : An18g05780, A. oryzae RIB40 : AO090001000761, A. niger ATCC 1015 : 42981-mRNA and Aspergillus wentii : Aspwe1_0067057	Upregulated	No significant change
		AN2555	AN2555 Uncharacterized ORF; Ortholog(s) have serine-type carboxypeptidase activity	Downregulated	Upregulated
		AN2556	AN2556 Uncharacterized ORF; Ortholog of A. nidulans FGSC A4 : AN0032, A. niger CBS 513.88 : An11g09050, A. oryzae RIB40 : AO090010000754 and Aspergillus wentii : Aspwe1_0033228, Aspwe1_0111674	No significant change	No significant change
		AN2557	AN2557 Uncharacterized ORF; Ortholog of Aspergillus versicolor : Aspve1_0171321	Downregulated	No significant change
		AN11348	AN11348 Uncharacterized ORF	Downregulated	No significant change
cluster 60	austinol	AN9244	AN9244 Uncharacterized ORF; Putative nonribosomal peptide synthase	No significant change	No significant change
		AN9245	AN9245 Uncharacterized ORF; Has domain(s) with predicted catalytic activity and role in metabolic process	No significant change	No significant change
		AN9246	ausE Verified ORF; Predicted dioxygenase; required for austinol and dehydroaustinol biosynthesis	Downregulated	No significant change
		AN9247	ausF Verified ORF; Protein required for normal levels of austinol and dehydroaustinol production	Downregulated	No significant change
		AN9248	CYP650B1 Verified ORF; Putative cytochrome P450; required for austinol and dehydroaustinol biosynthesis	Downregulated	No significant change
		AN9249	ausH Verified ORF; Protein required for austinol and dehydroaustinol biosynthesis	Downregulated	No significant change
		AN9250	AN9250 Uncharacterized ORF; Ortholog(s) have role in ergot alkaloid biosynthetic process	No significant change	No significant change
		AN9251	CYP650A1 Uncharacterized ORF; Putative cytochrome P450	No significant change	No significant change
		AN9252	AN9252 Uncharacterized ORF; Ortholog of Aspergillus glaucus : Aspgl1_0083762, N. fischeri NRRL 181 : NFIA_101510, Neosartorya fischeri NRRL 181 : NFIA_101490 and Aspergillus wentii : Aspwe1_0735355	Downregulated	No significant change
		AN9253	CYP651A1 Verified ORF; Putative cytochrome P450; required for austinol and dehydroaustinol biosynthesis	Downregulated	No significant change
cluster 61		AN11820	AN11820 Uncharacterized ORF; Putative nonribosomal peptide sythetase (NRPS)-like enzyme	No significant change	No significant change
		AN11821	AN11821 Uncharacterized ORF; Has domain(s) with predicted role in transmembrane transport and integral to membrane localization	Upregulated	No significant change
		AN9292	AN9292 Uncharacterized ORF; Ortholog(s) have role in positive regulation of secondary metabolite biosynthetic process, secondary metabolite biosynthetic process	Downregulated	No significant change
		AN9293	AN9293 Uncharacterized ORF; Has domain(s) with predicted sequence-specific DNA binding RNA polymerase II transcription factor activity, zinc ion binding activity, role in regulation of transcription, DNA-dependent and nucleus localization	No significant change	No significant change
		AN9294	AN9294 Uncharacterized ORF; Has domain(s) with predicted role in transmembrane transport and integral to membrane localization	No significant change	No significant change
cluster 62		AN9313	CYP58D1 Uncharacterized ORF; Putative cytochrome P450; secondary metabolism gene cluster member with AN9314	Downregulated	No significant change
		AN9314	AN9314 Verified ORF; Protein with homology to entkaurene synthases; prediction backbone enzyme of a secondary metabolite biosynthesis gene cluster	Downregulated	No significant change
cluster 63		AN1247	AN1247 Uncharacterized ORF; Ortholog(s) have fungal-type vacuole, mitochondrion localization	No significant change	No significant change
		AN1246	pgkA Verified ORF; Putative phosphoglycerate kinase with a predicted role in gluconeogenesis and glycolysis; intracellular, menadione stress-induced protein; promoter activity is greater on gluconeogenic than on glycolytic carbon sources	No significant change	No significant change
		AN1245	AN1245 Uncharacterized ORF; Ortholog of A. fumigatus Af293 : Afu1g10355, A. niger CBS 513.88 : An08g02270, Aspergillus wentii : Aspwe1_0036569, Aspergillus sydowii : Aspsy1_0053120 and Aspergillus terreus NIH2624 : ATET_00225	No significant change	No significant change
		AN1244	AN1244 Uncharacterized ORF; Ortholog(s) have cytosol, nucleus localization	No significant change	No significant change
		AN1243	AN1243 Uncharacterized ORF; Has domain(s) with predicted role in transmembrane transport and integral to membrane localization	No significant change	No significant change
		AN1242	AN1242 Uncharacterized ORF; Putative nonribosomal peptide synthase (NRPS) involved in nidulanin A biosynthesis; predicted backbone enzyme of the secondary metabolite gene cluster	Downregulated	Downregulated
cluster 64	asperfuranone	AN1036	afoG Verified ORF; Putative polyketide synthase; required for asperfuranone biosynthesis; transcriptionally induced by scrP overexpression	Upregulated	No significant change
		AN11287	AN11287 Uncharacterized ORF	No significant change	No significant change
		AN1035	afoF Verified ORF; Putative FAD/FMN-dependent oxygenase; required for asperfuranone biosynthesis	Downregulated	No significant change
		AN1034	afoE Verified ORF; Putative polyketide synthase; required for asperfuranone biosynthesis; transcriptionally induced by scrP overexpression	No significant change	No significant change
		AN1033	afoD Verified ORF; Putative salicylate hydroxylase; required for asperfuranone biosynthesis; transcriptionally induced by scrP overexpression	No significant change	No significant change
		AN1032	afoC Verified ORF; Putative oxidoreductase; required for asperfuranone biosynthesis	No significant change	No significant change
		AN1031	afoB Verified ORF; Putative efflux pump; involved in asperfuranone biosynthesis	No significant change	Downregulated
		AN1030	AN1030 Uncharacterized ORF; Has domain(s) with predicted nucleotide binding, oxidoreductase activity, transferase activity, transferring acyl groups other than amino-acyl groups, zinc ion binding activity and role in oxidation-reduction process	No significant change	No significant change
		AN1029	afoA Verified ORF; Protein with homology to CtnR, citrinin biosynthesis transcriptional activator; contains a Zn(2)Cys(6) domain; involved in asperfuranone biosynthesis; overexpression induces expression of the asperfuranone biosynthesis gene cluster	No significant change	No significant change
cluster 65		AN0660	furA Verified ORF; Putative allantoin transporter; transcript is induced by allantoin and by uric acid and is repressed by ammonium	No significant change	No significant change
		AN0659	AN0659 Uncharacterized ORF; Ortholog of A. fumigatus Af293 : Afu1g13200, A. niger CBS 513.88 : An08g06230, A. oryzae RIB40 : AO090012001040, A. niger ATCC 1015 : 177287-mRNA and Aspergillus wentii : Aspwe1_0051321	No significant change	No significant change
		AN11278	AN11278 Uncharacterized ORF; Ortholog(s) have role in cristae formation and integral to mitochondrial inner membrane, mitochondrial crista junction localization	No significant change	No significant change
		AN0658	AN0658 Uncharacterized ORF; Has domain(s) with predicted DNA binding, copper ion binding, sequence-specific DNA binding transcription factor activity, role in regulation of transcription, DNA-dependent and nucleus localization	No significant change	No significant change
		AN0657	AN0657 Uncharacterized ORF; Ortholog of A. fumigatus Af293 : Afu1g13180, A. niger ATCC 1015 : 38222-mRNA, Aspergillus wentii : Aspwe1_0496371, Aspergillus sydowii : Aspsy1_0028378 and Aspergillus terreus NIH2624 : ATET_00517	No significant change	No significant change
		AN0656	AN0656 Verified ORF; Protein expressed at increased levels during osmoadaptation; contains conserved UbiE, methylase domain involved in ubiquinone/menaquinone biosynthesis	Upregulated	No significant change
		AN0655	sepM Uncharacterized ORF; Protein with homology to Schizosaccharomyces pombe Cdc14p, a component of the septation initiation network (SIN)-complex	Downregulated	No significant change
		AN0654	AN0654 Uncharacterized ORF; Ortholog(s) have farnesyltranstransferase activity, role in terpenoid biosynthetic process and mitochondrion localization	No significant change	No significant change
		AN0653	AN0653 Uncharacterized ORF; Ortholog(s) have cytosol, nucleus localization	No significant change	No significant change
cluster 66		AN0609	sidI Uncharacterized ORF; Triacetylfusarinine C (TAFC) biosynthetic enoyl-CoA hydratase; siderophore biosynthetic enzyme	Downregulated	Upregulated
		AN0608	AN0608 Uncharacterized ORF; Ortholog(s) have role in N',N'',N'''-triacetylfusarinine C biosynthetic process, ergosterol biosynthetic process, siderophore biosynthetic process	Downregulated	No significant change
		AN0607	sidC Verified ORF; Non-ribosomal peptide synthetase; similar to ferrichrome peptide synthetases; involved in ferricrocin (FC) siderophore biosynthesis	Downregulated	No significant change
cluster 67		AN0533	AN0533 Uncharacterized ORF; Putative transcription factor; predicted role in secondary metabolite production	Downregulated	Downregulated
		AN0532	AN0532 Uncharacterized ORF; Predicted DDE1 transposon-related ORF	No significant change	No significant change
		AN0531	AN0531 Uncharacterized ORF	No significant change	No significant change
		AN0530	AN0530 Uncharacterized ORF; Has domain(s) with predicted oxidoreductase activity and role in metabolic process	No significant change	No significant change
		AN0529	AN0529 Uncharacterized ORF; Ortholog of A. nidulans FGSC A4 : AN7899/dbaE, AN9159, AN2031, AN1032/afoC, A. fumigatus Af293 : Afu8g00910 and A. niger CBS 513.88 : An03g01180, An09g01790, An03g01810	No significant change	No significant change
		AN0528	AN0528 Uncharacterized ORF; Has domain(s) with predicted role in transmembrane transport and integral to membrane localization	Downregulated	No significant change
		AN0527	AN0527 Uncharacterized ORF; Ortholog of A. oryzae RIB40 : AO090001000396 and Aspergillus flavus NRRL 3357 : AFL2T_09050	No significant change	No significant change
		AN0526	AN0526 Verified ORF; Has domain(s) with predicted iron ion binding, oxidoreductase activity, oxidoreductase activity, acting on paired donors, with incorporation or reduction of molecular oxygen and 2-oxoglutarate as one donor, <a href="#GOsection">more</a>	No significant change	No significant change
		AN0525	AN0525 Verified ORF; Has domain(s) with predicted nucleotide binding, oxidoreductase activity	Upregulated	No significant change
		AN0524	AN0524 Verified ORF; Has domain(s) with predicted nucleotide binding activity	Upregulated	No significant change
		AN0523	pkdA Verified ORF; Putative polyketide synthase; involved in secondary metabolite production	Upregulated	Upregulated
cluster 68	monodictyphenone	AN10023	mdpL Verified ORF; Member of the monodictyphenone (mdp) secondary metabolite biosynthesis gene cluster; required for monodictyphenone biosynthesis	Downregulated	Downregulated
		AN10044	mdpK Verified ORF; Putative oxidoreductase; member of the monodictyphenone (mdp) secondary metabolite biosynthesis gene cluster; required for monodictyphenone biosynthesis	Downregulated	Downregulated
		AN10038	mdpJ Verified ORF; Putative glutathione S transferase; member of the monodictyphenone (mdp) secondary metabolite biosynthesis gene cluster; required for monodictyphenone biosynthesis	Downregulated	Downregulated
		AN10035	mdpI Verified ORF; Putative AMP-binding CoA ligase; member of the monodictyphenone (mdp) secondary metabolite biosynthesis gene cluster	Upregulated	Downregulated
		AN10022	mdpH Verified ORF; Protein with homology to the DUF 1772 superfamily; member of the monodictyphenone (mdp)secondary metabolite biosynthesis gene cluster	Downregulated	Downregulated
		AN0150	mdpG Verified ORF; Polyketide synthase; member of the monodictyphenone secondary metabolite biosynthesis gene cluster; required for the synthesis of the xanthones (shamixanthone and epishamixanthone), emodin, arugosins, monodictyphenone, and related compounds	No significant change	Downregulated
		AN0149	mdpF Verified ORF; Putative zinc-dependent hydrolase; member of the monodictyphenone (mdp) secondary metabolite biosynthesis gene cluster	Downregulated	Downregulated
		AN0148	mdpE Verified ORF; C6 zinc finger transcription factor similar to AflR; member of the monodictyphenone secondary metabolite biosynthesis gene cluster; required for synthesis of monodictyphenone and related compounds but not prenyl xanthones	No significant change	Downregulated
		AN0147	mdpD Verified ORF; Flavin-containing monooxygenase; member of the monodictyphenone secondary metabolite biosynthesis gene cluster; responsible for conversion of monodictyphenone to the prenyl xanthones, shamixanthone and epishamixanthone	Downregulated	No significant change
		AN0146	mdpC Verified ORF; Protein with homology to versicolorin ketoreductase; member of the (mdp) monodictyphenone secondary metabolite biosynthesis gene cluster; required for monodictyphenone biosynthesis	Downregulated	Downregulated
		AN10049	mdpB Verified ORF; Protein with homology to scytalone dehydratase; member of the monodictyphenone (mdp) secondary metabolite biosynthesis gene cluster; transcript is induced by nitrate	Downregulated	Downregulated
		AN10021	mdpA Verified ORF; Regulatory protein; member of the monodictyphenone secondary metabolite biosynthesis gene cluster; similar to aflatoxin coactivator aflJ and O-methyltransferases; required for biosynthesis of monodictyphenone, a prenyl xanthone precursor	Downregulated	No significant change
cluster 69		AN0044	AN0044 Uncharacterized ORF; Ortholog(s) have role in UV protection, nucleotide-excision repair and nucleus localization	No significant change	No significant change
		AN0043	AN0043 Uncharacterized ORF; Has domain(s) with predicted transferase activity and role in biosynthetic process	No significant change	No significant change
		AN0042	AN0042 Uncharacterized ORF; Has domain(s) with predicted metal ion transmembrane transporter activity, role in metal ion transport, transmembrane transport and membrane localization	No significant change	No significant change
cluster 70		AN0029	AN0029 Uncharacterized ORF; Has domain(s) with predicted role in transmembrane transport and integral to membrane localization	No significant change	No significant change
		AN0028	AN0028 Uncharacterized ORF; Has domain(s) with predicted hydrolase activity	No significant change	No significant change
		AN0027	AN0027 Uncharacterized ORF; Ortholog of A. nidulans FGSC A4 : AN12088, A. fumigatus Af293 : Afu2g09400, A. niger CBS 513.88 : An12g05000 and A. oryzae RIB40 : AO090011000294, AO090026000051, AO090011000747, AO090011000330	No significant change	No significant change
		AN0026	AN0026 Uncharacterized ORF; Has domain(s) with predicted DNA binding, sequence-specific DNA binding RNA polymerase II transcription factor activity, zinc ion binding activity and role in regulation of transcription, DNA-dependent, transcription, DNA-dependent	No significant change	No significant change
		AN0025	AN0025 Uncharacterized ORF; Ortholog of A. nidulans FGSC A4 : AN5400, AN9282, AN7063, AN7804/stcW, AN8757, A. fumigatus Af293 : Afu6g03020, Afu6g13790 and A. niger CBS 513.88 : An08g09190, An03g06480, An11g08030, An13g01810, An12g07380	No significant change	No significant change
		AN0024	AN0024 Uncharacterized ORF; Has domain(s) with predicted nucleotide binding, oxidoreductase activity, zinc ion binding activity and role in oxidation-reduction process	No significant change	No significant change
		AN10005	AN10005 Uncharacterized ORF; Has domain(s) with predicted nucleotide binding, oxidoreductase activity and role in metabolic process	Downregulated	Downregulated
		AN0023	AN0023 Uncharacterized ORF; Has domain(s) with predicted nucleotide binding, oxidoreductase activity and role in metabolic process	Downregulated	Downregulated
		AN0022	aglA Uncharacterized ORF; Putative alpha-1,4-galactosidase	No significant change	No significant change
		AN0021	AN0021 Uncharacterized ORF; Ortholog of A. fumigatus Af293 : Afu3g00630, A. niger CBS 513.88 : An01g07950, An14g07300, An01g11330, An06g02140 and A. oryzae RIB40 : AO090010000178, AO090026000311, AO090003000892	No significant change	No significant change
		AN0020	AN0020 Uncharacterized ORF; Ortholog of A. fumigatus Af293 : Afu2g00190, A. niger CBS 513.88 : An15g07480, A. niger ATCC 1015 : 40853-mRNA, Aspergillus versicolor : Aspve1_0365574 and Aspergillus zonatus : Aspzo1_0077270	No significant change	No significant change
		AN0019	AN0019 Uncharacterized ORF; Has domain(s) with predicted nucleotide binding activity	No significant change	Downregulated
		AN0017	AN0017 Uncharacterized ORF; Has domain(s) with predicted copper ion binding activity and role in copper ion homeostasis	No significant change	No significant change
		AN0016	AN0016 Uncharacterized ORF; Putative nonribosomal peptide synthase	Downregulated	Upregulated
		AN0015	AN0015 Uncharacterized ORF; Has domain(s) with predicted ATP binding, ATPase activity, ATPase activity, coupled to transmembrane movement of substances, nucleoside-triphosphatase activity, nucleotide binding activity and role in transmembrane transport	No significant change	No significant change
